# Supplementary material for: Mapping nucleolus-associated chromatin interactions using nucleolus Hi-C reveals pattern of heterochromatin interactions
Source: Nat Commun. 2023 Jan 21;14:350. doi: 10.1038/s41467-023-36021-1 (PMC9867699; doi:10.1038/s41467-023-36021-1)
Supplement: Supplementary file 4 — Supplementary Dataset1-5 [file 41467_2023_36021_MOESM4_ESM.zip]

Archive with 11 entries (10 files):
- Supplementary Data/
- Supplementary Data/Supplementaty Data1.xlsx
- __MACOSX/Supplementary Data/._Supplementaty Data1.xlsx
- Supplementary Data/Supplementary Data3.xlsx
- __MACOSX/Supplementary Data/._Supplementary Data3.xlsx
- Supplementary Data/Supplementary Data2.xlsx
- __MACOSX/Supplementary Data/._Supplementary Data2.xlsx
- Supplementary Data/Supplementary Data5.xlsx
- __MACOSX/Supplementary Data/._Supplementary Data5.xlsx
- Supplementary Data/Supplementary Data4.xlsx
- __MACOSX/Supplementary Data/._Supplementary Data4.xlsx
