# Supplementary material for: Mapping nucleolus-associated chromatin interactions using nucleolus Hi-C reveals pattern of heterochromatin interactions
Source: Nat Commun. 2023 Jan 21;14:350. doi: 10.1038/s41467-023-36021-1 (PMC9867699; doi:10.1038/s41467-023-36021-1)
Supplement: Supplementary file 4 — Supplementary Dataset1-5 [file 41467_2023_36021_MOESM4_ESM.zip › Supplementary Data/Supplementaty Data1.xlsx]

## Sheet: Supplementary Data1
Cellline	Libraries	Reads pairs	Valid interaction rmdup	Trans interaction	Cis interaction
HeLa	Hi-C Rep1	200067083	108844803	17289586	91555217
	Hi-C Rep2	170054032	85789793	18746152	67043641
	Hi-C Rep3	202582944	109350037	18143626	91206411
	nHi-C Rep1	185623843	97957525	17427350	80530175
	nHi-C Rep2	203364174	106982308	18855445	88126863
	nHi-C Rep3	226208366	127770653	22921055	104849598
