# Supplementary material for: Mapping nucleolus-associated chromatin interactions using nucleolus Hi-C reveals pattern of heterochromatin interactions
Source: Nat Commun. 2023 Jan 21;14:350. doi: 10.1038/s41467-023-36021-1 (PMC9867699; doi:10.1038/s41467-023-36021-1)
Supplement: Supplementary file 4 — Supplementary Dataset1-5 [file 41467_2023_36021_MOESM4_ESM.zip › Supplementary Data/Supplementary Data3.xlsx]

## Sheet: Supplementary Data3
chr10	18973000	21147000
chr10	35852000	39154000
chr10	42355000	46819000
chr10	49287000	50695000
chr10	52403000	54072000
chr10	54247000	59933000
chr10	65498000	69540000
chr10	77030000	79261000
chr10	7887000	11504000
chr10	82016000	85000000
chr10	85600000	88144000
chr1	100756000	109095000
chr1	110665000	113045000
chr1	114500000	114967000
chr1	115076000	116500000
chr11	20190000	27189000
chr11	36532000	43900000
chr11	44900000	45791000
chr11	48153000	51593000
chr1	152020000	153458000
chr11	54695000	57069000
chr1	157029000	160148000
chr11	57569000	59310000
chr11	59438000	60593000
chr11	78296000	80000000
chr11	80600000	82547000
chr11	88225000	92735000
chr12	10774000	11883000
chr12	15972000	19301000
chr12	1915000	2896000
chr12	20841000	25315000
chr12	27943000	29687000
chr12	3234000	6150000
chr12	32900000	34856000
chr12	37856000	38700000
chr12	39300000	45588000
chr12	58350000	62651000
chr12	72321000	75885000
chr12	8259000	8808000
chr13	19020000	20223000
chr13	22088000	23900000
chr13	26000000	27499000
chr13	28875000	30013000
chr13	31636000	32471000
chr13	35500000	40604000
chr13	53278000	60382000
chr13	60755000	63700000
chr13	64300000	66500000
chr13	67800000	73274000
chr14	19000000	21503000
chr14	21983000	23186000
chr14	23799000	24488000
chr14	24912000	31051000
chr14	31155000	31350000
chr14	33040000	34369000
chr14	36345000	37410000
chr14	39902000	45383000
chr14	45729000	50034000
chr14	51350000	52455000
chr14	52600000	53092000
chr14	53558000	54853000
chr14	56172000	58644000
chr14	59971000	61066000
chr14	62325000	63815000
chr14	65855000	67612000
chr14	72131000	73350000
chr14	82016000	88845000
chr1	49000	666000
chr15	20001000	22824000
chr15	23115000	29989000
chr15	30169000	30905000
chr15	31043000	31449000
chr15	31788000	34309000
chr15	35317000	39363000
chr15	39713000	39864000
chr15	44198000	44539000
chr15	45084000	45676000
chr15	45974000	47971000
chr15	48225000	48604000
chr15	53039000	55471000
chr15	56545000	56928000
chr15	58028000	58459000
chr15	60850000	62133000
chr16	12171000	14013000
chr16	16427000	18765000
chr16	19580000	21300000
chr16	22541000	23418000
chr16	25193000	27211000
chr16	31505000	35285000
chr16	47008000	48288000
chr16	48659000	50088000
chr16	50378000	53097000
chr16	5149000	8870000
chr16	58790000	66379000
chr16	75703000	80558000
chr16	81888000	83907000
chr16	9232000	10607000
chr17	20990000	22262000
chr17	25262000	26572000
chr17	30749000	33893000
chr17	49364000	54663000
chr17	9815000	15784000
chr18	13140000	15410000
chr18	24380000	25400000
chr18	26000000	28545000
chr18	29721000	32162000
chr18	33862000	34352000
chr18	34490000	36980000
chr18	37383000	42092000
chr18	48778000	51658000
chr18	52665000	54272000
chr18	57677000	59707000
chr18	61671000	64874000
chr18	65946000	67649000
chr18	68159000	70884000
chr18	71082000	72254000
chr18	72726000	74502000
chr18	74939000	76793000
chr1	90502000	91968000
chr19	19667000	24629000
chr19	27731000	33069000
chr19	34974000	35480000
chr19	36709000	38615000
chr19	51330000	54313000
chr19	54763000	55535000
chr19	56213000	57750000
chr19	57947000	58738000
chr20	11932000	17470000
chr20	18571000	21104000
chr20	21372000	25174000
chr20	25390000	26319000
chr20	29419000	30101000
chr20	37677000	39594000
chr20	40209000	42072000
chr20	52976000	54931000
chr20	57871000	60470000
chr20	7162000	8830000
chr20	9376000	9945000
chr2	100108000	101333000
chr2	102462000	105908000
chr2	106145000	109059000
chr2	113649000	120060000
chr21	14338000	16341000
chr21	16855000	16972000
chr21	18049000	18756000
chr21	18986000	27305000
chr2	122534000	127800000
chr21	27504000	28118000
chr21	28878000	30250000
chr21	30869000	32990000
chr21	33121000	33630000
chr21	35360000	35705000
chr21	40856000	42477000
chr21	42678000	42831000
chr21	10200000	11188000
chr22	16050000	18054000
chr22	25850000	26850000
chr22	33210000	35657000
chr22	47406000	50124000
chr2	75130000	85009000
chr2	87966000	88863000
chr2	88993000	92326000
chr2	95326000	96708000
chr3	101929000	104500000
chr3	105100000	105397000
chr3	107489000	111383000
chr3	114876000	119492000
chr3	136779000	137716000
chr3	58545000	63831000
chr3	64004000	65792000
chr3	66126000	69048000
chr3	73132000	78731000
chr4	11000	470000
chr4	190469000	190680000
chr4	26439000	30717000
chr4	31369000	33600000
chr4	34900000	37584000
chr4	42103000	47000000
chr4	47600000	48062000
chr4	48871000	49660000
chr4	52661000	54100000
chr4	54700000	56203000
chr4	58026000	66283000
chr4	68589000	71529000
chr4	71898000	73162000
chr4	79862000	83200000
chr4	8715000	13568000
chr5	53000000	53200000
chr5	53800000	54454000
chr5	61913000	64024000
chr5	66505000	67575000
chr6	101467000	105700000
chr6	32446000	32600000
chr6	38140000	41372000
chr6	44435000	45337000
chr6	45678000	47083000
chr6	47226000	48100000
chr6	49100000	52138000
chr6	57204000	58779000
chr6	61880000	64057000
chr6	64461000	65100000
chr6	65700000	72081000
chr6	72202000	74093000
chr6	76537000	79661000
chr6	86392000	87849000
chr6	90598000	92600000
chr6	93600000	99740000
chr7	33950000	35838000
chr7	36492000	38217000
chr7	38380000	39605000
chr7	48144000	51240000
chr7	51437000	54826000
chr7	55331000	58054000
chr7	61054000	65325000
chr7	66796000	68500000
chr7	69400000	72277000
chr7	77566000	79685000
chr7	81401000	83769000
chr7	84426000	87881000
chr7	87989000	91566000
chr8	13436000	17012000
chr8	1990000	6263000
chr8	26526000	27125000
chr8	31047000	33244000
chr8	33383000	36682000
chr8	38961000	39752000
chr8	42897000	43838000
chr8	46839000	48164000
chr8	49852000	52700000
chr8	53753000	54718000
chr8	55377000	56654000
chr8	59579000	61427000
chr8	61795000	62459000
chr8	62711000	66509000
chr8	6641000	8023000
chr8	68268000	69500000
chr8	70100000	71043000
chr8	71575000	74164000
chr8	75269000	77300000
chr8	78100000	80559000
chr8	82704000	87294000
chr9	22279000	26850000
chr9	27574000	28766000
chr9	28929000	32373000
chr9	38077000	47312000
chr9	65470000	71167000
chr9	7052000	12722000
chr9	75230000	79790000
chr9	80650000	81300000
chr9	81900000	86258000
chrX	100485000	102492000
chrX	142772000	146931000
chrX	25054000	30619000
chrX	3857000	8691000
chrX	41639000	43416000
chrX	49356000	52911000
chrX	54666000	58582000
chrX	61682000	64808000
chrX	64959000	67402000
chrX	68500000	69498000
chrX	71941000	73100000
chrX	73530000	76782000
chrX	77396000	87900000
chrX	88600000	100063000
