# Supplementary material for: Mapping nucleolus-associated chromatin interactions using nucleolus Hi-C reveals pattern of heterochromatin interactions
Source: Nat Commun. 2023 Jan 21;14:350. doi: 10.1038/s41467-023-36021-1 (PMC9867699; doi:10.1038/s41467-023-36021-1)
Supplement: Supplementary file 4 — Supplementary Dataset1-5 [file 41467_2023_36021_MOESM4_ESM.zip › Supplementary Data/Supplementary Data2.xlsx]

## Sheet: Supplementary Data2
Libraries	Reads pairs
NS Rep1	115912874
NS Rep2	131409186
WGS Rep1	219200049
WGS Rep2	229426988
