# Supplementary material for: Mapping nucleolus-associated chromatin interactions using nucleolus Hi-C reveals pattern of heterochromatin interactions
Source: Nat Commun. 2023 Jan 21;14:350. doi: 10.1038/s41467-023-36021-1 (PMC9867699; doi:10.1038/s41467-023-36021-1)
Supplement: Supplementary file 4 — Supplementary Dataset1-5 [file 41467_2023_36021_MOESM4_ESM.zip › Supplementary Data/Supplementary Data5.xlsx]

## Sheet: Supplementary Data5
secondary probe sets
CGCAACGCTTGGGACGGTTCCAATCGGATC	#1-561/647
CGAATGCTCTGGCCTCGAACGAACGATAGC	#2-561/647
ACAAATCCGACCAGATCGGACGATCATGGG	#3-561/647
CGCGCGGATCCGCTTGTCGGGAACGGATAC	#13-488
CAAGTATGCAGCGCGATTGACCGTCTCGTT	#4-561/647
ACGAATCCACCGTCCAGCGCGTCAAACAGA	#7-561/647
CGCGAAATCCCCGTAACGAGCGTCCCTTGC	#8-561/647
GCATGAGTTGCCTGGCGTTGCGACGACTAA	#9-561/647
TTGATCGAATCGGAGCGTAGCGGAATCTGC	#12-561/647
