# Supplementary material for: Mapping nucleolus-associated chromatin interactions using nucleolus Hi-C reveals pattern of heterochromatin interactions
Source: Nat Commun. 2023 Jan 21;14:350. doi: 10.1038/s41467-023-36021-1 (PMC9867699; doi:10.1038/s41467-023-36021-1)
Supplement: Supplementary file 4 — Supplementary Dataset1-5 [file 41467_2023_36021_MOESM4_ESM.zip › Supplementary Data/Supplementary Data4.xlsx]

## Sheet: Supplementary Data4
1	CCCGCGTTAACCATACACCGCGCGCGGATCCGCTTGTCGGGAACGGATACGCAGTACATAGACTCCTAACAAACTTGATCATGGTAGCCACACGCTTCGATG
2	CCCGCGTTAACCATACACCGCGCGCGGATCCGCTTGTCGGGAACGGATACCACACAGCAATGCATGTTGTTAGTATTTTGCTGGTAGCCACACGCTTCGATG
3	CCCGCGTTAACCATACACCGCGCGCGGATCCGCTTGTCGGGAACGGATACCCTGGCTGCAATTAAGACTAAGATAAAATCCTGGTAGCCACACGCTTCGATG
4	CCCGCGTTAACCATACACCGCGCGCGGATCCGCTTGTCGGGAACGGATACAGCCAGTAGATTAGGAAGATATGCTACTATCTGGTAGCCACACGCTTCGATG
5	CCCGCGTTAACCATACACCGCGCGCGGATCCGCTTGTCGGGAACGGATACCCACTGTACCCAGCTCTTTACATGTTTTGAGCGGTAGCCACACGCTTCGATG
6	CCCGCGTTAACCATACACCGCGCGCGGATCCGCTTGTCGGGAACGGATACCGGCATATGGAGTAGTCCTGTGTGCTGTGCTGGGTAGCCACACGCTTCGATG
7	CCCGCGTTAACCATACACCGCGCGCGGATCCGCTTGTCGGGAACGGATACTCTGGGAAGCCTCAGCCTTTACCCTTCACACAGGTAGCCACACGCTTCGATG
8	CCCGCGTTAACCATACACCGCGCGCGGATCCGCTTGTCGGGAACGGATACCTGGACTCTCAGAGAATATTATTGTTCCTTGAGGTAGCCACACGCTTCGATG
9	CCCGCGTTAACCATACACCGCGCGCGGATCCGCTTGTCGGGAACGGATACGTCACTGGTAAGCATTTGAATTTGCTTTCAGTGGTAGCCACACGCTTCGATG
10	CCCGCGTTAACCATACACCGCGCGCGGATCCGCTTGTCGGGAACGGATACGTGCATGTAACACAGGAGACAGCTGTGCATATGGTAGCCACACGCTTCGATG
11	CCCGCGTTAACCATACACCGCGCGCGGATCCGCTTGTCGGGAACGGATACCAACGCATTTATATAAGCCACAGAAGAATGCCGGTAGCCACACGCTTCGATG
12	CCCGCGTTAACCATACACCGCGCGCGGATCCGCTTGTCGGGAACGGATACATTGTCAATTTTCTCTTACAGTTGGGCACGGTGGTAGCCACACGCTTCGATG
13	CCCGCGTTAACCATACACCGCGCGCGGATCCGCTTGTCGGGAACGGATACAAGTAGTGGTACAGAAGTTAGGAACGGTGACGGGTAGCCACACGCTTCGATG
14	CCCGCGTTAACCATACACCGCGCGCGGATCCGCTTGTCGGGAACGGATACGCGGAGAGCAGAATCACGCCCAGGGCTTTGGGGGTAGCCACACGCTTCGATG
15	CCCGCGTTAACCATACACCGCGCGCGGATCCGCTTGTCGGGAACGGATACGCTTTCTCTTCACTATATTTCTGATAGCCCTTGGTAGCCACACGCTTCGATG
16	CCCGCGTTAACCATACACCGCGCGCGGATCCGCTTGTCGGGAACGGATACGTCTTTGGTGATGTTTAGTGTCTGAGCTCTGCGGTAGCCACACGCTTCGATG
17	CCCGCGTTAACCATACACCGCGCGCGGATCCGCTTGTCGGGAACGGATACTCCATGTGGCAGAGGAGGGATCACAGAGATGTGGTAGCCACACGCTTCGATG
18	CCCGCGTTAACCATACACCGCGCGCGGATCCGCTTGTCGGGAACGGATACGTTCTGATGAGGGCTCTGCCTAGCGGTGATGCGGTAGCCACACGCTTCGATG
19	CCCGCGTTAACCATACACCGCGCGCGGATCCGCTTGTCGGGAACGGATACCACATAGCTCGTGTGTGTTTTATACGGGAAGGGGTAGCCACACGCTTCGATG
20	CCCGCGTTAACCATACACCGCGCGCGGATCCGCTTGTCGGGAACGGATACCCAAAATGAAATGTACCTTTACTCTGATCTGCGGTAGCCACACGCTTCGATG
21	CCCGCGTTAACCATACACCGCGCGCGGATCCGCTTGTCGGGAACGGATACTGGTTAGCCTGTGGCCATTTCAGCAGAGGTTCGGTAGCCACACGCTTCGATG
22	CCCGCGTTAACCATACACCGCGCGCGGATCCGCTTGTCGGGAACGGATACGGTTAGAACTGGGCTGTTTCCGTGTGTTCCGTGGTAGCCACACGCTTCGATG
23	CCCGCGTTAACCATACACCGCGCGCGGATCCGCTTGTCGGGAACGGATACGCTGGCTGGGTGCCTTGTGTTTCTTAGTTCTTGGTAGCCACACGCTTCGATG
24	CCCGCGTTAACCATACACCGCGCGCGGATCCGCTTGTCGGGAACGGATACCTCTGGGATGATGAAGTGTTTGCATATTTTCAGGTAGCCACACGCTTCGATG
25	CCCGCGTTAACCATACACCGCGCGCGGATCCGCTTGTCGGGAACGGATACGCTTAGGAAACATCAGTGAACAAAGCAAACAGGGTAGCCACACGCTTCGATG
26	CCCGCGTTAACCATACACCGCGCGCGGATCCGCTTGTCGGGAACGGATACGCATGTCCCAGGGCTTCCTGATAGGGTTTGGAGGTAGCCACACGCTTCGATG
27	CCCGCGTTAACCATACACCGCGCGCGGATCCGCTTGTCGGGAACGGATACCAGTGTGAGTAAAATGAGGCTATGCTGCAGAGGGTAGCCACACGCTTCGATG
28	CCCGCGTTAACCATACACCGCGCGCGGATCCGCTTGTCGGGAACGGATACTACTGTTAGGAGGGCAAGCAAGAAAGCAGAGGGGTAGCCACACGCTTCGATG
29	CCCGCGTTAACCATACACCGCGCGCGGATCCGCTTGTCGGGAACGGATACGAGCTTCTTCAGTCATCCAGGTGGCAGACAGTGGTAGCCACACGCTTCGATG
30	CCCGCGTTAACCATACACCGCGCGCGGATCCGCTTGTCGGGAACGGATACTCTAATAAAGCCAGCAGTATTTCCTGTTGGATGGTAGCCACACGCTTCGATG
31	CCCGCGTTAACCATACACCGCGCGCGGATCCGCTTGTCGGGAACGGATACCAGAAAGAGAACAGACAGGATGAACTTTAAGAGGTAGCCACACGCTTCGATG
32	CCCGCGTTAACCATACACCGCGCGCGGATCCGCTTGTCGGGAACGGATACGTGATATGTCAGCATGGACAGTTGTCACTCGTGGTAGCCACACGCTTCGATG
33	CCCGCGTTAACCATACACCGCGCGCGGATCCGCTTGTCGGGAACGGATACAAGGTGACAAGTATTGCAAGAACTGGTACATGGGTAGCCACACGCTTCGATG
34	CCCGCGTTAACCATACACCGCGCGCGGATCCGCTTGTCGGGAACGGATACGAGCAGAGTCAGCGACTGTGGCCCACAAGCCAGGTAGCCACACGCTTCGATG
35	CCCGCGTTAACCATACACCGCGCGCGGATCCGCTTGTCGGGAACGGATACAAGTATAGTGTTACCGAAACACAGCCGTGCGCGGTAGCCACACGCTTCGATG
36	CCCGCGTTAACCATACACCGCGCGCGGATCCGCTTGTCGGGAACGGATACCATCTCTGATGCCTCTTTCCTGCTACAGCAGCGGTAGCCACACGCTTCGATG
37	CCCGCGTTAACCATACACCGCGCGCGGATCCGCTTGTCGGGAACGGATACCAAAGCCTAGAATGCCATCTGGCCATTTACAGGGTAGCCACACGCTTCGATG
38	CCCGCGTTAACCATACACCGCGCGCGGATCCGCTTGTCGGGAACGGATACCTGTGAAACAATCCGATTCTTCCTTGATGGCAGGTAGCCACACGCTTCGATG
39	CCCGCGTTAACCATACACCGCGCGCGGATCCGCTTGTCGGGAACGGATACTCATTTCTTAGCCTCCTGACACTTCAGTCCAGGGTAGCCACACGCTTCGATG
40	CCCGCGTTAACCATACACCGCGCGCGGATCCGCTTGTCGGGAACGGATACCACAACTTGTATTTGTATCTGTGGTGTATGTGGGTAGCCACACGCTTCGATG
41	CCCGCGTTAACCATACACCGCGCGCGGATCCGCTTGTCGGGAACGGATACTTTACATGGCACCTGTTTTCAGCATGTGTGTGGGTAGCCACACGCTTCGATG
42	CCCGCGTTAACCATACACCGCGCGCGGATCCGCTTGTCGGGAACGGATACACACACAGACCTACTAAGGACAGGTATACCTGGGTAGCCACACGCTTCGATG
43	CCCGCGTTAACCATACACCGCGCGCGGATCCGCTTGTCGGGAACGGATACCTGTGTTTAATATGATCTCGTGTCTGATGAGTGGTAGCCACACGCTTCGATG
44	CCCGCGTTAACCATACACCGCGCGCGGATCCGCTTGTCGGGAACGGATACTTATATAGTTTTCTTGGCTAGCACCTGGTTAGGGTAGCCACACGCTTCGATG
45	CCCGCGTTAACCATACACCGCGCGCGGATCCGCTTGTCGGGAACGGATACGGGATTACAGGCGAGTAGTTAGTTGTATATACGGTAGCCACACGCTTCGATG
46	CCCGCGTTAACCATACACCGCGCGCGGATCCGCTTGTCGGGAACGGATACCAAGTTGAGTCTTTTCCGTAGAGTAGATTGAAGGTAGCCACACGCTTCGATG
47	CCCGCGTTAACCATACACCGCGCGCGGATCCGCTTGTCGGGAACGGATACGTGCAGAAGTGAGTTAATAAAGCTACACTTACGGTAGCCACACGCTTCGATG
48	CCCGCGTTAACCATACACCGCGCGCGGATCCGCTTGTCGGGAACGGATACGCTGGGAAATTGAAAGTGCATTGAAGAAATCAGGTAGCCACACGCTTCGATG
49	CCCGCGTTAACCATACACCGCGCGCGGATCCGCTTGTCGGGAACGGATACTTATCAAACTGACTTCTTCCCATCCAAACTTGGGTAGCCACACGCTTCGATG
50	CCCGCGTTAACCATACACCGCGCGCGGATCCGCTTGTCGGGAACGGATACATTTGGGCCAGCCCAGCTTTCAACTCTTAAGGGGTAGCCACACGCTTCGATG
51	CCCGCGTTAACCATACACCGCGCGCGGATCCGCTTGTCGGGAACGGATACTCCCAATCAAATGCCACCAAGGTTGCCTTCTCGGTAGCCACACGCTTCGATG
52	CCCGCGTTAACCATACACCGCGCGCGGATCCGCTTGTCGGGAACGGATACGCCCTTTTGTAAAGTGAAGTCTGTTATGAACAGGTAGCCACACGCTTCGATG
53	CCCGCGTTAACCATACACCGCGCGCGGATCCGCTTGTCGGGAACGGATACTTAAAACATTTACATCACACCAGGCCAGACATGGTAGCCACACGCTTCGATG
54	CCCGCGTTAACCATACACCGCGCGCGGATCCGCTTGTCGGGAACGGATACAAAGCAACCACTAATCTACTTCCTGCCTCCCTGGTAGCCACACGCTTCGATG
55	CCCGCGTTAACCATACACCGCGCGCGGATCCGCTTGTCGGGAACGGATACGTTCTCAGCGTTTCAGATAAATGGAATCATACGGTAGCCACACGCTTCGATG
56	CCCGCGTTAACCATACACCGCGCGCGGATCCGCTTGTCGGGAACGGATACCCGTGTTGTCACATAAATTGGTACTTCCTTCCGGTAGCCACACGCTTCGATG
57	CCCGCGTTAACCATACACCGCGCGCGGATCCGCTTGTCGGGAACGGATACGAATAGTGCTACCGTGGAGATTTGGATGTAAGGGTAGCCACACGCTTCGATG
58	CCCGCGTTAACCATACACCGCGCGCGGATCCGCTTGTCGGGAACGGATACAATGCTCACTGTTTAACTTTCTGAGGAAGTGCGGTAGCCACACGCTTCGATG
59	CCCGCGTTAACCATACACCGCGCGCGGATCCGCTTGTCGGGAACGGATACTGCTACTGTTGATGCACTGAGTTGTTGAATGAGGTAGCCACACGCTTCGATG
60	CCCGCGTTAACCATACACCGCGCGCGGATCCGCTTGTCGGGAACGGATACGGAAAGCTGAGTAATTTAATGGGCAAGTCATTGGTAGCCACACGCTTCGATG
61	CCCGCGTTAACCATACACCGCGCGCGGATCCGCTTGTCGGGAACGGATACCTTCACAGATCTTTGAGCTTGAATATGTCCCTGGTAGCCACACGCTTCGATG
62	CCCGCGTTAACCATACACCGCGCGCGGATCCGCTTGTCGGGAACGGATACGAGTTAATTGCCCGTGGTCATAAATGTAAAGTGGTAGCCACACGCTTCGATG
63	CCCGCGTTAACCATACACCGCGCGCGGATCCGCTTGTCGGGAACGGATACAATAGGAATTTAGAAACTGAACTCTCTGTCGCGGTAGCCACACGCTTCGATG
64	CCCGCGTTAACCATACACCGCGCGCGGATCCGCTTGTCGGGAACGGATACCAGCAAGAGGTTGGAGATCATGCTCCAGTAAGGGTAGCCACACGCTTCGATG
65	CCCGCGTTAACCATACACCGCGCGCGGATCCGCTTGTCGGGAACGGATACTTTCTCAACAAGACAGTGACAGCGGCCGGAAGGGTAGCCACACGCTTCGATG
66	CCCGCGTTAACCATACACCGCGCGCGGATCCGCTTGTCGGGAACGGATACCTCGGAGGCCTGCTTCTCTGTTAGGAAAGAGAGGTAGCCACACGCTTCGATG
67	CCCGCGTTAACCATACACCGCGCGCGGATCCGCTTGTCGGGAACGGATACCCAGCTCTGCACTCACCTGTGACCTGCTAGGTGGTAGCCACACGCTTCGATG
68	CCCGCGTTAACCATACACCGCGCGCGGATCCGCTTGTCGGGAACGGATACACAGTGCTTCAGGATGCTGGCACAGGGCTGGCGGTAGCCACACGCTTCGATG
69	CCCGCGTTAACCATACACCGCGCGCGGATCCGCTTGTCGGGAACGGATACAGCGTTAAAACATTCTCATCAAGGACAAGTTCGGTAGCCACACGCTTCGATG
70	CCCGCGTTAACCATACACCGCGCGCGGATCCGCTTGTCGGGAACGGATACATGAAACGGTTTAACAAAGTAAGGTGGCCTGCGGTAGCCACACGCTTCGATG
71	CCCGCGTTAACCATACACCGCGCGCGGATCCGCTTGTCGGGAACGGATACGGCTTTTATGCTAACATTTCTGTTCCTTCCTTGGTAGCCACACGCTTCGATG
72	CCCGCGTTAACCATACACCGCGCGCGGATCCGCTTGTCGGGAACGGATACCCGGCCCACTAAAGCAGCAGTTTAGTGGCTTTGGTAGCCACACGCTTCGATG
73	CCCGCGTTAACCATACACCGCGCGCGGATCCGCTTGTCGGGAACGGATACTCATACAAAACCAGCCAACAGTGCAGGCACAGGGTAGCCACACGCTTCGATG
74	CCCGCGTTAACCATACACCGCGCGCGGATCCGCTTGTCGGGAACGGATACGGCCGTTGAAAAGGCCAGAGATTTTACTGGTTGGTAGCCACACGCTTCGATG
75	CCCGCGTTAACCATACACCGCGCGCGGATCCGCTTGTCGGGAACGGATACGAGCCTCTGGTTCTCTTAACTCATTTTGCAGAGGTAGCCACACGCTTCGATG
76	CCCGCGTTAACCATACACCGCGCGCGGATCCGCTTGTCGGGAACGGATACCTGCCAGCGTTGAAGTCTGAGTATCTTAATCAGGTAGCCACACGCTTCGATG
77	CCCGCGTTAACCATACACCGCGCGCGGATCCGCTTGTCGGGAACGGATACCAGTTTTACCTTTGATTTCAAGGAGGTTAGACGGTAGCCACACGCTTCGATG
78	CCCGCGTTAACCATACACCGCGCGCGGATCCGCTTGTCGGGAACGGATACCTACAATAGTTCTGTTGGCGGCCCTGTTCCCTGGTAGCCACACGCTTCGATG
79	CCCGCGTTAACCATACACCGCGCGCGGATCCGCTTGTCGGGAACGGATACAAGAATAGAAAACCCGTGTGGCCCTGGACTGGGGTAGCCACACGCTTCGATG
80	CCCGCGTTAACCATACACCGCGCGCGGATCCGCTTGTCGGGAACGGATACTCACATTGCTGTGGCTGGTCCTCAGGAGCCGTGGTAGCCACACGCTTCGATG
81	CCCGCGTTAACCATACACCGCGCGCGGATCCGCTTGTCGGGAACGGATACGGAGGCTGCGGCCCTTCCACTGGACTTTCACTGGTAGCCACACGCTTCGATG
82	CCCGCGTTAACCATACACCGCGCGCGGATCCGCTTGTCGGGAACGGATACTCCCTGTCCTCCTGACACCACTCCTCCCGCCTGGTAGCCACACGCTTCGATG
83	CCCGCGTTAACCATACACCGCGCGCGGATCCGCTTGTCGGGAACGGATACTCCCACAAACACACCAGAACTATTCAACTCTGGGTAGCCACACGCTTCGATG
84	CCCGCGTTAACCATACACCGCGCGCGGATCCGCTTGTCGGGAACGGATACGTATGAGACAGCTTCCATTCGGCCAGGAATGGGGTAGCCACACGCTTCGATG
85	CCCGCGTTAACCATACACCGCGCGCGGATCCGCTTGTCGGGAACGGATACTTCTTCAGAGAAGCCAACAGTGGATCACATGAGGTAGCCACACGCTTCGATG
86	CCCGCGTTAACCATACACCGCGCGCGGATCCGCTTGTCGGGAACGGATACAGGGTCCCACCTAAGTTTATTCACACATATGAGGTAGCCACACGCTTCGATG
87	CCCGCGTTAACCATACACCGCGCGCGGATCCGCTTGTCGGGAACGGATACCTGCCTGAAGATGCAAGGAGTTGATTCCCACTGGTAGCCACACGCTTCGATG
88	CCCGCGTTAACCATACACCGCGCGCGGATCCGCTTGTCGGGAACGGATACTGCTTAACTGTCCTAGGCTGACCATGGTCCATGGTAGCCACACGCTTCGATG
89	CCCGCGTTAACCATACACCGCGCGCGGATCCGCTTGTCGGGAACGGATACGAGTCACTGCCTGCCTTTCTTACCTGCATTCAGGTAGCCACACGCTTCGATG
90	CCCGCGTTAACCATACACCGCGCGCGGATCCGCTTGTCGGGAACGGATACGGACTGCTGTTTCCTAACACCTCTGTACCAATGGTAGCCACACGCTTCGATG
91	CCCGCGTTAACCATACACCGCGCGCGGATCCGCTTGTCGGGAACGGATACTCTCTCGATGACAGAGGCAATGTCTTAGTGCCGGTAGCCACACGCTTCGATG
92	CCCGCGTTAACCATACACCGCGCGCGGATCCGCTTGTCGGGAACGGATACTTAATTAAAGTAGGAGTGCACAGCTAGTGGGCGGTAGCCACACGCTTCGATG
93	CCCGCGTTAACCATACACCGCGCGCGGATCCGCTTGTCGGGAACGGATACTACCTGGATTTGAATGCCGGCTCAGCTGTTTAGGTAGCCACACGCTTCGATG
94	CCCGCGTTAACCATACACCGCGCGCGGATCCGCTTGTCGGGAACGGATACGGCTTTAAGCAAATCACTTAACTTCTGTGTCTGGTAGCCACACGCTTCGATG
95	CCCGCGTTAACCATACACCGCGCGCGGATCCGCTTGTCGGGAACGGATACCCTGCTGAATAGATCATTCTTGAATAAAGCTGGGTAGCCACACGCTTCGATG
96	CCCGCGTTAACCATACACCGCGCGCGGATCCGCTTGTCGGGAACGGATACCTTGTCTCAAAAGTAAATACAGGCTGGGCATGGGTAGCCACACGCTTCGATG
97	CCCGCGTTAACCATACACCGCGCGCGGATCCGCTTGTCGGGAACGGATACCTGCTTTAGAACTAGGACCTATCTTCAGTTTTGGTAGCCACACGCTTCGATG
98	CCCGCGTTAACCATACACCGCGCGCGGATCCGCTTGTCGGGAACGGATACGCATTTCTGCTTATTTTCAGGGACATATTTGGGGTAGCCACACGCTTCGATG
99	CCCGCGTTAACCATACACCGCGCGCGGATCCGCTTGTCGGGAACGGATACGGAAAACTGCCAACCTTAACTTGGAGACACGGGGTAGCCACACGCTTCGATG
100	CCCGCGTTAACCATACACCGCGCGCGGATCCGCTTGTCGGGAACGGATACGCTCTTTCCTACGTTTCAAGACATTTGGGAAAGGTAGCCACACGCTTCGATG
101	CCCGCGTTAACCATACACCGCGCGCGGATCCGCTTGTCGGGAACGGATACGCATAAATAATCTGTGCTCTCACACTCAACAGGGTAGCCACACGCTTCGATG
102	CCCGCGTTAACCATACACCGCGCGCGGATCCGCTTGTCGGGAACGGATACCATATTGGCATTTGCTTCCAGTGTTTCCAACAGGTAGCCACACGCTTCGATG
103	CCCGCGTTAACCATACACCGCGCGCGGATCCGCTTGTCGGGAACGGATACCCGGGTTACTGCATAGTACAAGGTTCGCGTGTGGTAGCCACACGCTTCGATG
104	CCCGCGTTAACCATACACCGCGCGCGGATCCGCTTGTCGGGAACGGATACATTGCTGTCCTCTTCCATAATACAGCTTAGTTGGTAGCCACACGCTTCGATG
105	CCCGCGTTAACCATACACCGCGCGCGGATCCGCTTGTCGGGAACGGATACCTTCTCTAGTTTGGCATCTAGTTGACTCTCCAGGTAGCCACACGCTTCGATG
106	CCCGCGTTAACCATACACCGCGCGCGGATCCGCTTGTCGGGAACGGATACGGATTTTCCAAACAGTTCAAAACCAGCCCGGGGGTAGCCACACGCTTCGATG
107	CCCGCGTTAACCATACACCGCGCGCGGATCCGCTTGTCGGGAACGGATACAGTAGATAGCCACATCCATTCCTTGCCAAGTAGGTAGCCACACGCTTCGATG
108	CCCGCGTTAACCATACACCGCGCGCGGATCCGCTTGTCGGGAACGGATACCATAGATGAACTTCCCTGGAGTATCATTTACTGGTAGCCACACGCTTCGATG
109	CCCGCGTTAACCATACACCGCGCGCGGATCCGCTTGTCGGGAACGGATACGTGGGCTTTGATGTAAATGTAGTTTACTAGACGGTAGCCACACGCTTCGATG
110	CCCGCGTTAACCATACACCGCGCGCGGATCCGCTTGTCGGGAACGGATACTAATTAGGACCGTGCTGCTGTCAGGAAGCACTGGTAGCCACACGCTTCGATG
111	CCCGCGTTAACCATACACCGCGCGCGGATCCGCTTGTCGGGAACGGATACAAGTGTGTAGGGCGGCCGTTCTGTTTCATGGTGGTAGCCACACGCTTCGATG
112	CCCGCGTTAACCATACACCGCGCGCGGATCCGCTTGTCGGGAACGGATACACCATGACCTCTGCACACACAGATGATTGTTCGGTAGCCACACGCTTCGATG
113	CCCGCGTTAACCATACACCGCGCGCGGATCCGCTTGTCGGGAACGGATACCCACCTCAGACTCTTATCTGGGACCACAGGCAGGTAGCCACACGCTTCGATG
114	CCCGCGTTAACCATACACCGCGCGCGGATCCGCTTGTCGGGAACGGATACTCCGAGAAATGGTGGAGCTGGCTGCACAGAGAGGTAGCCACACGCTTCGATG
115	CCCGCGTTAACCATACACCGCGCGCGGATCCGCTTGTCGGGAACGGATACTTCACTGAGACTGTGCCTGTATATGAACTTTGGGTAGCCACACGCTTCGATG
116	CCCGCGTTAACCATACACCGCGCGCGGATCCGCTTGTCGGGAACGGATACGCCTTTATTTCAACAGCCTGAATACTGCTAAAGGTAGCCACACGCTTCGATG
117	CCCGCGTTAACCATACACCGCGCGCGGATCCGCTTGTCGGGAACGGATACTCTAGAACTAACTACTAGATCAACTGCCCATTGGTAGCCACACGCTTCGATG
118	CCCGCGTTAACCATACACCGCGCGCGGATCCGCTTGTCGGGAACGGATACGGCATGTATGTGCAGCTCCCATTGAAACCATCGGTAGCCACACGCTTCGATG
119	CCCGCGTTAACCATACACCGCGCGCGGATCCGCTTGTCGGGAACGGATACGATAGCAACCGCTGCTGGTTACCCTCTCCTCTGGTAGCCACACGCTTCGATG
120	CCCGCGTTAACCATACACCGCGCGCGGATCCGCTTGTCGGGAACGGATACACTTGAATCTTTTCTGTCTTCATCTCCACTGCGGTAGCCACACGCTTCGATG
121	CCCGCGTTAACCATACACCGCGCGCGGATCCGCTTGTCGGGAACGGATACATAAAGATGAAGTCCAGGCACCTTTGCTTGCTGGTAGCCACACGCTTCGATG
122	CCCGCGTTAACCATACACCGCGCGCGGATCCGCTTGTCGGGAACGGATACCTCTCAATCTGGGCTACCCGTGGGAATCACGTGGTAGCCACACGCTTCGATG
123	CCCGCGTTAACCATACACCGCGCGCGGATCCGCTTGTCGGGAACGGATACAGGGCCCTAGGTTGGATCTTAGTTGTAAAGCTGGTAGCCACACGCTTCGATG
124	CCCGCGTTAACCATACACCGCGCGCGGATCCGCTTGTCGGGAACGGATACAACCTAAAGAAAGTCATGCTCTACGCCCATCGGGTAGCCACACGCTTCGATG
125	CCCGCGTTAACCATACACCGCGCGCGGATCCGCTTGTCGGGAACGGATACCGTGATTTCAAGGCATCCTTCCCACCCGTTCGGGTAGCCACACGCTTCGATG
126	CCCGCGTTAACCATACACCGCGCGCGGATCCGCTTGTCGGGAACGGATACAGGTAAGAACGTTGCATTACAACCACGTTTTAGGTAGCCACACGCTTCGATG
127	CCCGCGTTAACCATACACCGCGCGCGGATCCGCTTGTCGGGAACGGATACCCCTTGGAAGTTAGTCAGTGCTCCGTGTCCGCGGTAGCCACACGCTTCGATG
128	CCCGCGTTAACCATACACCGCGCGCGGATCCGCTTGTCGGGAACGGATACGTTACAGGCCCTCCAGAGTGACGCTGGGCGCAGGTAGCCACACGCTTCGATG
129	CCCGCGTTAACCATACACCGCGCGCGGATCCGCTTGTCGGGAACGGATACCACACTCCTGCCCTTTGCCGAACGCACCTGCGGGTAGCCACACGCTTCGATG
130	CCCGCGTTAACCATACACCGCGCGCGGATCCGCTTGTCGGGAACGGATACCGCTTTTCTTCCGGGAACCACGCAGCGGGACGGGTAGCCACACGCTTCGATG
131	CCCGCGTTAACCATACACCGCGCGCGGATCCGCTTGTCGGGAACGGATACCGCGTCACCAAAGTGACTGCGTGGGTGCCCACGGTAGCCACACGCTTCGATG
132	CCCGCGTTAACCATACACCGCGCGCGGATCCGCTTGTCGGGAACGGATACAGGACCATCCGTTCATCCAAGATCATCTCACCGGTAGCCACACGCTTCGATG
133	CCCGCGTTAACCATACACCGCGCGCGGATCCGCTTGTCGGGAACGGATACGGAACGGTCTTCTAAATGCAGGTTCTTACTTCGGTAGCCACACGCTTCGATG
134	CCCGCGTTAACCATACACCGCGCGCGGATCCGCTTGTCGGGAACGGATACCTCTTCTCAGACAGGACTTGCTTCACCAGGCTGGTAGCCACACGCTTCGATG
135	CCCGCGTTAACCATACACCGCGCGCGGATCCGCTTGTCGGGAACGGATACCGCCAGTAACTGGTAACATTATGTTTAGGCATGGTAGCCACACGCTTCGATG
136	CCCGCGTTAACCATACACCGCGCGCGGATCCGCTTGTCGGGAACGGATACGGTAACCAGCAAAGCAGTGAGGCGGTGTGGCCGGTAGCCACACGCTTCGATG
137	CCCGCGTTAACCATACACCGCGCGCGGATCCGCTTGTCGGGAACGGATACCACTGACCTTTGACTTTATTTCCTGAACTTAGGGTAGCCACACGCTTCGATG
138	CCCGCGTTAACCATACACCGCGCGCGGATCCGCTTGTCGGGAACGGATACTGGGAATACAGGCTGTTTAGCTTTTGATAGAGGGTAGCCACACGCTTCGATG
139	CCCGCGTTAACCATACACCGCGCGCGGATCCGCTTGTCGGGAACGGATACCTAAAGTGCTGCCAGGTGTACTTACCTGTAATGGTAGCCACACGCTTCGATG
140	CCCGCGTTAACCATACACCGCGCGCGGATCCGCTTGTCGGGAACGGATACGTTGCCAATCAGAACTGCCCTCGCTGAGATGCGGTAGCCACACGCTTCGATG
141	CCCGCGTTAACCATACACCGCGCGCGGATCCGCTTGTCGGGAACGGATACAATGGGCTTTTCTTCCTCCAGTTTTCCTTCCAGGTAGCCACACGCTTCGATG
142	CCCGCGTTAACCATACACCGCGCGCGGATCCGCTTGTCGGGAACGGATACGACAGGCTGGTCAGGTGAGAATGGTTTCCGATGGTAGCCACACGCTTCGATG
143	CCCGCGTTAACCATACACCGCGCGCGGATCCGCTTGTCGGGAACGGATACGGATAGTTCTGAACAGAACATTCCTCCTTTATGGTAGCCACACGCTTCGATG
144	CCCGCGTTAACCATACACCGCGCGCGGATCCGCTTGTCGGGAACGGATACAGGAGAAGGAACAGAAAACATTTACTCTTCACGGTAGCCACACGCTTCGATG
145	CCCGCGTTAACCATACACCGCGCGCGGATCCGCTTGTCGGGAACGGATACCAATTAGATATTTTAGGGTTGAGCACTGATGGGGTAGCCACACGCTTCGATG
146	CCCGCGTTAACCATACACCGCGCGCGGATCCGCTTGTCGGGAACGGATACCAAGGAAATGGCCAAGGCCTCTTCCCTAGTCAGGTAGCCACACGCTTCGATG
147	CCCGCGTTAACCATACACCGCGCGCGGATCCGCTTGTCGGGAACGGATACAACTTGCAGTTTCACTGCTACACCACACTGGTGGTAGCCACACGCTTCGATG
148	CCCGCGTTAACCATACACCGCGCGCGGATCCGCTTGTCGGGAACGGATACCCTTGTCACAATTCTACCGCACTTTGTTTTGGGGTAGCCACACGCTTCGATG
149	CCCGCGTTAACCATACACCGCGCGCGGATCCGCTTGTCGGGAACGGATACGGGTCTCTTGTTAGGCGCGTCCACGTGAAGAGGGTAGCCACACGCTTCGATG
150	CCCGCGTTAACCATACACCGCGCGCGGATCCGCTTGTCGGGAACGGATACCAGAGGCCTGACAACTCTGTCACACAGGCTTGGGTAGCCACACGCTTCGATG
151	CCCGCGTTAACCATACACCGCGCGCGGATCCGCTTGTCGGGAACGGATACGATTTCACTCTGTAAAATGGCTAGTCGCATTTGGTAGCCACACGCTTCGATG
152	CCCGCGTTAACCATACACCGCGCGCGGATCCGCTTGTCGGGAACGGATACTCTTAGAAATAAGGCTGAGTTTCGGTGGTGGTGGTAGCCACACGCTTCGATG
153	CCCGCGTTAACCATACACCGCGCGCGGATCCGCTTGTCGGGAACGGATACTGCCACCTGAGAACTTTGAGCAGTGTCAGAAAGGTAGCCACACGCTTCGATG
154	CCCGCGTTAACCATACACCGCGCGCGGATCCGCTTGTCGGGAACGGATACGTGCTGCTTTGGAGCCGCTGCCTGACGCTGTGGGTAGCCACACGCTTCGATG
155	CCCGCGTTAACCATACACCGCGCGCGGATCCGCTTGTCGGGAACGGATACGTATGGGAATGTGAATACAGCAAAATGAACCAGGTAGCCACACGCTTCGATG
156	CCCGCGTTAACCATACACCGCGCGCGGATCCGCTTGTCGGGAACGGATACATATCTACAGAAGCAAAGAGTGAAATGAGCCCGGTAGCCACACGCTTCGATG
157	CCCGCGTTAACCATACACCGCGCGCGGATCCGCTTGTCGGGAACGGATACCTACTGCCTGATGCGAATCCTTAACTGGGATTGGTAGCCACACGCTTCGATG
158	CCCGCGTTAACCATACACCGCGCGCGGATCCGCTTGTCGGGAACGGATACTGAGGAAGGAGCACAGCGTGCCCAGGGTCACGGGTAGCCACACGCTTCGATG
159	CCCGCGTTAACCATACACCGCGCGCGGATCCGCTTGTCGGGAACGGATACGGGAGCCGAGAAACAAATCCAGGCAACCCGGCGGTAGCCACACGCTTCGATG
160	CCCGCGTTAACCATACACCGCGCGCGGATCCGCTTGTCGGGAACGGATACTGTTGTGAACTCCATTTTAAAAGCACCTCACTGGTAGCCACACGCTTCGATG
161	CCCGCGTTAACCATACACCGCGCGCGGATCCGCTTGTCGGGAACGGATACTGAAGTCAGGTAGTCTGTAGACTTCATCACAGGGTAGCCACACGCTTCGATG
162	CCCGCGTTAACCATACACCGCGCGCGGATCCGCTTGTCGGGAACGGATACGTATGGTGTATTTACCTGTATCTTTGAATGGCGGTAGCCACACGCTTCGATG
163	CCCGCGTTAACCATACACCGCGCGCGGATCCGCTTGTCGGGAACGGATACGCTATGTTCTTGCTCCTATCAAAGTGAAACCTGGTAGCCACACGCTTCGATG
164	CCCGCGTTAACCATACACCGCGCGCGGATCCGCTTGTCGGGAACGGATACTAGAATCCCAGAGAGCACACCCTCACTAAAGGGGTAGCCACACGCTTCGATG
165	CCCGCGTTAACCATACACCGCGCGCGGATCCGCTTGTCGGGAACGGATACTGATGTTCTGAATCGTGGATTTTCAGGTTACAGGTAGCCACACGCTTCGATG
166	CCCGCGTTAACCATACACCGCGCGCGGATCCGCTTGTCGGGAACGGATACGGCCAAAATTATCCTTCCAAGATTAATCAGGAGGTAGCCACACGCTTCGATG
167	CCCGCGTTAACCATACACCGCGCGCGGATCCGCTTGTCGGGAACGGATACTGGACATCCCAGTAGCAGTTACAATTTTCTTTGGTAGCCACACGCTTCGATG
168	CCCGCGTTAACCATACACCGCGCGCGGATCCGCTTGTCGGGAACGGATACCTCCCAATAGATACAGTTTTGCCAAACTTATGGGTAGCCACACGCTTCGATG
169	CCCGCGTTAACCATACACCGCGCGCGGATCCGCTTGTCGGGAACGGATACCTGGTGGATTTTATTCTTGACTCAGTTTCTACGGTAGCCACACGCTTCGATG
170	CCCGCGTTAACCATACACCGCGCGCGGATCCGCTTGTCGGGAACGGATACGCTGGCAGTCCTAATCTTGCAAACAGTTAAATGGTAGCCACACGCTTCGATG
171	CCCGCGTTAACCATACACCGCGCGCGGATCCGCTTGTCGGGAACGGATACGTCTGTTAGTGCTATGCTAAGTTTGTAATGTGGGTAGCCACACGCTTCGATG
172	CCCGCGTTAACCATACACCGCGCGCGGATCCGCTTGTCGGGAACGGATACCAGCTGGTGGCGTGTCTTAGGGAGGGATATGTGGTAGCCACACGCTTCGATG
173	CCCGCGTTAACCATACACCGCGCGCGGATCCGCTTGTCGGGAACGGATACGCCACCCTGACCTCAGTTAGGCTTGAATCCTGGGTAGCCACACGCTTCGATG
174	CCCGCGTTAACCATACACCGCGCGCGGATCCGCTTGTCGGGAACGGATACAACGTGGGTTTGGAAAAGGAGATGGTCTCTCCGGTAGCCACACGCTTCGATG
175	CCCGCGTTAACCATACACCGCGCGCGGATCCGCTTGTCGGGAACGGATACAGAATTGCTGCTGTGACTAGAGGAAAGCTAGCGGTAGCCACACGCTTCGATG
176	CCCGCGTTAACCATACACCGCGCGCGGATCCGCTTGTCGGGAACGGATACACCTTCCAGAGATTTCTTTTGTTACCCTACTTGGTAGCCACACGCTTCGATG
177	CCCGCGTTAACCATACACCGCGCGCGGATCCGCTTGTCGGGAACGGATACAGTGCTGTGGTCTGCTATTCACGGGCACACCGGGTAGCCACACGCTTCGATG
178	CCCGCGTTAACCATACACCGCGCGCGGATCCGCTTGTCGGGAACGGATACCTGGACATGAAGGAACACCAACTGCAGTAAGAGGTAGCCACACGCTTCGATG
179	CCCGCGTTAACCATACACCGCGCGCGGATCCGCTTGTCGGGAACGGATACGACTGCACACTAACCATTATATTTGGGAAGAAGGTAGCCACACGCTTCGATG
180	CCCGCGTTAACCATACACCGCGCGCGGATCCGCTTGTCGGGAACGGATACAAGTATAAGAGCAGTGGAGGAAGCCACAGAGGGGTAGCCACACGCTTCGATG
181	CCCGCGTTAACCATACACCGCGCGCGGATCCGCTTGTCGGGAACGGATACGCAGACAAGAGAGTAATGTCTTTAGTGTAGAAGGTAGCCACACGCTTCGATG
182	CCCGCGTTAACCATACACCGCGCGCGGATCCGCTTGTCGGGAACGGATACGCAAAGGACAGGAATAGATAAAAGGCGAAATTGGTAGCCACACGCTTCGATG
183	CCCGCGTTAACCATACACCGCGCGCGGATCCGCTTGTCGGGAACGGATACGACACGCATGAAATAAGATTGGAACTCTTACAGGTAGCCACACGCTTCGATG
184	CCCGCGTTAACCATACACCGCGCGCGGATCCGCTTGTCGGGAACGGATACAATAGCTTGTGATCCTCTGGAAAGCTGTGTGGGGTAGCCACACGCTTCGATG
185	CCCGCGTTAACCATACACCGCGCGCGGATCCGCTTGTCGGGAACGGATACCCCACGTGTAGAAATTCAACCTAAGGAAATATGGTAGCCACACGCTTCGATG
186	CCCGCGTTAACCATACACCGCGCGCGGATCCGCTTGTCGGGAACGGATACACATCATGTGGTCACCCTACAACTAAATTTCAGGTAGCCACACGCTTCGATG
187	CCCGCGTTAACCATACACCGCGCGCGGATCCGCTTGTCGGGAACGGATACAGCTCATAATATGTTATGTGAGCCAGGCGTGGGGTAGCCACACGCTTCGATG
188	CCCGCGTTAACCATACACCGCGCGCGGATCCGCTTGTCGGGAACGGATACCAAAGTTTGCCTAGTGTGGTGTTGCGTGCCTGGGTAGCCACACGCTTCGATG
189	CCCGCGTTAACCATACACCGCGCGCGGATCCGCTTGTCGGGAACGGATACTTAGGAAGCTGAGGTGTGGGAGGGTCGCTTGGGGTAGCCACACGCTTCGATG
190	CCCGCGTTAACCATACACCGCGCGCGGATCCGCTTGTCGGGAACGGATACTTACAGTGAGCTGTGATCACACTACACTCCAGGGTAGCCACACGCTTCGATG
191	CCCGCGTTAACCATACACCGCGCGCGGATCCGCTTGTCGGGAACGGATACCGAGAACCTGTCTCTAAAACAATTTGTAGAGAGGTAGCCACACGCTTCGATG
192	CCCGCGTTAACCATACACCGCGCGCGGATCCGCTTGTCGGGAACGGATACGAAGTCTTCAGTGTGAATATAATCTTCAGTGCGGTAGCCACACGCTTCGATG
193	CCCGCGTTAACCATACACCGCGCGCGGATCCGCTTGTCGGGAACGGATACCTTCATGAAAAGACCGGAAAGATATACATCCAGGTAGCCACACGCTTCGATG
194	CCCGCGTTAACCATACACCGCGCGCGGATCCGCTTGTCGGGAACGGATACCCTTGTAATACTTCAGTGAGAGCCTATCTAGAGGTAGCCACACGCTTCGATG
195	CCCGCGTTAACCATACACCGCGCGCGGATCCGCTTGTCGGGAACGGATACTTGCAATAATAGTAGTATTCGTGGGTGCCATTGGTAGCCACACGCTTCGATG
196	CCCGCGTTAACCATACACCGCGCGCGGATCCGCTTGTCGGGAACGGATACGAGTGCTTGCTTTGTGAAGGCACACTGCTCTCGGTAGCCACACGCTTCGATG
197	CCCGCGTTAACCATACACCGCGCGCGGATCCGCTTGTCGGGAACGGATACACTCTTAGCTGTTTTGATTTTCAGTCCTAGGAGGTAGCCACACGCTTCGATG
198	CCCGCGTTAACCATACACCGCGCGCGGATCCGCTTGTCGGGAACGGATACCTTCATTTTCCCAATGAGGTACAGAAAGTCTAGGTAGCCACACGCTTCGATG
199	CCCGCGTTAACCATACACCGCGCGCGGATCCGCTTGTCGGGAACGGATACGCGGTTCTGTGGCGAGGAGTGACAAAGCCAGGGGTAGCCACACGCTTCGATG
200	CCCGCGTTAACCATACACCGCGCGCGGATCCGCTTGTCGGGAACGGATACCAGGGTGGGCTCTTTAATTTCTTTACAAATTCGGTAGCCACACGCTTCGATG
201	CCCGCGTTAACCATACACCGCGCGCGGATCCGCTTGTCGGGAACGGATACACCTTCTCTTTGTGTCCTTGGTGTTAAACAATGGTAGCCACACGCTTCGATG
202	CCCGCGTTAACCATACACCGCGCGCGGATCCGCTTGTCGGGAACGGATACCAGAAGTGTGTTCACCTGAATTGTCACTTATAGGTAGCCACACGCTTCGATG
203	CCCGCGTTAACCATACACCGCGCGCGGATCCGCTTGTCGGGAACGGATACCTTGAGCAGATGAGAATCCCAAGCAGCACATTGGTAGCCACACGCTTCGATG
204	CCCGCGTTAACCATACACCGCGCGCGGATCCGCTTGTCGGGAACGGATACCTGCGAACCTAAAGAGCATGGTGCAGTACCTGGGTAGCCACACGCTTCGATG
205	CCCGCGTTAACCATACACCGCGCGCGGATCCGCTTGTCGGGAACGGATACACATCCCTGAGAATCGAGTCATTCTCATCACGGGTAGCCACACGCTTCGATG
206	CCCGCGTTAACCATACACCGCGCGCGGATCCGCTTGTCGGGAACGGATACTTTGTGAAACAGCCTGGGAAGAACAGTGCATCGGTAGCCACACGCTTCGATG
207	CCCGCGTTAACCATACACCGCGCGCGGATCCGCTTGTCGGGAACGGATACACCACAGCCAATCTCGGCAAATCTGGATAGGAGGTAGCCACACGCTTCGATG
208	CCCGCGTTAACCATACACCGCGCGCGGATCCGCTTGTCGGGAACGGATACGGTATGTCCATTTCAGTCTGTTTTCAATCCAAGGTAGCCACACGCTTCGATG
209	CCCGCGTTAACCATACACCGCGCGCGGATCCGCTTGTCGGGAACGGATACTTGGATAGTCAGGAGGGAACCGCGGGCCTGGCGGTAGCCACACGCTTCGATG
210	CCCGCGTTAACCATACACCGCGCGCGGATCCGCTTGTCGGGAACGGATACCTTTACAGTTACCAGACTCCAGGGTGCACATGGGTAGCCACACGCTTCGATG
211	CCCGCGTTAACCATACACCGCGCGCGGATCCGCTTGTCGGGAACGGATACAGATCTGTGTAGAGCTGTGGTGCTCGGCCTGCGGTAGCCACACGCTTCGATG
212	CCCGCGTTAACCATACACCGCGCGCGGATCCGCTTGTCGGGAACGGATACGCTGATGTGCCTTGACTTGGAAGTCCACACCTGGTAGCCACACGCTTCGATG
213	CCCGCGTTAACCATACACCGCGCGCGGATCCGCTTGTCGGGAACGGATACCAAGTGCTGTGTTTTCAATCCACCTTTGACTGGGTAGCCACACGCTTCGATG
214	CCCGCGTTAACCATACACCGCGCGCGGATCCGCTTGTCGGGAACGGATACCACATAAGTGGACCTTCACGGTTCAAACCTGTGGTAGCCACACGCTTCGATG
215	CCCGCGTTAACCATACACCGCGCGCGGATCCGCTTGTCGGGAACGGATACCCTGGACTGGAAGTTTTCTAAGCTGCCCAGAAGGTAGCCACACGCTTCGATG
216	CCCGCGTTAACCATACACCGCGCGCGGATCCGCTTGTCGGGAACGGATACTAGGACAAATGACTGGCTTTGCAACACAGAACGGTAGCCACACGCTTCGATG
217	CCCGCGTTAACCATACACCGCGCGCGGATCCGCTTGTCGGGAACGGATACCAAAGTGTGGTCTGACTCTGAGTTAACTGGGAGGTAGCCACACGCTTCGATG
218	CCCGCGTTAACCATACACCGCGCGCGGATCCGCTTGTCGGGAACGGATACCTTACACACACCACAGCACACATACCACAACTGGTAGCCACACGCTTCGATG
219	CCCGCGTTAACCATACACCGCGCGCGGATCCGCTTGTCGGGAACGGATACCTGTTATTGTCCCTACTTTACCAGTGGAGAAAGGTAGCCACACGCTTCGATG
220	CCCGCGTTAACCATACACCGCGCGCGGATCCGCTTGTCGGGAACGGATACGAGAGGCTAAGTAACCGGCCCAAGATCACACAGGTAGCCACACGCTTCGATG
221	CCCGCGTTAACCATACACCGCGCGCGGATCCGCTTGTCGGGAACGGATACCAACCAGGAATCAAATCCAGCAAGTGTGACTTGGTAGCCACACGCTTCGATG
222	CCCGCGTTAACCATACACCGCGCGCGGATCCGCTTGTCGGGAACGGATACGTCCTTACTGTTGTATGAGTTTACTGTTGAGTGGTAGCCACACGCTTCGATG
223	CCCGCGTTAACCATACACCGCGCGCGGATCCGCTTGTCGGGAACGGATACTGCGTTCTCAAGTCACAAACAGCATATGCCAAGGTAGCCACACGCTTCGATG
224	CCCGCGTTAACCATACACCGCGCGCGGATCCGCTTGTCGGGAACGGATACACAGTAGGTTCTGGGCATCACATCAGGGCAGAGGTAGCCACACGCTTCGATG
225	CCCGCGTTAACCATACACCGCGCGCGGATCCGCTTGTCGGGAACGGATACATAGCATGGTCCACAGAAGCTGTTTAGACTTCGGTAGCCACACGCTTCGATG
226	CCCGCGTTAACCATACACCGCGCGCGGATCCGCTTGTCGGGAACGGATACAAAGGTCAGTGATGGGCAAAGCAGGTAGAGGAGGTAGCCACACGCTTCGATG
227	CCCGCGTTAACCATACACCGCGCGCGGATCCGCTTGTCGGGAACGGATACGTGTAGGGCAGTGGATTACTCATAGCTCACTGGGTAGCCACACGCTTCGATG
228	CCCGCGTTAACCATACACCGCGCGCGGATCCGCTTGTCGGGAACGGATACGAATAGTTTCTTCGCTGTGATGTAGAGCCTGGGGTAGCCACACGCTTCGATG
229	CCCGCGTTAACCATACACCGCGCGCGGATCCGCTTGTCGGGAACGGATACGTCCTCCTGTGGCCCGCATCCAGTTGCCCATAGGTAGCCACACGCTTCGATG
230	CCCGCGTTAACCATACACCGCGCGCGGATCCGCTTGTCGGGAACGGATACCACTGTCCTGTTTGCAGCCTCCTGAGCCTTCTGGTAGCCACACGCTTCGATG
231	CCCGCGTTAACCATACACCGCGCGCGGATCCGCTTGTCGGGAACGGATACCTGCACTCCAGCCTTCCCTGGTGCAGCTCCCTGGTAGCCACACGCTTCGATG
232	CCCGCGTTAACCATACACCGCGCGCGGATCCGCTTGTCGGGAACGGATACCAGCCTGCACTTGTGTTAGATACACTCAATCGGGTAGCCACACGCTTCGATG
233	CCCGCGTTAACCATACACCGCGCGCGGATCCGCTTGTCGGGAACGGATACGCTGCTTTGCTGGTGTTTAGTCTCTTAATCCTGGTAGCCACACGCTTCGATG
234	CCCGCGTTAACCATACACCGCGCGCGGATCCGCTTGTCGGGAACGGATACCTGCAACTAGGTAGGCACTGTCATCATAAGAAGGTAGCCACACGCTTCGATG
235	CCCGCGTTAACCATACACCGCGCGCGGATCCGCTTGTCGGGAACGGATACAGCTTCAGGACGGTTAAGCTGTTCAGGCACACGGTAGCCACACGCTTCGATG
236	CCCGCGTTAACCATACACCGCGCGCGGATCCGCTTGTCGGGAACGGATACTGAAAATTGTAGGCATCAAAACGAAGGTCTCTGGTAGCCACACGCTTCGATG
237	CCCGCGTTAACCATACACCGCGCGCGGATCCGCTTGTCGGGAACGGATACTAAGAAGCCAGCGGTGTCAGCGCAGCGTTCAGGGTAGCCACACGCTTCGATG
238	CCCGCGTTAACCATACACCGCGCGCGGATCCGCTTGTCGGGAACGGATACCTGGCATTTCCTACTAGTGCAGCCCTTACCAGGGTAGCCACACGCTTCGATG
239	CCCGCGTTAACCATACACCGCGCGCGGATCCGCTTGTCGGGAACGGATACCCTCTCTGCCTCTGTTCAAGGTGTCCTCTAGAGGTAGCCACACGCTTCGATG
240	CCCGCGTTAACCATACACCGCGCGCGGATCCGCTTGTCGGGAACGGATACTGGCGCCTCAGAAGATTCCGGTTACCACTGAAGGTAGCCACACGCTTCGATG
241	CCCGCGTTAACCATACACCGCGCGCGGATCCGCTTGTCGGGAACGGATACTCCCACTGCACCTTGTCCTCTGCTGGGTAGAGGGTAGCCACACGCTTCGATG
242	CCCGCGTTAACCATACACCGCGCGCGGATCCGCTTGTCGGGAACGGATACAACCTGCAAGGCTCATCAACATATACCCTAAAGGTAGCCACACGCTTCGATG
243	CCCGCGTTAACCATACACCGCGCGCGGATCCGCTTGTCGGGAACGGATACACTGTCTAGATGAGTGGAGCAGAACTTACACAGGTAGCCACACGCTTCGATG
244	CCCGCGTTAACCATACACCGCGCGCGGATCCGCTTGTCGGGAACGGATACGGTTGCAAACTAAATCGCCTGAACTCTGTTGTGGTAGCCACACGCTTCGATG
245	CCCGCGTTAACCATACACCGCGCGCGGATCCGCTTGTCGGGAACGGATACGCCAATGCGTGTTTACAAGTGGCCCAAGACTGGGTAGCCACACGCTTCGATG
246	CCCGCGTTAACCATACACCGCGCGCGGATCCGCTTGTCGGGAACGGATACTGTGGACCCTGATGCAGGACAGCCAGGTACGGGGTAGCCACACGCTTCGATG
247	CCCGCGTTAACCATACACCGCGCGCGGATCCGCTTGTCGGGAACGGATACGCAGCAGCTTTCCCTAGAAAGGCCCTGCTTAGGGTAGCCACACGCTTCGATG
248	CCCGCGTTAACCATACACCGCGCGCGGATCCGCTTGTCGGGAACGGATACCATCCCTTTAGCCAATGAAAACAAACAGGCTTGGTAGCCACACGCTTCGATG
249	CCCGCGTTAACCATACACCGCGCGCGGATCCGCTTGTCGGGAACGGATACTCCAGGATGGCTCACAAGCCCAGCAGCTTAATGGTAGCCACACGCTTCGATG
250	CCCGCGTTAACCATACACCGCGCGCGGATCCGCTTGTCGGGAACGGATACTCCTTGGCTAGGAGTTAGTGCGCAGTGACATCGGTAGCCACACGCTTCGATG
251	CCCGCGTTAACCATACACCGCGCGCGGATCCGCTTGTCGGGAACGGATACCATACAGAGAATGGCAGAAAGCTAAAACTTGTGGTAGCCACACGCTTCGATG
252	CCCGCGTTAACCATACACCGCGCGCGGATCCGCTTGTCGGGAACGGATACTGACTCAGGAGACAGCTGGTTTCTGACGCAGTGGTAGCCACACGCTTCGATG
253	CCCGCGTTAACCATACACCGCGCGCGGATCCGCTTGTCGGGAACGGATACCTGGCAGTCCACTCCTGGGTTATCTGCCCTAGGGTAGCCACACGCTTCGATG
254	CCCGCGTTAACCATACACCGCGCGCGGATCCGCTTGTCGGGAACGGATACACTATGTTCACACAGAACCTGGGTGTAACTGTGGTAGCCACACGCTTCGATG
255	CCCGCGTTAACCATACACCGCGCGCGGATCCGCTTGTCGGGAACGGATACATTATTCCTACCTGCTGGAAACACGCCAGTGTGGTAGCCACACGCTTCGATG
256	CCCGCGTTAACCATACACCGCGCGCGGATCCGCTTGTCGGGAACGGATACTGAATAGGGAAACTGGTGTGTCCGTGGAATGGGGTAGCCACACGCTTCGATG
257	CCCGCGTTAACCATACACCGCGCGCGGATCCGCTTGTCGGGAACGGATACGGCAATAAAGAGGAGGAACTGACAAGCGCAGCGGTAGCCACACGCTTCGATG
258	CCCGCGTTAACCATACACCGCGCGCGGATCCGCTTGTCGGGAACGGATACAGGCGCTTCACTGAGGGAAGGAAGCTGGTCTCGGTAGCCACACGCTTCGATG
259	CCCGCGTTAACCATACACCGCGCGCGGATCCGCTTGTCGGGAACGGATACGTCTGGAGGATACAGGGAGACTGTCTCACCCTGGTAGCCACACGCTTCGATG
260	CCCGCGTTAACCATACACCGCGCGCGGATCCGCTTGTCGGGAACGGATACGGTCCATGGTGGCCAGAGGTTAGGGCAAGGAAGGTAGCCACACGCTTCGATG
261	CCCGCGTTAACCATACACCGCGCGCGGATCCGCTTGTCGGGAACGGATACAAATTCAGGTTCCACACAGATACTGGTGAAGAGGTAGCCACACGCTTCGATG
262	CCCGCGTTAACCATACACCGCGCGCGGATCCGCTTGTCGGGAACGGATACTGACCTTGTGCTACTCTTTTGTAAAGAGCTTGGGTAGCCACACGCTTCGATG
263	CCCGCGTTAACCATACACCGCGCGCGGATCCGCTTGTCGGGAACGGATACCACATTAAAGGCTACTTCATTGCTATGCTGGGGGTAGCCACACGCTTCGATG
264	CCCGCGTTAACCATACACCGCGCGCGGATCCGCTTGTCGGGAACGGATACAGTACTCAAGGGAAGGAAGGATCCAGTGTGCGGGTAGCCACACGCTTCGATG
265	CCCGCGTTAACCATACACCGCGCGCGGATCCGCTTGTCGGGAACGGATACTGGACAAACGGGAAGACTCACAGCCTCACCGGGGTAGCCACACGCTTCGATG
266	CCCGCGTTAACCATACACCGCGCGCGGATCCGCTTGTCGGGAACGGATACAAAACAGCCAAGAAACTAACCCAAGTGCCAACGGTAGCCACACGCTTCGATG
267	CCCGCGTTAACCATACACCGCGCGCGGATCCGCTTGTCGGGAACGGATACATCCATCTGTAATAGGGAAAATGGTCACCAGTGGTAGCCACACGCTTCGATG
268	CCCGCGTTAACCATACACCGCGCGCGGATCCGCTTGTCGGGAACGGATACTACTACCACGTGGATGCCGAGTCACCAGTCACGGTAGCCACACGCTTCGATG
269	CCCGCGTTAACCATACACCGCGCGCGGATCCGCTTGTCGGGAACGGATACCCTGAGAGCCTAAGCAGATCTGGACCCTAGGCGGTAGCCACACGCTTCGATG
270	CCCGCGTTAACCATACACCGCGCGCGGATCCGCTTGTCGGGAACGGATACCCTCTGAAACCCTGGAGTACTGGAACCTTCCAGGTAGCCACACGCTTCGATG
271	CCCGCGTTAACCATACACCGCGCGCGGATCCGCTTGTCGGGAACGGATACAAGGGTCGACATCTAGAGTTCTGTTGTCTAGGGGTAGCCACACGCTTCGATG
272	CCCGCGTTAACCATACACCGCGCGCGGATCCGCTTGTCGGGAACGGATACGCAAACTATTGGGCTAGTTTTGCTCACATGTCGGTAGCCACACGCTTCGATG
273	CCCGCGTTAACCATACACCGCGCGCGGATCCGCTTGTCGGGAACGGATACGCCTAGATGAGAAAACCAAGGCCGAAGAAGAAGGTAGCCACACGCTTCGATG
274	CCCGCGTTAACCATACACCGCGCGCGGATCCGCTTGTCGGGAACGGATACTTCTGGTCTATTAAAAGTCACATAAGGCCGGGGGTAGCCACACGCTTCGATG
275	CCCGCGTTAACCATACACCGCGCGCGGATCCGCTTGTCGGGAACGGATACTTCTAACAGAGCTCTTGGCTAGTGAGATTCTTGGTAGCCACACGCTTCGATG
276	CCCGCGTTAACCATACACCGCGCGCGGATCCGCTTGTCGGGAACGGATACTTCTTATAGTTCAGGGCCTGGTATGGCTGCTCGGTAGCCACACGCTTCGATG
277	CCCGCGTTAACCATACACCGCGCGCGGATCCGCTTGTCGGGAACGGATACGCAATGGGAGGGAGACTGGACTCCTGTGTCCCGGTAGCCACACGCTTCGATG
278	CCCGCGTTAACCATACACCGCGCGCGGATCCGCTTGTCGGGAACGGATACTCTAGGTTAGATGGTAGAAGTTCTTTCTGCCTGGTAGCCACACGCTTCGATG
279	CCCGCGTTAACCATACACCGCGCGCGGATCCGCTTGTCGGGAACGGATACCGTTAATAGGCCATATTTACCTGTTAAGGTTCGGTAGCCACACGCTTCGATG
280	CCCGCGTTAACCATACACCGCGCGCGGATCCGCTTGTCGGGAACGGATACTAATATGGAGACAGCACTATAGCACTAGTCAGGGTAGCCACACGCTTCGATG
281	CCCGCGTTAACCATACACCGCGCGCGGATCCGCTTGTCGGGAACGGATACGTGTTCAAACACCTACGTAAATAGCACATCAGGGTAGCCACACGCTTCGATG
282	CCCGCGTTAACCATACACCGCGCGCGGATCCGCTTGTCGGGAACGGATACGTCCAAGACACCTCTGGTCAGATGCCTACAATGGTAGCCACACGCTTCGATG
283	CCCGCGTTAACCATACACCGCGCGCGGATCCGCTTGTCGGGAACGGATACGGTGATATTTCTGTCGCAGGGCCACAAATGAGGGTAGCCACACGCTTCGATG
284	CCCGCGTTAACCATACACCGCGCGCGGATCCGCTTGTCGGGAACGGATACACACTGGCATTTAGAAAAGTTATACCCTCCCTGGTAGCCACACGCTTCGATG
285	CCCGCGTTAACCATACACCGCGCGCGGATCCGCTTGTCGGGAACGGATACTCTCTCCCTTCTAGGACTTCTCATCTTATTTAGGTAGCCACACGCTTCGATG
286	CCCGCGTTAACCATACACCGCGCGCGGATCCGCTTGTCGGGAACGGATACTAGCAGAAGCAAAACCTGAATTAAGTCTGCTGGGTAGCCACACGCTTCGATG
287	CCCGCGTTAACCATACACCGCGCGCGGATCCGCTTGTCGGGAACGGATACACCATTAGCCAATCACAGGAGACCCAAATCTGGGTAGCCACACGCTTCGATG
288	CCCGCGTTAACCATACACCGCGCGCGGATCCGCTTGTCGGGAACGGATACCTCAGGCTTAAACCTTTGCCACTGATATTAATGGTAGCCACACGCTTCGATG
289	CCCGCGTTAACCATACACCGCGCGCGGATCCGCTTGTCGGGAACGGATACGTTTTATACTTAGGTCCATTGTGTTTCGACAGGGTAGCCACACGCTTCGATG
290	CCCGCGTTAACCATACACCGCGCGCGGATCCGCTTGTCGGGAACGGATACCCCTGAGCAGCTTGTTAATTCTATAAATGACAGGTAGCCACACGCTTCGATG
291	CCCGCGTTAACCATACACCGCGCGCGGATCCGCTTGTCGGGAACGGATACAGAACTGTTTCACTCATACATACACCCACACAGGTAGCCACACGCTTCGATG
292	CCCGCGTTAACCATACACCGCGCGCGGATCCGCTTGTCGGGAACGGATACGGTTTGGTTAACTGCCCTCAAAATTTACAAGTGGTAGCCACACGCTTCGATG
293	CCCGCGTTAACCATACACCGCGCGCGGATCCGCTTGTCGGGAACGGATACTGTTTTGGCTGGTGAGCACATTTCAGTTCTTAGGTAGCCACACGCTTCGATG
294	CCCGCGTTAACCATACACCGCGCGCGGATCCGCTTGTCGGGAACGGATACCCAGAATCCTGGAGCAATAAAGTAAGAAGTAAGGTAGCCACACGCTTCGATG
295	CCCGCGTTAACCATACACCGCGCGCGGATCCGCTTGTCGGGAACGGATACCCCTCTTATTCAATAGTGTTTGAAAACAGGCAGGTAGCCACACGCTTCGATG
296	CCCGCGTTAACCATACACCGCGCGCGGATCCGCTTGTCGGGAACGGATACCCCTATCAGTAACAGGGATACATGAAGATACTGGTAGCCACACGCTTCGATG
297	CCCGCGTTAACCATACACCGCGCGCGGATCCGCTTGTCGGGAACGGATACCAAATCAGGGCCCTAAACAGTTGGTAGATTCCGGTAGCCACACGCTTCGATG
298	CCCGCGTTAACCATACACCGCGCGCGGATCCGCTTGTCGGGAACGGATACCTGGCTACCATGTATAGCCCTCACTGTAAGGTGGTAGCCACACGCTTCGATG
299	CCCGCGTTAACCATACACCGCGCGCGGATCCGCTTGTCGGGAACGGATACGAGAGCATTAGTCTTAGAATTATGAAGAGCCAGGTAGCCACACGCTTCGATG
300	CCCGCGTTAACCATACACCGCGCGCGGATCCGCTTGTCGGGAACGGATACCTCTGGGTAATAACTAGAAATAGACCCACAATGGTAGCCACACGCTTCGATG
301	CCCGCGTTAACCATACACCGCGCGCGGATCCGCTTGTCGGGAACGGATACTGCCTCATATTCAGCGGTTCATTACAGTGTATGGTAGCCACACGCTTCGATG
302	CCCGCGTTAACCATACACCGCGCGCGGATCCGCTTGTCGGGAACGGATACATCCAGCTGTATTTTCTGCTTTTGCACCACAGGGTAGCCACACGCTTCGATG
303	CCCGCGTTAACCATACACCGCGCGCGGATCCGCTTGTCGGGAACGGATACCTGAAAGCCTCAAAATAAGCTAGATTCACCTTGGTAGCCACACGCTTCGATG
304	CCCGCGTTAACCATACACCGCGCGCGGATCCGCTTGTCGGGAACGGATACTTTCAAAAGGAGAAGGGCCAAACCACACAAGAGGTAGCCACACGCTTCGATG
305	CCCGCGTTAACCATACACCGCGCGCGGATCCGCTTGTCGGGAACGGATACTGCAGGAAGTTCAAACACATGACCAGCATCTGGGTAGCCACACGCTTCGATG
306	CCCGCGTTAACCATACACCGCGCGCGGATCCGCTTGTCGGGAACGGATACCCAGTCTTCACAAAATACAAGCTGTGATTGATGGTAGCCACACGCTTCGATG
307	CCCGCGTTAACCATACACCGCGCGCGGATCCGCTTGTCGGGAACGGATACGAACTAAATTAGCACTCTGTTTCTTTGCTGTCGGTAGCCACACGCTTCGATG
308	CCCGCGTTAACCATACACCGCGCGCGGATCCGCTTGTCGGGAACGGATACACGCTGCAGTTTAAAGGAGGCAGCCTTTTCACGGTAGCCACACGCTTCGATG
309	CCCGCGTTAACCATACACCGCGCGCGGATCCGCTTGTCGGGAACGGATACAACCCATCCTCGTCCATATGTGAGTCTGTGCTGGTAGCCACACGCTTCGATG
310	CCCGCGTTAACCATACACCGCGCGCGGATCCGCTTGTCGGGAACGGATACGTTTTGGAGCTGCTGGCGCCGAAGGGATCACAGGTAGCCACACGCTTCGATG
311	CCCGCGTTAACCATACACCGCGCGCGGATCCGCTTGTCGGGAACGGATACTGATAATGCGAACCGATGCAGAATCCATGCTGGGTAGCCACACGCTTCGATG
312	CCCGCGTTAACCATACACCGCGCGCGGATCCGCTTGTCGGGAACGGATACCGACGTTCTGCAAAGACATGGGTTCAATTGATGGTAGCCACACGCTTCGATG
313	CCCGCGTTAACCATACACCGCGCGCGGATCCGCTTGTCGGGAACGGATACAAAAGATGAATCGGAGGTCCTCACAGCTCCACGGTAGCCACACGCTTCGATG
314	CCCGCGTTAACCATACACCGCGCGCGGATCCGCTTGTCGGGAACGGATACACAGCCTCTTATTCTGTTGGCACTGTGATGCTGGTAGCCACACGCTTCGATG
315	CCCGCGTTAACCATACACCGCGCGCGGATCCGCTTGTCGGGAACGGATACTGCTAGGTGAGGCTCACTCAACCTAAGTGACTGGTAGCCACACGCTTCGATG
316	CCCGCGTTAACCATACACCGCGCGCGGATCCGCTTGTCGGGAACGGATACACTTACCATTTGAAGACCCAAAAGAGGATTCAGGTAGCCACACGCTTCGATG
317	CCCGCGTTAACCATACACCGCGCGCGGATCCGCTTGTCGGGAACGGATACCACAGCTCTTTAAATGTCCATCCATGCAACTAGGTAGCCACACGCTTCGATG
318	CCCGCGTTAACCATACACCGCGCGCGGATCCGCTTGTCGGGAACGGATACACCATCACTGTTGTCAGAAGGGTAAACATTCCGGTAGCCACACGCTTCGATG
319	CCCGCGTTAACCATACACCGCGCGCGGATCCGCTTGTCGGGAACGGATACCTTCCTGCTGCAACATGACCTTCCATCAGCCAGGTAGCCACACGCTTCGATG
320	CCCGCGTTAACCATACACCGCGCGCGGATCCGCTTGTCGGGAACGGATACTTGCTGGGTCAGGTGAAGGTCTTTGCCTAACAGGTAGCCACACGCTTCGATG
321	CCCGCGTTAACCATACACCGCGCGCGGATCCGCTTGTCGGGAACGGATACCCAGGCGAAGATTATGTTTCTTTCATATGGTAGGTAGCCACACGCTTCGATG
322	CCCGCGTTAACCATACACCGCGCGCGGATCCGCTTGTCGGGAACGGATACTAGAAAGAAACAGCAAGAAGGTCATTCCCTACGGTAGCCACACGCTTCGATG
323	CCCGCGTTAACCATACACCGCGCGCGGATCCGCTTGTCGGGAACGGATACCAGTTAGTGAGTACTATTTCATCACAGGCTATGGTAGCCACACGCTTCGATG
324	CCCGCGTTAACCATACACCGCGCGCGGATCCGCTTGTCGGGAACGGATACTCAACAGATGACAATCCATTTCTCACCCAAGCGGTAGCCACACGCTTCGATG
325	CCCGCGTTAACCATACACCGCGCGCGGATCCGCTTGTCGGGAACGGATACCCACCAGTCTAGAAGTGTTTCCTTTGCACTCAGGTAGCCACACGCTTCGATG
326	CCCGCGTTAACCATACACCGCGCGCGGATCCGCTTGTCGGGAACGGATACATTTTGGCGTTAAGTACAGAAAGAGGCAAGGTGGTAGCCACACGCTTCGATG
327	CCCGCGTTAACCATACACCGCGCGCGGATCCGCTTGTCGGGAACGGATACTGTTTTCTGAGAAATTTATCCCTCTGTGGGCAGGTAGCCACACGCTTCGATG
328	CCCGCGTTAACCATACACCGCGCGCGGATCCGCTTGTCGGGAACGGATACGTGCATGAAATGACAAATGTCCCAGATGCTGGGGTAGCCACACGCTTCGATG
329	CCCGCGTTAACCATACACCGCGCGCGGATCCGCTTGTCGGGAACGGATACGACTGGAAGGGCAACTGGTAGGAAGACCCAGGGGTAGCCACACGCTTCGATG
330	CCCGCGTTAACCATACACCGCGCGCGGATCCGCTTGTCGGGAACGGATACCATGGCCTCACTCTCTTAGCTGTCTCCACAGTGGTAGCCACACGCTTCGATG
331	CCCGCGTTAACCATACACCGCGCGCGGATCCGCTTGTCGGGAACGGATACCTTCTGCAGAAGGCTAACCACATGGCCATCTGGGTAGCCACACGCTTCGATG
332	CCCGCGTTAACCATACACCGCGCGCGGATCCGCTTGTCGGGAACGGATACGCTGAAGCATAATAGGTGACAGAGGGCAAGGAGGTAGCCACACGCTTCGATG
333	CCCGCGTTAACCATACACCGCGCGCGGATCCGCTTGTCGGGAACGGATACGGACTAGGCTTCCTGTCTGGGTGCCATCAATGGGTAGCCACACGCTTCGATG
334	CCCGCGTTAACCATACACCGCGCGCGGATCCGCTTGTCGGGAACGGATACCTTTGCTCTGAAATCAAGGGTCGTGCCTTGTCGGTAGCCACACGCTTCGATG
335	CCCGCGTTAACCATACACCGCGCGCGGATCCGCTTGTCGGGAACGGATACCAATAGAAGCAATCGTGATGGATGGCACTGTCGGTAGCCACACGCTTCGATG
336	CCCGCGTTAACCATACACCGCGCGCGGATCCGCTTGTCGGGAACGGATACATCTGTCAAAGCTTCAAGCACGTCACCTTCAGGGTAGCCACACGCTTCGATG
337	CCCGCGTTAACCATACACCGCGCGCGGATCCGCTTGTCGGGAACGGATACCACAAGTGCTCCCTAGAGATCTTCCTATACCCGGTAGCCACACGCTTCGATG
338	CCCGCGTTAACCATACACCGCGCGCGGATCCGCTTGTCGGGAACGGATACGCCACTATGAAAGAGTTTGGGAAAACAAGTCTGGTAGCCACACGCTTCGATG
339	CCCGCGTTAACCATACACCGCGCGCGGATCCGCTTGTCGGGAACGGATACGTGTGACTTTCTCATCTCTACAGCAGACAAATGGTAGCCACACGCTTCGATG
340	CCCGCGTTAACCATACACCGCGCGCGGATCCGCTTGTCGGGAACGGATACCAGATGCAAGTGAATGGATTCGTAAGAACATTGGTAGCCACACGCTTCGATG
341	CCCGCGTTAACCATACACCGCGCGCGGATCCGCTTGTCGGGAACGGATACTCCTTAGTCAAAGCCCAATTCAACTTGTAGCTGGTAGCCACACGCTTCGATG
342	CCCGCGTTAACCATACACCGCGCGCGGATCCGCTTGTCGGGAACGGATACCTGAATGAGAACAGAAAAGACTGCTTACTCTTGGTAGCCACACGCTTCGATG
343	CCCGCGTTAACCATACACCGCGCGCGGATCCGCTTGTCGGGAACGGATACGCCATCTGCTGCCAATAATCTACATGATATATGGTAGCCACACGCTTCGATG
344	CCCGCGTTAACCATACACCGCGCGCGGATCCGCTTGTCGGGAACGGATACTGCCGATGTTTGATATTTGCTCTATTGCAACGGGTAGCCACACGCTTCGATG
345	CCCGCGTTAACCATACACCGCGCGCGGATCCGCTTGTCGGGAACGGATACGAAAATGCTCTTCAATAAGGGCTTTACTCATCGGTAGCCACACGCTTCGATG
346	CCCGCGTTAACCATACACCGCGCGCGGATCCGCTTGTCGGGAACGGATACGAAATATCAGGCCAAACTTTGCTAAGAACAAGGGTAGCCACACGCTTCGATG
347	CCCGCGTTAACCATACACCGCGCGCGGATCCGCTTGTCGGGAACGGATACCCAGAGATTACATGGTTGGAGTTGATCAAAATGGTAGCCACACGCTTCGATG
348	CCCGCGTTAACCATACACCGCGCGCGGATCCGCTTGTCGGGAACGGATACCAATGGACAAGAATGCTGAAAGGAATCCAAAAGGTAGCCACACGCTTCGATG
349	CCCGCGTTAACCATACACCGCGCGCGGATCCGCTTGTCGGGAACGGATACAAACCAGGACAGACCCAACGATGTTGTCTGCTGGTAGCCACACGCTTCGATG
350	CCCGCGTTAACCATACACCGCGCGCGGATCCGCTTGTCGGGAACGGATACGTCTTGACCAAGTACTTCACAAATCTAAAGTGGGTAGCCACACGCTTCGATG
351	CCCGCGTTAACCATACACCGCGCGCGGATCCGCTTGTCGGGAACGGATACATTACCATTGTGTCAAATGCCAGAGCTGCTGGGGTAGCCACACGCTTCGATG
352	CCCGCGTTAACCATACACCGCGCGCGGATCCGCTTGTCGGGAACGGATACGCAGAATGTCTGTGCTGCCTGTATTACACCACGGTAGCCACACGCTTCGATG
353	CCCGCGTTAACCATACACCGCGCGCGGATCCGCTTGTCGGGAACGGATACGACAGGAAGAGATTGCAGAATATTCAACATGTGGTAGCCACACGCTTCGATG
354	CCCGCGTTAACCATACACCGCGCGCGGATCCGCTTGTCGGGAACGGATACGCTGTGTCAACAGATTAATATGGAATGCTACTGGTAGCCACACGCTTCGATG
355	CCCGCGTTAACCATACACCGCGCGCGGATCCGCTTGTCGGGAACGGATACCATGATATACCCTGCTTCTGCAAAATATGAGGGGTAGCCACACGCTTCGATG
356	CCCGCGTTAACCATACACCGCGCGCGGATCCGCTTGTCGGGAACGGATACCATCAAGCAGGATTCAGTATATAGCATTCAGTGGTAGCCACACGCTTCGATG
357	CCCGCGTTAACCATACACCGCGCGCGGATCCGCTTGTCGGGAACGGATACCTCTTACATCAATCAGGATTCAGTCTATAGCAGGTAGCCACACGCTTCGATG
358	CCCGCGTTAACCATACACCGCGCGCGGATCCGCTTGTCGGGAACGGATACCTTGTCAGAAAATCTGTGCATCCAAGCTCCACGGTAGCCACACGCTTCGATG
359	CCCGCGTTAACCATACACCGCGCGCGGATCCGCTTGTCGGGAACGGATACCATAACTAAAGCTGTGAATAGTTCCACCTTCTGGTAGCCACACGCTTCGATG
360	CCCGCGTTAACCATACACCGCGCGCGGATCCGCTTGTCGGGAACGGATACCAGAAATTGACTCAGCTCTCAGTAAGTAATCTGGTAGCCACACGCTTCGATG
361	CCCGCGTTAACCATACACCGCGCGCGGATCCGCTTGTCGGGAACGGATACGCTCAGCTGGTCAATGAAATCCCAAAATCGTTGGTAGCCACACGCTTCGATG
362	CCCGCGTTAACCATACACCGCGCGCGGATCCGCTTGTCGGGAACGGATACCTGTACTCGTTTCTCACATTTGCCCTATGAAGGGTAGCCACACGCTTCGATG
363	CCCGCGTTAACCATACACCGCGCGCGGATCCGCTTGTCGGGAACGGATACTCCCATCTTTGACACAAGGCAATAACTTCCGCGGTAGCCACACGCTTCGATG
364	CCCGCGTTAACCATACACCGCGCGCGGATCCGCTTGTCGGGAACGGATACCCCAAGAAAGTAGAACATCTGTCATTAACACTGGTAGCCACACGCTTCGATG
365	CCCGCGTTAACCATACACCGCGCGCGGATCCGCTTGTCGGGAACGGATACGCTAAAGATGAGGCATTCCAGTAAGGACTCTAGGTAGCCACACGCTTCGATG
366	CCCGCGTTAACCATACACCGCGCGCGGATCCGCTTGTCGGGAACGGATACGTGGACAGTGAACAACACAGCCAGACTCCCTGGGTAGCCACACGCTTCGATG
367	CCCGCGTTAACCATACACCGCGCGCGGATCCGCTTGTCGGGAACGGATACTCTCTAGAGAACAAAAGGGTCTGGCTTAAGTAGGTAGCCACACGCTTCGATG
368	CCCGCGTTAACCATACACCGCGCGCGGATCCGCTTGTCGGGAACGGATACCCTTCTAGGTCTTTCCTACTCATTCAGCACCTGGTAGCCACACGCTTCGATG
369	CCCGCGTTAACCATACACCGCGCGCGGATCCGCTTGTCGGGAACGGATACCACACCCTGAATAATTTTGCAATCTTAGTCAGGGTAGCCACACGCTTCGATG
370	CCCGCGTTAACCATACACCGCGCGCGGATCCGCTTGTCGGGAACGGATACCTGCCTGAAACCAACCAACTTTACCATAAAGTGGTAGCCACACGCTTCGATG
371	CCCGCGTTAACCATACACCGCGCGCGGATCCGCTTGTCGGGAACGGATACGCAGGGACCTGAAAGCACTCCGTCTTCTCCTCGGTAGCCACACGCTTCGATG
372	CCCGCGTTAACCATACACCGCGCGCGGATCCGCTTGTCGGGAACGGATACCCCGTAGATAACAATGGGCCAGAAGGATGTAGGGTAGCCACACGCTTCGATG
373	CCCGCGTTAACCATACACCGCGCGCGGATCCGCTTGTCGGGAACGGATACCAAAATCCTACTGTACAGGGCTTTCCTTTCCTGGTAGCCACACGCTTCGATG
374	CCCGCGTTAACCATACACCGCGCGCGGATCCGCTTGTCGGGAACGGATACATCGACATAGGGCACACAGCGGCCAGAAAGGTGGTAGCCACACGCTTCGATG
375	CCCGCGTTAACCATACACCGCGCGCGGATCCGCTTGTCGGGAACGGATACCTGGATTGTTCTGAGACCTGCCTCTCCTCCTGGGTAGCCACACGCTTCGATG
376	CCCGCGTTAACCATACACCGCGCGCGGATCCGCTTGTCGGGAACGGATACCCCTGACCATGCTCCCAAAGAGGTAAGAAATCGGTAGCCACACGCTTCGATG
377	CCCGCGTTAACCATACACCGCGCGCGGATCCGCTTGTCGGGAACGGATACCTCAGCCTTCAGTGACAGAGGCCACAAGGTTTGGTAGCCACACGCTTCGATG
378	CCCGCGTTAACCATACACCGCGCGCGGATCCGCTTGTCGGGAACGGATACCATTCTAGATTCAAGACCTCTCTTCAAAGTCTGGTAGCCACACGCTTCGATG
379	CCCGCGTTAACCATACACCGCGCGCGGATCCGCTTGTCGGGAACGGATACTTTCTTGTCACCCTGCTGACTTCAATCCTTGGGGTAGCCACACGCTTCGATG
380	CCCGCGTTAACCATACACCGCGCGCGGATCCGCTTGTCGGGAACGGATACAGCAGCTGGGACACAACTGTCCACCCTTGGGTGGTAGCCACACGCTTCGATG
381	CCCGCGTTAACCATACACCGCGCGCGGATCCGCTTGTCGGGAACGGATACGCTCTGACAGGTCACAGGATAAAACACCGGGCGGTAGCCACACGCTTCGATG
382	CCCGCGTTAACCATACACCGCGCGCGGATCCGCTTGTCGGGAACGGATACCTTTTACTGTGTCGGGCTCTGTCCTTCCAGAGGGTAGCCACACGCTTCGATG
383	CCCGCGTTAACCATACACCGCGCGCGGATCCGCTTGTCGGGAACGGATACACAGATTTATTTGGCATCTGCTACGTGTTACCGGTAGCCACACGCTTCGATG
384	CCCGCGTTAACCATACACCGCGCGCGGATCCGCTTGTCGGGAACGGATACTGCCCTCAACCTATCTTCTTTACCTACACATTGGTAGCCACACGCTTCGATG
385	CCCGCGTTAACCATACACCGCGCGCGGATCCGCTTGTCGGGAACGGATACGAAGAGTTCCTCACTCCACTGTATGGATGGTGGGTAGCCACACGCTTCGATG
386	CCCGCGTTAACCATACACCGCGCGCGGATCCGCTTGTCGGGAACGGATACCCAGTGATTTTATTTAACTACCGGGTTCTTTGGGTAGCCACACGCTTCGATG
387	CCCGCGTTAACCATACACCGCGCGCGGATCCGCTTGTCGGGAACGGATACAGAACTCCCTCATCGACTCCCATGGTTTAAGTGGTAGCCACACGCTTCGATG
388	CCCGCGTTAACCATACACCGCGCGCGGATCCGCTTGTCGGGAACGGATACCAGTCCCTGACCAGTCCATGAGGATGCCCTCAGGTAGCCACACGCTTCGATG
389	CCCGCGTTAACCATACACCGCGCGCGGATCCGCTTGTCGGGAACGGATACCTCTCTCTGGTGGAGTTGTTGCAGGAGTATCCGGTAGCCACACGCTTCGATG
390	CCCGCGTTAACCATACACCGCGCGCGGATCCGCTTGTCGGGAACGGATACACTGCTGCTTTTGTGGTTTGTATGATATGGAGGGTAGCCACACGCTTCGATG
391	CCCGCGTTAACCATACACCGCGCGCGGATCCGCTTGTCGGGAACGGATACCTAGGACACACCTCTACCTACCCACCCACTCAGGTAGCCACACGCTTCGATG
392	CCCGCGTTAACCATACACCGCGCGCGGATCCGCTTGTCGGGAACGGATACCCAACAGGATAGGTCTCCCAGGTATGGTGGATGGTAGCCACACGCTTCGATG
393	CCCGCGTTAACCATACACCGCGCGCGGATCCGCTTGTCGGGAACGGATACAGATGCCTGTCTCCAGACACCACCCTGCCCTTGGTAGCCACACGCTTCGATG
394	CCCGCGTTAACCATACACCGCGCGCGGATCCGCTTGTCGGGAACGGATACACTGCTGTCATTCGCACAACCTCCAAATGGAGGGTAGCCACACGCTTCGATG
395	CCCGCGTTAACCATACACCGCGCGCGGATCCGCTTGTCGGGAACGGATACGCAGACAAAGGCCATGTTTTCTCCTGCTGCTGGGTAGCCACACGCTTCGATG
396	CCCGCGTTAACCATACACCGCGCGCGGATCCGCTTGTCGGGAACGGATACCTCGCAGAAAGGGATGCATTTCCCATCCTTACGGTAGCCACACGCTTCGATG
397	CCCGCGTTAACCATACACCGCGCGCGGATCCGCTTGTCGGGAACGGATACATCCAAGCAAACAGTGTCATCTTCAGCATTTCGGTAGCCACACGCTTCGATG
398	CCCGCGTTAACCATACACCGCGCGCGGATCCGCTTGTCGGGAACGGATACGCTATTACCTGGAAGCAAACACCAGTCATAACGGTAGCCACACGCTTCGATG
399	CCCGCGTTAACCATACACCGCGCGCGGATCCGCTTGTCGGGAACGGATACTCACAGGTCCACCAGTTCTACAGGTGCATAATGGTAGCCACACGCTTCGATG
400	CCCGCGTTAACCATACACCGCGCGCGGATCCGCTTGTCGGGAACGGATACTCATACAAGTGAGCATCTTACCTTGCAAAAGCGGTAGCCACACGCTTCGATG
401	CCCGCGTTAACCATACACCGCGCGCGGATCCGCTTGTCGGGAACGGATACCCAGCAATCAGCATTTAAATGGGAGTGCCTGGGGTAGCCACACGCTTCGATG
402	CCCGCGTTAACCATACACCGCGCGCGGATCCGCTTGTCGGGAACGGATACGGCTAGGCTGCATGAGTCCCTGGCCTCCCAAGGGTAGCCACACGCTTCGATG
403	CCCGCGTTAACCATACACCGCGCGCGGATCCGCTTGTCGGGAACGGATACCTCCACTTCTGCATCTCACAGTCATATATAAAGGTAGCCACACGCTTCGATG
404	CCCGCGTTAACCATACACCGCGCGCGGATCCGCTTGTCGGGAACGGATACCATCGCACACAACTCTCCCACAGCCCACTGCTGGTAGCCACACGCTTCGATG
405	CCCGCGTTAACCATACACCGCGCGCGGATCCGCTTGTCGGGAACGGATACCAACCTCCATTCAGTTCCTTCAATATTAACAGGGTAGCCACACGCTTCGATG
406	CCCGCGTTAACCATACACCGCGCGCGGATCCGCTTGTCGGGAACGGATACTCTACCTGGAATGCTGGTGTTTCCACTCTTTTGGTAGCCACACGCTTCGATG
407	CCCGCGTTAACCATACACCGCGCGCGGATCCGCTTGTCGGGAACGGATACGCTGGCTTTTCTTATGGATTAAGTTTTGTCTCGGTAGCCACACGCTTCGATG
408	CCCGCGTTAACCATACACCGCGCGCGGATCCGCTTGTCGGGAACGGATACCCTGAGGATGCTAAGTTGATGTGGCCTCCCACGGTAGCCACACGCTTCGATG
409	CCCGCGTTAACCATACACCGCGCGCGGATCCGCTTGTCGGGAACGGATACCACTATCACACTCCTTCTCTCCTTCATTGCATGGTAGCCACACGCTTCGATG
410	CCCGCGTTAACCATACACCGCGCGCGGATCCGCTTGTCGGGAACGGATACATTTTCTGTTTTCCCTCTACTAGACTGGAAAGGGTAGCCACACGCTTCGATG
411	CCCGCGTTAACCATACACCGCGCGCGGATCCGCTTGTCGGGAACGGATACAGGATGGAATGAGTGAATCATTCTGGAAAATGGGTAGCCACACGCTTCGATG
412	CCCGCGTTAACCATACACCGCGCGCGGATCCGCTTGTCGGGAACGGATACGTAGCTAAAAGTCAACACAAATAGAGGAGGAGGGTAGCCACACGCTTCGATG
413	CCCGCGTTAACCATACACCGCGCGCGGATCCGCTTGTCGGGAACGGATACGGCCTTTCAGCTGAAGAATGAAGCCAATCAAAGGTAGCCACACGCTTCGATG
414	CCCGCGTTAACCATACACCGCGCGCGGATCCGCTTGTCGGGAACGGATACCTTAGAGGGTTTCAGAGCAGTAACACAAAATGGGTAGCCACACGCTTCGATG
415	CCCGCGTTAACCATACACCGCGCGCGGATCCGCTTGTCGGGAACGGATACCTGGCCAGTTTCAAACAAAAGTGATGGTTTATGGTAGCCACACGCTTCGATG
416	CCCGCGTTAACCATACACCGCGCGCGGATCCGCTTGTCGGGAACGGATACGGCACTTTGCCTCTGGTTCTCATAAAACCTTTGGTAGCCACACGCTTCGATG
417	CCCGCGTTAACCATACACCGCGCGCGGATCCGCTTGTCGGGAACGGATACGGGCATTCATCATGTCAACAGTCATTTAACAAGGTAGCCACACGCTTCGATG
418	CCCGCGTTAACCATACACCGCGCGCGGATCCGCTTGTCGGGAACGGATACACCTGACAGAAGGTTACACAGCACAGACTGCTGGTAGCCACACGCTTCGATG
419	CCCGCGTTAACCATACACCGCGCGCGGATCCGCTTGTCGGGAACGGATACATTTCCATTTCTAATAAGCTCCCAGGTGATGCGGTAGCCACACGCTTCGATG
420	CCCGCGTTAACCATACACCGCGCGCGGATCCGCTTGTCGGGAACGGATACCCTGCTAGAAAATACTGATTCCTTATCAGGAAGGTAGCCACACGCTTCGATG
421	CCCGCGTTAACCATACACCGCGCGCGGATCCGCTTGTCGGGAACGGATACGGAACAAAAGGCTGTTTGATAAGAACAAACGTGGTAGCCACACGCTTCGATG
422	CCCGCGTTAACCATACACCGCGCGCGGATCCGCTTGTCGGGAACGGATACGCATAGCTAGCAAATGCTTCTTTAAAGCTTGAGGTAGCCACACGCTTCGATG
423	CCCGCGTTAACCATACACCGCGCGCGGATCCGCTTGTCGGGAACGGATACCAAAGTAATGTGATAGTGACAGATCCCAAAAGGGTAGCCACACGCTTCGATG
424	CCCGCGTTAACCATACACCGCGCGCGGATCCGCTTGTCGGGAACGGATACCCAAAATCAAGCCAAAATAGGACACAACTTCAGGTAGCCACACGCTTCGATG
425	CCCGCGTTAACCATACACCGCGCGCGGATCCGCTTGTCGGGAACGGATACCTCAAAAGATTAAGCATAGTTACCACATGACCGGTAGCCACACGCTTCGATG
426	CCCGCGTTAACCATACACCGCGCGCGGATCCGCTTGTCGGGAACGGATACTCCTGAATAATATCCAAAGGAACTGTCCACACGGTAGCCACACGCTTCGATG
427	CCCGCGTTAACCATACACCGCGCGCGGATCCGCTTGTCGGGAACGGATACGTCATACAATATGTGGTCACGAAACCATATTGGGTAGCCACACGCTTCGATG
428	CCCGCGTTAACCATACACCGCGCGCGGATCCGCTTGTCGGGAACGGATACGAATAGGGTGGTTAGTGGTTGCTCTGAGTTGTGGTAGCCACACGCTTCGATG
429	CCCGCGTTAACCATACACCGCGCGCGGATCCGCTTGTCGGGAACGGATACAAGGATACAGGGTTTCTTTCTGGAGTAATGTAGGTAGCCACACGCTTCGATG
430	CCCGCGTTAACCATACACCGCGCGCGGATCCGCTTGTCGGGAACGGATACGGGCAAACTACATGAGTGTGAATTATGTATCAGGTAGCCACACGCTTCGATG
431	CCCGCGTTAACCATACACCGCGCGCGGATCCGCTTGTCGGGAACGGATACTCAAACCAACCAACCAAGAGAGACAAATTTTGGGTAGCCACACGCTTCGATG
432	CCCGCGTTAACCATACACCGCGCGCGGATCCGCTTGTCGGGAACGGATACCAGCAGATAAAGATGTAGAGATATGTCCGTTTGGTAGCCACACGCTTCGATG
433	CCCGCGTTAACCATACACCGCGCGCGGATCCGCTTGTCGGGAACGGATACCTTATGAAGCTAATAGAAGCAGCTGTGGAAAAGGTAGCCACACGCTTCGATG
434	CCCGCGTTAACCATACACCGCGCGCGGATCCGCTTGTCGGGAACGGATACCATCCGCCATGGCTTTTCTGAACCATGTGTTTGGTAGCCACACGCTTCGATG
435	CCCGCGTTAACCATACACCGCGCGCGGATCCGCTTGTCGGGAACGGATACAGAATGGCAACAGATAGGAGACGTATGCCCAAGGTAGCCACACGCTTCGATG
436	CCCGCGTTAACCATACACCGCGCGCGGATCCGCTTGTCGGGAACGGATACACATAAGAACTCCTCCAAATTCACAGTAGTGAGGTAGCCACACGCTTCGATG
437	CCCGCGTTAACCATACACCGCGCGCGGATCCGCTTGTCGGGAACGGATACCTGGCTATTCACAGGAGAAATCTGAATAGCTGGGTAGCCACACGCTTCGATG
438	CCCGCGTTAACCATACACCGCGCGCGGATCCGCTTGTCGGGAACGGATACAGGACAGCAGGGTAATTCCAAGCGTTGGCCAGGGTAGCCACACGCTTCGATG
439	CCCGCGTTAACCATACACCGCGCGCGGATCCGCTTGTCGGGAACGGATACTAAGGAGTCCTCAGACACAGGCAACCTAGCAGGGTAGCCACACGCTTCGATG
440	CCCGCGTTAACCATACACCGCGCGCGGATCCGCTTGTCGGGAACGGATACGGATGTGATCTGTGTCCTATCTGGAATATCAAGGTAGCCACACGCTTCGATG
441	CCCGCGTTAACCATACACCGCGCGCGGATCCGCTTGTCGGGAACGGATACGGTGACTTGTAAGTAAAACACAGCCAATCATAGGTAGCCACACGCTTCGATG
442	CCCGCGTTAACCATACACCGCGCGCGGATCCGCTTGTCGGGAACGGATACCACACTATTCCAGTGCATAGATTCATGATAACGGTAGCCACACGCTTCGATG
443	CCCGCGTTAACCATACACCGCGCGCGGATCCGCTTGTCGGGAACGGATACCACATATCCAGGCAAATATTAACCACAGTAGAGGTAGCCACACGCTTCGATG
444	CCCGCGTTAACCATACACCGCGCGCGGATCCGCTTGTCGGGAACGGATACGTGAGGAGAAAGAGGAGAGTGATGGAAATGAAGGTAGCCACACGCTTCGATG
445	CCCGCGTTAACCATACACCGCGCGCGGATCCGCTTGTCGGGAACGGATACAAACAGGTCTTAAACCCACCAAAGCCAAGTGTGGTAGCCACACGCTTCGATG
446	CCCGCGTTAACCATACACCGCGCGCGGATCCGCTTGTCGGGAACGGATACGGAGTGCCAGAAACTCAACCCGGCATATGAGAGGTAGCCACACGCTTCGATG
447	CCCGCGTTAACCATACACCGCGCGCGGATCCGCTTGTCGGGAACGGATACTGACCCACAGCATTCCAAGGAAGCAACAAGAAGGTAGCCACACGCTTCGATG
448	CCCGCGTTAACCATACACCGCGCGCGGATCCGCTTGTCGGGAACGGATACTGCAGTAGGACACGCCTTTGCAAGTAGCATTAGGTAGCCACACGCTTCGATG
449	CCCGCGTTAACCATACACCGCGCGCGGATCCGCTTGTCGGGAACGGATACGGCACTTCTTCTGGGCAGTCTCAAACTGACAGGGTAGCCACACGCTTCGATG
450	CCCGCGTTAACCATACACCGCGCGCGGATCCGCTTGTCGGGAACGGATACAGCAGACAGGAACAGAGCAATTCAAATTATGGGGTAGCCACACGCTTCGATG
451	CCCGCGTTAACCATACACCGCGCGCGGATCCGCTTGTCGGGAACGGATACTACAGTTACGTTACAGTGACCTGAAGATCACCGGTAGCCACACGCTTCGATG
452	CCCGCGTTAACCATACACCGCGCGCGGATCCGCTTGTCGGGAACGGATACCAGACATCTCCGCTGCTAGAGCTACCTGCACAGGTAGCCACACGCTTCGATG
453	CCCGCGTTAACCATACACCGCGCGCGGATCCGCTTGTCGGGAACGGATACCTTCCTAATGTGCGTGAGGTCACATAAATGCCGGTAGCCACACGCTTCGATG
454	CCCGCGTTAACCATACACCGCGCGCGGATCCGCTTGTCGGGAACGGATACGTGCCCTTGGTTTTCATTCATTTAACGCATTAGGTAGCCACACGCTTCGATG
455	CCCGCGTTAACCATACACCGCGCGCGGATCCGCTTGTCGGGAACGGATACCTCACACCTATAATCCCAACCCAACACTTTGGGGTAGCCACACGCTTCGATG
456	CCCGCGTTAACCATACACCGCGCGCGGATCCGCTTGTCGGGAACGGATACTAGCTAAGACACTCGGCAGCCAGAACTCTACTGGTAGCCACACGCTTCGATG
457	CCCGCGTTAACCATACACCGCGCGCGGATCCGCTTGTCGGGAACGGATACGCGTTAATATGCACTGTATCCAGTTAAATCTCGGTAGCCACACGCTTCGATG
458	CCCGCGTTAACCATACACCGCGCGCGGATCCGCTTGTCGGGAACGGATACGTTTAACCCTTTTACTTCTAAGCCAGGCACTGGGTAGCCACACGCTTCGATG
459	CCCGCGTTAACCATACACCGCGCGCGGATCCGCTTGTCGGGAACGGATACCCTACTTCCTCCACACTATTCCAGTATATAGAGGTAGCCACACGCTTCGATG
460	CCCGCGTTAACCATACACCGCGCGCGGATCCGCTTGTCGGGAACGGATACCCAAAAGATTCTTTGGGCAGCCAGGAGCAGTGGGTAGCCACACGCTTCGATG
461	CCCGCGTTAACCATACACCGCGCGCGGATCCGCTTGTCGGGAACGGATACATCTCCACACTTTAGGAGGCTTAGAAGGGTGGGGTAGCCACACGCTTCGATG
462	CCCGCGTTAACCATACACCGCGCGCGGATCCGCTTGTCGGGAACGGATACAGGACTGCTAAACCAAGGAGCATGCAAGGTCAGGTAGCCACACGCTTCGATG
463	CCCGCGTTAACCATACACCGCGCGCGGATCCGCTTGTCGGGAACGGATACTACATAATGTCACACTGCTTTCCAGAAAGCTTGGTAGCCACACGCTTCGATG
464	CCCGCGTTAACCATACACCGCGCGCGGATCCGCTTGTCGGGAACGGATACCAAAAGAGGTAGATGTAAACAAACACACTCACGGTAGCCACACGCTTCGATG
465	CCCGCGTTAACCATACACCGCGCGCGGATCCGCTTGTCGGGAACGGATACGCAAGTTCAGTCTTCTCTTATTTTGGACATCTGGTAGCCACACGCTTCGATG
466	CCCGCGTTAACCATACACCGCGCGCGGATCCGCTTGTCGGGAACGGATACATCCCTGTGGAGAGACTCCTCACCTGCACTGGGGTAGCCACACGCTTCGATG
467	CCCGCGTTAACCATACACCGCGCGCGGATCCGCTTGTCGGGAACGGATACTCAACGTGCAGTCGCTGTTGCAGCAGGTGTCGGGTAGCCACACGCTTCGATG
468	CCCGCGTTAACCATACACCGCGCGCGGATCCGCTTGTCGGGAACGGATACACATGATGCCAGGATCACACTCTTCTCCTTCAGGTAGCCACACGCTTCGATG
469	CCCGCGTTAACCATACACCGCGCGCGGATCCGCTTGTCGGGAACGGATACGGGCCTTACTTTCAATGGTCTTATAGATTGATGGTAGCCACACGCTTCGATG
470	CCCGCGTTAACCATACACCGCGCGCGGATCCGCTTGTCGGGAACGGATACCAATGTTTGTGTCTTCTCTAGAGACAAACTCTGGTAGCCACACGCTTCGATG
471	CCCGCGTTAACCATACACCGCGCGCGGATCCGCTTGTCGGGAACGGATACATCAGAGCCACCCTGGAGTTATGGCAAGGCCAGGTAGCCACACGCTTCGATG
472	CCCGCGTTAACCATACACCGCGCGCGGATCCGCTTGTCGGGAACGGATACACTGATATGGAACTGGGAACCTCCCTCCATAGGGTAGCCACACGCTTCGATG
473	CCCGCGTTAACCATACACCGCGCGCGGATCCGCTTGTCGGGAACGGATACGGCTGATGTGAACTTGGTTAAGGATCTATAATGGTAGCCACACGCTTCGATG
474	CCCGCGTTAACCATACACCGCGCGCGGATCCGCTTGTCGGGAACGGATACGCAAGCTATACAAATACTGAGACCAAACATCCGGTAGCCACACGCTTCGATG
475	CCCGCGTTAACCATACACCGCGCGCGGATCCGCTTGTCGGGAACGGATACCCACTTAAGGACAAGCAGAATAGCACAACAGAGGTAGCCACACGCTTCGATG
476	CCCGCGTTAACCATACACCGCGCGCGGATCCGCTTGTCGGGAACGGATACATGCAGTGACAAGAATTAAGAACCTCTGTAGGGGTAGCCACACGCTTCGATG
477	CCCGCGTTAACCATACACCGCGCGCGGATCCGCTTGTCGGGAACGGATACCCCAGACAAAACAATTCAGAAATGCAGGAGAAGGTAGCCACACGCTTCGATG
478	CCCGCGTTAACCATACACCGCGCGCGGATCCGCTTGTCGGGAACGGATACCTTCTTTGGCTACTTATATGGATGATCCAAGTGGTAGCCACACGCTTCGATG
479	CCCGCGTTAACCATACACCGCGCGCGGATCCGCTTGTCGGGAACGGATACAACATTTTCATCAACCAGCAAGACCAGTGTCTGGTAGCCACACGCTTCGATG
480	CCCGCGTTAACCATACACCGCGCGCGGATCCGCTTGTCGGGAACGGATACCTACACTACCTTCCCACCCTGGAGTACAGAACGGTAGCCACACGCTTCGATG
481	CCCGCGTTAACCATACACCGCGCGCGGATCCGCTTGTCGGGAACGGATACACTCCCTTTTAAGGCTGAGGGTTTTATCAGGAGGTAGCCACACGCTTCGATG
482	CCCGCGTTAACCATACACCGCGCGCGGATCCGCTTGTCGGGAACGGATACTGCGGTCATTTTCCAGACCTCCTGAAGTTATCGGTAGCCACACGCTTCGATG
483	CCCGCGTTAACCATACACCGCGCGCGGATCCGCTTGTCGGGAACGGATACGCTCTGCAGATGCCAAAATGGCTTCACTTTCAGGTAGCCACACGCTTCGATG
484	CCCGCGTTAACCATACACCGCGCGCGGATCCGCTTGTCGGGAACGGATACGAGAGCCAAGTGTATGAGACCCTCCAAAGGTGGGTAGCCACACGCTTCGATG
485	CCCGCGTTAACCATACACCGCGCGCGGATCCGCTTGTCGGGAACGGATACCCAAATCAGACACCAAAGGAGCTACTTTCAGAGGTAGCCACACGCTTCGATG
486	CCCGCGTTAACCATACACCGCGCGCGGATCCGCTTGTCGGGAACGGATACAGACCTCATCTTACACAGAAATACTAACTGGCGGTAGCCACACGCTTCGATG
487	CCCGCGTTAACCATACACCGCGCGCGGATCCGCTTGTCGGGAACGGATACCCCAAATCTGTCGTTACAGTACAGATGTCTAAGGTAGCCACACGCTTCGATG
488	CCCGCGTTAACCATACACCGCGCGCGGATCCGCTTGTCGGGAACGGATACCAGTTGTCATTTTGGTGGGTTTATTCATCAACGGTAGCCACACGCTTCGATG
489	CCCGCGTTAACCATACACCGCGCGCGGATCCGCTTGTCGGGAACGGATACCTGGGTTCCATTTTATCAGGTTAAAATGGAGTGGTAGCCACACGCTTCGATG
490	CCCGCGTTAACCATACACCGCGCGCGGATCCGCTTGTCGGGAACGGATACATTTGTCAGAGTTACAACTCCCAAGCAGCTGGGGTAGCCACACGCTTCGATG
491	CCCGCGTTAACCATACACCGCGCGCGGATCCGCTTGTCGGGAACGGATACCTTCTGTTTGCATCCTTGTCATAAGACTTCCTGGTAGCCACACGCTTCGATG
492	CCCGCGTTAACCATACACCGCGCGCGGATCCGCTTGTCGGGAACGGATACGCAAACCTTCCTAAGAAGTTACAATCTCAAAGGGTAGCCACACGCTTCGATG
493	CCCGCGTTAACCATACACCGCGCGCGGATCCGCTTGTCGGGAACGGATACCCTTTTCACTAATGTCATCTGTCCACAGAGAAGGTAGCCACACGCTTCGATG
494	CCCGCGTTAACCATACACCGCGCGCGGATCCGCTTGTCGGGAACGGATACGGCAAACTGCTCTTCATAGGCTTGCCTAGTAGGGTAGCCACACGCTTCGATG
495	CCCGCGTTAACCATACACCGCGCGCGGATCCGCTTGTCGGGAACGGATACGTTCTGTCTTTCTAGGTCAAGGAACTACTTTAGGTAGCCACACGCTTCGATG
496	CCCGCGTTAACCATACACCGCGCGCGGATCCGCTTGTCGGGAACGGATACTAAGGAATTCATTTAAAACATAGGCTGGGCACGGTAGCCACACGCTTCGATG
497	CCCGCGTTAACCATACACCGCGCGCGGATCCGCTTGTCGGGAACGGATACGAGTTTGTTGACCAGTCAGTTGACCAACCTGGGGTAGCCACACGCTTCGATG
498	CCCGCGTTAACCATACACCGCGCGCGGATCCGCTTGTCGGGAACGGATACACTGGCAAGTTCTTACAGGGCTGTTTTGAAGAGGTAGCCACACGCTTCGATG
499	CCCGCGTTAACCATACACCGCGCGCGGATCCGCTTGTCGGGAACGGATACTGGCAGCAGGAAGAGTCAGCAGCATGCATGTCGGTAGCCACACGCTTCGATG
500	CCCGCGTTAACCATACACCGCGCGCGGATCCGCTTGTCGGGAACGGATACGTCTGCAAAGTAAAACATTTTGCTCCCAAGTTGGTAGCCACACGCTTCGATG
501	CCCGCGTTAACCATACACCGCGCGCGGATCCGCTTGTCGGGAACGGATACCCTCATAACCAAGAAGCATATGACCTATTACTGGTAGCCACACGCTTCGATG
502	CCCGCGTTAACCATACACCGCGCGCGGATCCGCTTGTCGGGAACGGATACCCAACCATATGTGGCTACTTAAATTTTGTTCCGGTAGCCACACGCTTCGATG
503	CCCGCGTTAACCATACACCGCGCGCGGATCCGCTTGTCGGGAACGGATACTCTATGAAGTAGACAGGATGGTATCATGAATGGGTAGCCACACGCTTCGATG
504	CCCGCGTTAACCATACACCGCGCGCGGATCCGCTTGTCGGGAACGGATACCGCGCTACTTTTCCTCTGCTCCCACACTGCTGGGTAGCCACACGCTTCGATG
505	CCCGCGTTAACCATACACCGCGCGCGGATCCGCTTGTCGGGAACGGATACATTCCCGTCTCCCATCACAGGCAAACATTATTGGTAGCCACACGCTTCGATG
506	CCCGCGTTAACCATACACCGCGCGCGGATCCGCTTGTCGGGAACGGATACTCAGTTTCTAGCCACATTTCAATTGCTCCACTGGTAGCCACACGCTTCGATG
507	CCCGCGTTAACCATACACCGCGCGCGGATCCGCTTGTCGGGAACGGATACCTACTATACTGGGCAGAGCAGACACAAAACATGGTAGCCACACGCTTCGATG
508	CCCGCGTTAACCATACACCGCGCGCGGATCCGCTTGTCGGGAACGGATACGCAGCACTGAACTATAGTGAACATGATTAGAAGGTAGCCACACGCTTCGATG
509	CCCGCGTTAACCATACACCGCGCGCGGATCCGCTTGTCGGGAACGGATACATTCAACAGTTTGACAGGTTGGAAGAGTAGACGGTAGCCACACGCTTCGATG
510	CCCGCGTTAACCATACACCGCGCGCGGATCCGCTTGTCGGGAACGGATACGAGGAACTGTTTACACATAACAGCCAAAGAAAGGTAGCCACACGCTTCGATG
511	CCCGCGTTAACCATACACCGCGCGCGGATCCGCTTGTCGGGAACGGATACAGGCAGAAATTTCAGAAAGCAGGGTGTCAGAGGGTAGCCACACGCTTCGATG
512	CCCGCGTTAACCATACACCGCGCGCGGATCCGCTTGTCGGGAACGGATACGAGTCAGGACAAATACTTCACAATCTTTTGTGGGTAGCCACACGCTTCGATG
513	CCCGCGTTAACCATACACCGCGCGCGGATCCGCTTGTCGGGAACGGATACCCTCACACTGCTTTATGCTGTTTAACTTCAAAGGTAGCCACACGCTTCGATG
514	CCCGCGTTAACCATACACCGCGCGCGGATCCGCTTGTCGGGAACGGATACGCACTCTTAAAGTCTCTGAAAGTGTTTTACAGGGTAGCCACACGCTTCGATG
515	CCCGCGTTAACCATACACCGCGCGCGGATCCGCTTGTCGGGAACGGATACATACTCCTACTAGGCACTGGAGATAGAGCTATGGTAGCCACACGCTTCGATG
516	CCCGCGTTAACCATACACCGCGCGCGGATCCGCTTGTCGGGAACGGATACGAGCTATGAATAAGACAGACAAGGAAGGGCCTGGTAGCCACACGCTTCGATG
517	CCCGCGTTAACCATACACCGCGCGCGGATCCGCTTGTCGGGAACGGATACGTCAGGCAAACTATGTGTTTAACTGCAAAAGTGGTAGCCACACGCTTCGATG
518	CCCGCGTTAACCATACACCGCGCGCGGATCCGCTTGTCGGGAACGGATACTGAGCCCACCAGACCCTGAAATCCAGAACTCCGGTAGCCACACGCTTCGATG
519	CCCGCGTTAACCATACACCGCGCGCGGATCCGCTTGTCGGGAACGGATACGCTCAAATCTACACCATTAAGCTTGACAACAAGGTAGCCACACGCTTCGATG
520	CCCGCGTTAACCATACACCGCGCGCGGATCCGCTTGTCGGGAACGGATACGAAACGCCTAGGAATGGAATACGTTTCTGAGCGGTAGCCACACGCTTCGATG
521	CCCGCGTTAACCATACACCGCGCGCGGATCCGCTTGTCGGGAACGGATACATCATTATACACAGCCTCTTTCCAAACCACATGGTAGCCACACGCTTCGATG
522	CCCGCGTTAACCATACACCGCGCGCGGATCCGCTTGTCGGGAACGGATACATACCTTATTGTTCTCGTGATCGCCACTCACAGGTAGCCACACGCTTCGATG
523	CCCGCGTTAACCATACACCGCGCGCGGATCCGCTTGTCGGGAACGGATACACATGACATATTTCCCTCCCTGGTCCTCATTCGGTAGCCACACGCTTCGATG
524	CCCGCGTTAACCATACACCGCGCGCGGATCCGCTTGTCGGGAACGGATACTCCGGATCATGTTCTGCTCCAAAATTATGTCCGGTAGCCACACGCTTCGATG
525	CCCGCGTTAACCATACACCGCGCGCGGATCCGCTTGTCGGGAACGGATACGTTGTAACCAGGTCAGCTTCCTTAAGGATCATGGTAGCCACACGCTTCGATG
526	CCCGCGTTAACCATACACCGCGCGCGGATCCGCTTGTCGGGAACGGATACCATTATTTCTCAATATCCAGCCATCACCTACTGGTAGCCACACGCTTCGATG
527	CCCGCGTTAACCATACACCGCGCGCGGATCCGCTTGTCGGGAACGGATACGAATAAGAACTGCATGCTTATAATACCAGCACGGTAGCCACACGCTTCGATG
528	CCCGCGTTAACCATACACCGCGCGCGGATCCGCTTGTCGGGAACGGATACGATGGGAGGATTACTTTACTCTAGGAGTTTGAGGTAGCCACACGCTTCGATG
529	CCCGCGTTAACCATACACCGCGCGCGGATCCGCTTGTCGGGAACGGATACGAGTAATAACCGGACTATGATTCTTCTACCAAGGTAGCCACACGCTTCGATG
530	CCCGCGTTAACCATACACCGCGCGCGGATCCGCTTGTCGGGAACGGATACTTTCAACCACACACAATCTGGTGCTGATAAATGGTAGCCACACGCTTCGATG
531	CCCGCGTTAACCATACACCGCGCGCGGATCCGCTTGTCGGGAACGGATACAACTGTAGTTAATTGTCCAGCCTCCTCACATGGGTAGCCACACGCTTCGATG
532	CCCGCGTTAACCATACACCGCGCGCGGATCCGCTTGTCGGGAACGGATACCTGTTAAAACCTAAAGCATCTCAGCAGAAAGGGGTAGCCACACGCTTCGATG
533	CCCGCGTTAACCATACACCGCGCGCGGATCCGCTTGTCGGGAACGGATACGTCCAATAACAATCTTAATGACCTAGAGGACTGGTAGCCACACGCTTCGATG
534	CCCGCGTTAACCATACACCGCGCGCGGATCCGCTTGTCGGGAACGGATACTTTCCACATGTTCATATTAAAACCGTAGTGGGGGTAGCCACACGCTTCGATG
535	CCCGCGTTAACCATACACCGCGCGCGGATCCGCTTGTCGGGAACGGATACGGTGTAATGAAGAGAAATATCTCCTAACTGCTGGTAGCCACACGCTTCGATG
536	CCCGCGTTAACCATACACCGCGCGCGGATCCGCTTGTCGGGAACGGATACATGAAATCAAGCCATTAAGAAGTTGTGACTCCGGTAGCCACACGCTTCGATG
537	CCCGCGTTAACCATACACCGCGCGCGGATCCGCTTGTCGGGAACGGATACCATGTATGTTTCTGTCCATGGCTCCTGGCTTAGGTAGCCACACGCTTCGATG
538	CCCGCGTTAACCATACACCGCGCGCGGATCCGCTTGTCGGGAACGGATACTAGCCCTGGTTACGGTCTTCTGTTATAATGTTGGTAGCCACACGCTTCGATG
539	CCCGCGTTAACCATACACCGCGCGCGGATCCGCTTGTCGGGAACGGATACTCATTCTCATTCTCATTCTAGAGAGGGTCCTGGGTAGCCACACGCTTCGATG
540	CCCGCGTTAACCATACACCGCGCGCGGATCCGCTTGTCGGGAACGGATACGGTTAGTATGAGAACATACCCATTTTGTCCAAGGTAGCCACACGCTTCGATG
541	CCCGCGTTAACCATACACCGCGCGCGGATCCGCTTGTCGGGAACGGATACGAGCATTTTGAATACATGGAGGTTGACAGGAAGGTAGCCACACGCTTCGATG
542	CCCGCGTTAACCATACACCGCGCGCGGATCCGCTTGTCGGGAACGGATACTTCGTGTGCCAGGAGGGAGGTACATCCCAACTGGTAGCCACACGCTTCGATG
543	CCCGCGTTAACCATACACCGCGCGCGGATCCGCTTGTCGGGAACGGATACAGAAGCTCCTGTACTCGGGACCCTTCCAGACCGGTAGCCACACGCTTCGATG
544	CCCGCGTTAACCATACACCGCGCGCGGATCCGCTTGTCGGGAACGGATACCCCTTCATTTGGCTATTTCTTTGTATCCTTTCGGTAGCCACACGCTTCGATG
545	CCCGCGTTAACCATACACCGCGCGCGGATCCGCTTGTCGGGAACGGATACAAGACTCCCTCTGTTGACCAGTACAGTGGCGCGGTAGCCACACGCTTCGATG
546	CCCGCGTTAACCATACACCGCGCGCGGATCCGCTTGTCGGGAACGGATACCACCCAGCTTCTTTGTATCCTTTAAAATATCCGGTAGCCACACGCTTCGATG
547	CCCGCGTTAACCATACACCGCGCGCGGATCCGCTTGTCGGGAACGGATACACTAAGTTAAGCTTTTCCCTGAGTTCTGTGAGGGTAGCCACACGCTTCGATG
548	CCCGCGTTAACCATACACCGCGCGCGGATCCGCTTGTCGGGAACGGATACATTAATCAGACCCAAAGAGGAGAATGTGGAAAGGTAGCCACACGCTTCGATG
549	CCCGCGTTAACCATACACCGCGCGCGGATCCGCTTGTCGGGAACGGATACACAGTCAGTCTTGTGGGACTGGGCCCTCAAACGGTAGCCACACGCTTCGATG
550	CCCGCGTTAACCATACACCGCGCGCGGATCCGCTTGTCGGGAACGGATACGATACTATTTCCGGGTGGAGAGTGTTTGAATTGGTAGCCACACGCTTCGATG
551	CCCGCGTTAACCATACACCGCGCGCGGATCCGCTTGTCGGGAACGGATACACACCTAGCTGATGTCTACTGCTTGATATGTAGGTAGCCACACGCTTCGATG
552	CCCGCGTTAACCATACACCGCGCGCGGATCCGCTTGTCGGGAACGGATACCTGGTCACACAAGTCTTCTGTGTTGATGATGAGGTAGCCACACGCTTCGATG
553	CCCGCGTTAACCATACACCGCGCGCGGATCCGCTTGTCGGGAACGGATACGTGAGAATAGAGGGAAAACACAGTTTGAGAGAGGTAGCCACACGCTTCGATG
554	CCCGCGTTAACCATACACCGCGCGCGGATCCGCTTGTCGGGAACGGATACAGACGGATCACCTGAGAGCCAGCCTGACCAACGGTAGCCACACGCTTCGATG
555	CCCGCGTTAACCATACACCGCGCGCGGATCCGCTTGTCGGGAACGGATACCCACTCTACATTATTGTTCAACATTGTCCAACGGTAGCCACACGCTTCGATG
556	CCCGCGTTAACCATACACCGCGCGCGGATCCGCTTGTCGGGAACGGATACCCACTCTTTGTGCTGTATATTCTATGTGTTTCGGTAGCCACACGCTTCGATG
557	CCCGCGTTAACCATACACCGCGCGCGGATCCGCTTGTCGGGAACGGATACTTACCCTGCTCTCCACCTATTCATCCCTCCCTGGTAGCCACACGCTTCGATG
558	CCCGCGTTAACCATACACCGCGCGCGGATCCGCTTGTCGGGAACGGATACGTCTGCATGGTTTTGTCTTTTCTAGAATGTCAGGTAGCCACACGCTTCGATG
559	CCCGCGTTAACCATACACCGCGCGCGGATCCGCTTGTCGGGAACGGATACGCCTTTCAGACTGGCTTATTTTACTTAGTAGTGGTAGCCACACGCTTCGATG
560	CCCGCGTTAACCATACACCGCGCGCGGATCCGCTTGTCGGGAACGGATACGGTTCCTCTATGTCTTTTCATGGCTTAATAGCGGTAGCCACACGCTTCGATG
561	CCCGCGTTAACCATACACCGCGCGCGGATCCGCTTGTCGGGAACGGATACCAACTAAAGGATATCTTGGTTGCTTCCAAGTTGGTAGCCACACGCTTCGATG
562	CCCGCGTTAACCATACACCGCGCGCGGATCCGCTTGTCGGGAACGGATACAGCTGCCATAAACATTCTTATGGCTGGGCGTAGGTAGCCACACGCTTCGATG
563	CCCGCGTTAACCATACACCGCGCGCGGATCCGCTTGTCGGGAACGGATACCTGTTGCTCCATAGCCTTGTTGGAATTGTGTTGGTAGCCACACGCTTCGATG
564	CCCGCGTTAACCATACACCGCGCGCGGATCCGCTTGTCGGGAACGGATACCAGTGTTTGGGATTTTAGCCATTCTAATAAGCGGTAGCCACACGCTTCGATG
565	CCCGCGTTAACCATACACCGCGCGCGGATCCGCTTGTCGGGAACGGATACAAATAGGATCTCACTAATGTTGCCCAGGATGGGGTAGCCACACGCTTCGATG
566	CCCGCGTTAACCATACACCGCGCGCGGATCCGCTTGTCGGGAACGGATACACGCTGAGCATCTTTTCATATGCTTCTCTGCTGGTAGCCACACGCTTCGATG
567	CCCGCGTTAACCATACACCGCGCGCGGATCCGCTTGTCGGGAACGGATACCTTTGGAGGTATCTGTTCTGCTCTTTTGTCTGGGTAGCCACACGCTTCGATG
568	CCCGCGTTAACCATACACCGCGCGCGGATCCGCTTGTCGGGAACGGATACTCAGATAGCAGTCTTTTCTCAGATGTGTCTTTGGTAGCCACACGCTTCGATG
569	CCCGCGTTAACCATACACCGCGCGCGGATCCGCTTGTCGGGAACGGATACTTCCCATACCCTACACCAAGTATAACATCATAGGTAGCCACACGCTTCGATG
570	CCCGCGTTAACCATACACCGCGCGCGGATCCGCTTGTCGGGAACGGATACACTTAATGAGCCCTAATTTTGCCCAGGACAGCGGTAGCCACACGCTTCGATG
571	CCCGCGTTAACCATACACCGCGCGCGGATCCGCTTGTCGGGAACGGATACTCCACATTCCGTTGAGGCTAAGGGCAGCCACGGGTAGCCACACGCTTCGATG
572	CCCGCGTTAACCATACACCGCGCGCGGATCCGCTTGTCGGGAACGGATACCTGTCCAGTAACATATAAACAAAAGCCAGGATGGTAGCCACACGCTTCGATG
573	CCCGCGTTAACCATACACCGCGCGCGGATCCGCTTGTCGGGAACGGATACGGCTAGCCATGTTCTCTTTCTCCTCCTTTCTCGGTAGCCACACGCTTCGATG
574	CCCGCGTTAACCATACACCGCGCGCGGATCCGCTTGTCGGGAACGGATACACCATCTTAAAACCATGAGGTGACATCCATGAGGTAGCCACACGCTTCGATG
575	CCCGCGTTAACCATACACCGCGCGCGGATCCGCTTGTCGGGAACGGATACTTCCTGCTTGTTCTTGAGCCACTGAGGGTACCGGTAGCCACACGCTTCGATG
576	CCCGCGTTAACCATACACCGCGCGCGGATCCGCTTGTCGGGAACGGATACCCCTGAACTTCTTGTTGACTGAGACAAATAAAGGTAGCCACACGCTTCGATG
577	CCCGCGTTAACCATACACCGCGCGCGGATCCGCTTGTCGGGAACGGATACAGTCAAACACATTTTAACAGACATAGCTGGAGGGTAGCCACACGCTTCGATG
578	CCCGCGTTAACCATACACCGCGCGCGGATCCGCTTGTCGGGAACGGATACGAGAACATGAGAACTAAGAATATACTCAGCCAGGTAGCCACACGCTTCGATG
579	CCCGCGTTAACCATACACCGCGCGCGGATCCGCTTGTCGGGAACGGATACCAGGCTTAAGAGTGGAATAAAGACATTTTCAGGGTAGCCACACGCTTCGATG
580	CCCGCGTTAACCATACACCGCGCGCGGATCCGCTTGTCGGGAACGGATACTGCAGGTCATCTACGTTTTCTTAGGAAGCTCCGGTAGCCACACGCTTCGATG
581	CCCGCGTTAACCATACACCGCGCGCGGATCCGCTTGTCGGGAACGGATACACTACACCAAAATGATGGCACTGAGAAAGAGGGGTAGCCACACGCTTCGATG
582	CCCGCGTTAACCATACACCGCGCGCGGATCCGCTTGTCGGGAACGGATACGTGTGGGATGCCTTGAATGACAGCTGCACTGCGGTAGCCACACGCTTCGATG
583	CCCGCGTTAACCATACACCGCGCGCGGATCCGCTTGTCGGGAACGGATACACAGGGAGCTCTAAGAGTTGCTGCAGGTCAGAGGTAGCCACACGCTTCGATG
584	CCCGCGTTAACCATACACCGCGCGCGGATCCGCTTGTCGGGAACGGATACCTCACATGTTTCAAAAGAAGGCTGACAGGCCAGGTAGCCACACGCTTCGATG
585	CCCGCGTTAACCATACACCGCGCGCGGATCCGCTTGTCGGGAACGGATACCAACTGGGCTATAATAAGCTAAAGTCAAAAGGGGTAGCCACACGCTTCGATG
586	CCCGCGTTAACCATACACCGCGCGCGGATCCGCTTGTCGGGAACGGATACTAATCCCAGCAGCATATTCACACAAGAAATGGGGTAGCCACACGCTTCGATG
587	CCCGCGTTAACCATACACCGCGCGCGGATCCGCTTGTCGGGAACGGATACCTGGGAGAGCCAACATAAGCTAATCCAAGAGTGGTAGCCACACGCTTCGATG
588	CCCGCGTTAACCATACACCGCGCGCGGATCCGCTTGTCGGGAACGGATACAAATCTTGGTATGTGAAAAGGTGTGCCAAGCAGGTAGCCACACGCTTCGATG
589	CCCGCGTTAACCATACACCGCGCGCGGATCCGCTTGTCGGGAACGGATACGCTTCCTCAGCTATATCAAAGCTAAATTGCTTGGTAGCCACACGCTTCGATG
590	CCCGCGTTAACCATACACCGCGCGCGGATCCGCTTGTCGGGAACGGATACAGCTCAGCACCAGCAATCACAACCTCGTGCAGGGTAGCCACACGCTTCGATG
591	CCCGCGTTAACCATACACCGCGCGCGGATCCGCTTGTCGGGAACGGATACTTTCCCTAAAGTGCTTCTCCACCTGCACAGGTGGTAGCCACACGCTTCGATG
592	CCCGCGTTAACCATACACCGCGCGCGGATCCGCTTGTCGGGAACGGATACAACTAACTCACTGCTCCTCCGAGGGCTGTTCTGGTAGCCACACGCTTCGATG
593	CCCGCGTTAACCATACACCGCGCGCGGATCCGCTTGTCGGGAACGGATACAGCCCAGGACTAGAGATGCTCCAATTCGATAAGGTAGCCACACGCTTCGATG
594	CCCGCGTTAACCATACACCGCGCGCGGATCCGCTTGTCGGGAACGGATACCCCTCTCAAGTATTTCAAGGATTCAATTGGTTGGTAGCCACACGCTTCGATG
595	CCCGCGTTAACCATACACCGCGCGCGGATCCGCTTGTCGGGAACGGATACCCATTTAAATCAACACTGCAGGTTTGAGAGGAGGTAGCCACACGCTTCGATG
596	CCCGCGTTAACCATACACCGCGCGCGGATCCGCTTGTCGGGAACGGATACCTCAAACAATCCACTGCCTCATCCTCAGCCTCGGTAGCCACACGCTTCGATG
597	CCCGCGTTAACCATACACCGCGCGCGGATCCGCTTGTCGGGAACGGATACCCTAGCCAAAACCCTCAATGTTTAAAATGCTTGGTAGCCACACGCTTCGATG
598	CCCGCGTTAACCATACACCGCGCGCGGATCCGCTTGTCGGGAACGGATACAGCCCTATATGAGGAATGAAGTGTGGTTACATGGTAGCCACACGCTTCGATG
599	CCCGCGTTAACCATACACCGCGCGCGGATCCGCTTGTCGGGAACGGATACAACTGGAGAGGACCATCTGTCAACATAAGTCAGGTAGCCACACGCTTCGATG
600	CCCGCGTTAACCATACACCGCGCGCGGATCCGCTTGTCGGGAACGGATACCCATGGGCTGTCTGGAGGCTCACAGAAAAGCAGGTAGCCACACGCTTCGATG
601	CCCGCGTTAACCATACACCGCGCGCGGATCCGCTTGTCGGGAACGGATACGTGGTTCAGCTGTTCTAGGAGTCAGGAGATCTGGTAGCCACACGCTTCGATG
602	CCCGCGTTAACCATACACCGCGCGCGGATCCGCTTGTCGGGAACGGATACCAACCTCTGCCATCACCAGTTGTATGACTAATGGTAGCCACACGCTTCGATG
603	CCCGCGTTAACCATACACCGCGCGCGGATCCGCTTGTCGGGAACGGATACATTTAATCTTCCTGCTACTGGCTGAATTGTGCGGTAGCCACACGCTTCGATG
604	CCCGCGTTAACCATACACCGCGCGCGGATCCGCTTGTCGGGAACGGATACTTCAAATGTTGAAGTCCTAACCCTCAACAGTAGGTAGCCACACGCTTCGATG
605	CCCGCGTTAACCATACACCGCGCGCGGATCCGCTTGTCGGGAACGGATACGTAATTAAGGTACACTGAGGTCATATGGGTGGGGTAGCCACACGCTTCGATG
606	CCCGCGTTAACCATACACCGCGCGCGGATCCGCTTGTCGGGAACGGATACCATGTGAGAACACAGGGAGAAGACAGCATCTAGGTAGCCACACGCTTCGATG
607	CCCGCGTTAACCATACACCGCGCGCGGATCCGCTTGTCGGGAACGGATACCCAGAACTGTGAAAACCCAAACTTCTGTTGTTGGTAGCCACACGCTTCGATG
608	CCCGCGTTAACCATACACCGCGCGCGGATCCGCTTGTCGGGAACGGATACCTTTGTCATGTCAGCTGGAATAAACAGTAACAGGTAGCCACACGCTTCGATG
609	CCCGCGTTAACCATACACCGCGCGCGGATCCGCTTGTCGGGAACGGATACCTCCTCACAAGGATGCTGTCTCAACCAACCTCGGTAGCCACACGCTTCGATG
610	CCCGCGTTAACCATACACCGCGCGCGGATCCGCTTGTCGGGAACGGATACCAGCAGATCAAATTAGACAAGGTATGAATGAGGGTAGCCACACGCTTCGATG
611	CCCGCGTTAACCATACACCGCGCGCGGATCCGCTTGTCGGGAACGGATACCACATTATGCTTCTCCATCTGGATGAATAGTTGGTAGCCACACGCTTCGATG
612	CCCGCGTTAACCATACACCGCGCGCGGATCCGCTTGTCGGGAACGGATACTCAGCCTCATGAGACCCTAAACAAGAATCCAGGGTAGCCACACGCTTCGATG
613	CCCGCGTTAACCATACACCGCGCGCGGATCCGCTTGTCGGGAACGGATACCCATACCTGGACTAGCCCATGCAAACTATGGGGGTAGCCACACGCTTCGATG
614	CCCGCGTTAACCATACACCGCGCGCGGATCCGCTTGTCGGGAACGGATACAGCACACACAAACTCAAGACACTGGAATCACAGGTAGCCACACGCTTCGATG
615	CCCGCGTTAACCATACACCGCGCGCGGATCCGCTTGTCGGGAACGGATACCTGTTATACGGCAAGACTCCAAATGACATAAAGGTAGCCACACGCTTCGATG
616	CCCGCGTTAACCATACACCGCGCGCGGATCCGCTTGTCGGGAACGGATACCCTGTAGAGAACTTTCAGATCTCCAAGCTATAGGTAGCCACACGCTTCGATG
617	CCCGCGTTAACCATACACCGCGCGCGGATCCGCTTGTCGGGAACGGATACCATGTTCATAACCTGTTTGATAATTACTGCCCGGTAGCCACACGCTTCGATG
618	CCCGCGTTAACCATACACCGCGCGCGGATCCGCTTGTCGGGAACGGATACACTAAGTGTGCAGAACTAATGAAACAGTGTGCGGTAGCCACACGCTTCGATG
619	CCCGCGTTAACCATACACCGCGCGCGGATCCGCTTGTCGGGAACGGATACGGGTATCCATGTTATTTTCTAGAGAAGATCCAGGTAGCCACACGCTTCGATG
620	CCCGCGTTAACCATACACCGCGCGCGGATCCGCTTGTCGGGAACGGATACATATTAAGGTTAAGACGCACTGCTTTGGCCGGGGTAGCCACACGCTTCGATG
621	CCCGCGTTAACCATACACCGCGCGCGGATCCGCTTGTCGGGAACGGATACCATGCTCCTTCATTAAAACACATACAATCCACGGTAGCCACACGCTTCGATG
622	CCCGCGTTAACCATACACCGCGCGCGGATCCGCTTGTCGGGAACGGATACCATATCCAGGATTCTAAGACCTACCTCTAGCAGGTAGCCACACGCTTCGATG
623	CCCGCGTTAACCATACACCGCGCGCGGATCCGCTTGTCGGGAACGGATACATCCCAAGCATCCTTTTCTTCATTTGGGTAACGGTAGCCACACGCTTCGATG
624	CCCGCGTTAACCATACACCGCGCGCGGATCCGCTTGTCGGGAACGGATACGTGGAGACTTGAGAATGCGAATCTATACTTAAGGTAGCCACACGCTTCGATG
625	CCCGCGTTAACCATACACCGCGCGCGGATCCGCTTGTCGGGAACGGATACCAAAATAAGTCAGAAGGCTCTGAATACTGCATGGTAGCCACACGCTTCGATG
626	CCCGCGTTAACCATACACCGCGCGCGGATCCGCTTGTCGGGAACGGATACCAGAGAAGCATATGGTATGGAAAACATATGTCGGTAGCCACACGCTTCGATG
627	CCCGCGTTAACCATACACCGCGCGCGGATCCGCTTGTCGGGAACGGATACCATCTCTTTGTGCATCAAAGGAATAAAAGGCTGGTAGCCACACGCTTCGATG
628	CCCGCGTTAACCATACACCGCGCGCGGATCCGCTTGTCGGGAACGGATACCTCCCATTAGTAAGTGTGAGATAAAGAAGGAAGGTAGCCACACGCTTCGATG
629	CCCGCGTTAACCATACACCGCGCGCGGATCCGCTTGTCGGGAACGGATACGAGTTTCTGTGAGTCTCTCTGCCTGCCTGCCTGGTAGCCACACGCTTCGATG
630	CCCGCGTTAACCATACACCGCGCGCGGATCCGCTTGTCGGGAACGGATACAGGCCCATTCTGGTCTCCTCTGCCACTGTGTGGGTAGCCACACGCTTCGATG
631	CCCGCGTTAACCATACACCGCGCGCGGATCCGCTTGTCGGGAACGGATACCTACTTAGAAGCCCACCATGATACACATCTAAGGTAGCCACACGCTTCGATG
632	CCCGCGTTAACCATACACCGCGCGCGGATCCGCTTGTCGGGAACGGATACCCAATCCATCCTTCATCAGATGTAAAGAAGTTGGTAGCCACACGCTTCGATG
633	CCCGCGTTAACCATACACCGCGCGCGGATCCGCTTGTCGGGAACGGATACTGTTTCTTCGACTGGTTCCAAATGCCTAAAGCGGTAGCCACACGCTTCGATG
634	CCCGCGTTAACCATACACCGCGCGCGGATCCGCTTGTCGGGAACGGATACCCCTGAAACTCAAACATGATGCAGCTATTTATGGTAGCCACACGCTTCGATG
635	CCCGCGTTAACCATACACCGCGCGCGGATCCGCTTGTCGGGAACGGATACACATGAAGTACTCTCCAACATACTGTGAAATGGGTAGCCACACGCTTCGATG
636	CCCGCGTTAACCATACACCGCGCGCGGATCCGCTTGTCGGGAACGGATACCCTGCATACGACATCTCTAGAAAGATACATATGGTAGCCACACGCTTCGATG
637	CCCGCGTTAACCATACACCGCGCGCGGATCCGCTTGTCGGGAACGGATACCTGGTTTGACAATAAACAGGCTGCAGAGACTTGGTAGCCACACGCTTCGATG
638	CCCGCGTTAACCATACACCGCGCGCGGATCCGCTTGTCGGGAACGGATACGGCTTTTGTACTGTGTACATGTTACCTATTCAGGTAGCCACACGCTTCGATG
639	CCCGCGTTAACCATACACCGCGCGCGGATCCGCTTGTCGGGAACGGATACAAATGCGTAACAGTGAAAGAGAATGAAAAGGGGGTAGCCACACGCTTCGATG
640	CCCGCGTTAACCATACACCGCGCGCGGATCCGCTTGTCGGGAACGGATACTCTGCCCAAAGCAATACCCTTTGTCAGAAGCCGGTAGCCACACGCTTCGATG
641	CCCGCGTTAACCATACACCGCGCGCGGATCCGCTTGTCGGGAACGGATACGGAGATATCTGAGAGGAAAGAACCTAAAGGTTGGTAGCCACACGCTTCGATG
642	CCCGCGTTAACCATACACCGCGCGCGGATCCGCTTGTCGGGAACGGATACGCATGCCAGAGTTTTAACTAAAGACTTAAGCAGGTAGCCACACGCTTCGATG
643	CCCGCGTTAACCATACACCGCGCGCGGATCCGCTTGTCGGGAACGGATACGAGACTAAGGACAGAAAACTTCACAATCTAGAGGTAGCCACACGCTTCGATG
644	CCCGCGTTAACCATACACCGCGCGCGGATCCGCTTGTCGGGAACGGATACTAAAACCTGCATTATCCCATGAAGTGTTCCGAGGTAGCCACACGCTTCGATG
645	CCCGCGTTAACCATACACCGCGCGCGGATCCGCTTGTCGGGAACGGATACCAACTCTGTCAATTAGCTCTATCTGTGTGTATGGTAGCCACACGCTTCGATG
646	CCCGCGTTAACCATACACCGCGCGCGGATCCGCTTGTCGGGAACGGATACCTTTACCTCTCCTGGCAATGCAATATAAAATCGGTAGCCACACGCTTCGATG
647	CCCGCGTTAACCATACACCGCGCGCGGATCCGCTTGTCGGGAACGGATACTTAGAGGCCATTGCAAAAGTTTCTACTTTCGCGGTAGCCACACGCTTCGATG
648	CCCGCGTTAACCATACACCGCGCGCGGATCCGCTTGTCGGGAACGGATACTGTTACTGTATCAGAGTATTCCCAACCTTTGGGGTAGCCACACGCTTCGATG
649	CCCGCGTTAACCATACACCGCGCGCGGATCCGCTTGTCGGGAACGGATACTGCACATGGAACCAAAATGACAAGTAACAGGCGGTAGCCACACGCTTCGATG
650	CCCGCGTTAACCATACACCGCGCGCGGATCCGCTTGTCGGGAACGGATACTCAAGTGTCCACTTACATATGGATTTCCTTGAGGTAGCCACACGCTTCGATG
651	CCCGCGTTAACCATACACCGCGCGCGGATCCGCTTGTCGGGAACGGATACCCAGAGACAATATGATCAACTCTTCCTCTTCCGGTAGCCACACGCTTCGATG
652	CCCGCGTTAACCATACACCGCGCGCGGATCCGCTTGTCGGGAACGGATACCTCAACATGAAGACCATTATGATGATCCACTTGGTAGCCACACGCTTCGATG
653	CCCGCGTTAACCATACACCGCGCGCGGATCCGCTTGTCGGGAACGGATACCTCCTGAGTAACAGAAGACTACAGGCACACACGGTAGCCACACGCTTCGATG
654	CCCGCGTTAACCATACACCGCGCGCGGATCCGCTTGTCGGGAACGGATACGAGACCATCCTGGGAAATTCTCCATCTCTACTGGTAGCCACACGCTTCGATG
655	CCCGCGTTAACCATACACCGCGCGCGGATCCGCTTGTCGGGAACGGATACTAGCCAGGAAGGGTGAACACCTGTTGTCCCAGGGTAGCCACACGCTTCGATG
656	CCCGCGTTAACCATACACCGCGCGCGGATCCGCTTGTCGGGAACGGATACCTTTGGCCCGGGCAATAGAGGCTGCAGCAAGCGGTAGCCACACGCTTCGATG
657	CCCGCGTTAACCATACACCGCGCGCGGATCCGCTTGTCGGGAACGGATACGCACTGTTCCTGGGTCAACTGTATTCCCTTCTGGTAGCCACACGCTTCGATG
658	CCCGCGTTAACCATACACCGCGCGCGGATCCGCTTGTCGGGAACGGATACCTCTATCTCTTGGTGAGTACCTCGAATGTCTTGGTAGCCACACGCTTCGATG
659	CCCGCGTTAACCATACACCGCGCGCGGATCCGCTTGTCGGGAACGGATACTAAGAAGACAGCCAGAAAGAACAAGGTTCATTGGTAGCCACACGCTTCGATG
660	CCCGCGTTAACCATACACCGCGCGCGGATCCGCTTGTCGGGAACGGATACTCCTTCTTTTGTTCTCTGATTTGGGAAAACTGGGTAGCCACACGCTTCGATG
661	CCCGCGTTAACCATACACCGCGCGCGGATCCGCTTGTCGGGAACGGATACGCAGTATAGTTTCCAAGGAAAATGACATGAGAGGTAGCCACACGCTTCGATG
662	CCCGCGTTAACCATACACCGCGCGCGGATCCGCTTGTCGGGAACGGATACCAACTGTGAAACAAGTTATGCCTAAGAAGTTGGGTAGCCACACGCTTCGATG
663	CCCGCGTTAACCATACACCGCGCGCGGATCCGCTTGTCGGGAACGGATACAGAATCACAGTGACTCTTACTAGCCTCATAATGGTAGCCACACGCTTCGATG
664	CCCGCGTTAACCATACACCGCGCGCGGATCCGCTTGTCGGGAACGGATACGGTATGAATAAAATGGACAGCATGGGAAAAGCGGTAGCCACACGCTTCGATG
665	CCCGCGTTAACCATACACCGCGCGCGGATCCGCTTGTCGGGAACGGATACGCATTCTCCATTATTCCCTCAGTAACAACATTGGTAGCCACACGCTTCGATG
666	CCCGCGTTAACCATACACCGCGCGCGGATCCGCTTGTCGGGAACGGATACCAAGTAATCATGACGAATGAAGTCACACTAGCGGTAGCCACACGCTTCGATG
667	CCCGCGTTAACCATACACCGCGCGCGGATCCGCTTGTCGGGAACGGATACCCCTAGAACTAGTTATGACCATGAAAGTCCCAGGTAGCCACACGCTTCGATG
668	CCCGCGTTAACCATACACCGCGCGCGGATCCGCTTGTCGGGAACGGATACGTGAAGTCCAATGATTAGGTCTTTAACATGACGGTAGCCACACGCTTCGATG
669	CCCGCGTTAACCATACACCGCGCGCGGATCCGCTTGTCGGGAACGGATACCGCCTTCCTCTCTGAAATATACATATAAGCAAGGTAGCCACACGCTTCGATG
670	CCCGCGTTAACCATACACCGCGCGCGGATCCGCTTGTCGGGAACGGATACACCACAGGTTCACTACCATGATAGCAGTGATGGGTAGCCACACGCTTCGATG
671	CCCGCGTTAACCATACACCGCGCGCGGATCCGCTTGTCGGGAACGGATACACTCACTTATATCAAGGAGGAAGGACTACATTGGTAGCCACACGCTTCGATG
672	CCCGCGTTAACCATACACCGCGCGCGGATCCGCTTGTCGGGAACGGATACGTTCAAGGGTAAAATGGGTTGTCACAAATTTGGGTAGCCACACGCTTCGATG
673	CCCGCGTTAACCATACACCGCGCGCGGATCCGCTTGTCGGGAACGGATACCCTCAGAGAATATCCCTCAAATATTTTAGGGAGGTAGCCACACGCTTCGATG
674	CCCGCGTTAACCATACACCGCGCGCGGATCCGCTTGTCGGGAACGGATACGCATTAAGTTTCATGGAATGTACCCACCCAAAGGTAGCCACACGCTTCGATG
675	CCCGCGTTAACCATACACCGCGCGCGGATCCGCTTGTCGGGAACGGATACCCACCAATAATTTACACGTGTTCTTCATGGGAGGTAGCCACACGCTTCGATG
676	CCCGCGTTAACCATACACCGCGCGCGGATCCGCTTGTCGGGAACGGATACCTCTTCTTTTCACTCGATGAACAAGCTCTAATGGTAGCCACACGCTTCGATG
677	CCCGCGTTAACCATACACCGCGCGCGGATCCGCTTGTCGGGAACGGATACGAATTCAAAACCAAGGACAAGTGCCTCTTTAAGGTAGCCACACGCTTCGATG
678	CCCGCGTTAACCATACACCGCGCGCGGATCCGCTTGTCGGGAACGGATACGTCACCTAATGCTGGGCTATGAAGCTGTCAGTGGTAGCCACACGCTTCGATG
679	CCCGCGTTAACCATACACCGCGCGCGGATCCGCTTGTCGGGAACGGATACCGCGCTGCAAACAAAACAAAACAAAACAAAACGGTAGCCACACGCTTCGATG
680	CCCGCGTTAACCATACACCGCGCGCGGATCCGCTTGTCGGGAACGGATACGTTTTGGGCAGTAAAATTCCAAGATGGTTACGGGTAGCCACACGCTTCGATG
681	CCCGCGTTAACCATACACCGCGCGCGGATCCGCTTGTCGGGAACGGATACGTCCCAAGATGGATATAACCTTCTTGTATTCTGGTAGCCACACGCTTCGATG
682	CCCGCGTTAACCATACACCGCGCGCGGATCCGCTTGTCGGGAACGGATACCTCAGATCACTCCATTTCCCTTTTCCCTAATCGGTAGCCACACGCTTCGATG
683	CCCGCGTTAACCATACACCGCGCGCGGATCCGCTTGTCGGGAACGGATACCTCTGTTGTTCCCATTATTTTCCAGAGTTTTCGGTAGCCACACGCTTCGATG
684	CCCGCGTTAACCATACACCGCGCGCGGATCCGCTTGTCGGGAACGGATACCAGGTGGTTCTCTGTCTACTAACCCTTTTGGGGGTAGCCACACGCTTCGATG
685	CCCGCGTTAACCATACACCGCGCGCGGATCCGCTTGTCGGGAACGGATACCCACTTTTAAATAACCACACACTTTTGGAGACGGTAGCCACACGCTTCGATG
686	CCCGCGTTAACCATACACCGCGCGCGGATCCGCTTGTCGGGAACGGATACCGTTGTGAAATCTTTCAGAGGATGCAGAAGAGGGTAGCCACACGCTTCGATG
687	CCCGCGTTAACCATACACCGCGCGCGGATCCGCTTGTCGGGAACGGATACCTGGCACTGTTATAGGTGATGGTGCTATAGTAGGTAGCCACACGCTTCGATG
688	CCCGCGTTAACCATACACCGCGCGCGGATCCGCTTGTCGGGAACGGATACGACAAGGTTTCTGTTCATGCAGCATTTTCATTGGTAGCCACACGCTTCGATG
689	CCCGCGTTAACCATACACCGCGCGCGGATCCGCTTGTCGGGAACGGATACCCACGTTAGGTTTTATCCACACAAAAGAACAAGGTAGCCACACGCTTCGATG
690	CCCGCGTTAACCATACACCGCGCGCGGATCCGCTTGTCGGGAACGGATACCTGAACCTTATTACTTGTTTCAGCGAACGCAGGGTAGCCACACGCTTCGATG
691	CCCGCGTTAACCATACACCGCGCGCGGATCCGCTTGTCGGGAACGGATACCTTACAATGTTACAAGGCCAGAGTAAATCACAGGTAGCCACACGCTTCGATG
692	CCCGCGTTAACCATACACCGCGCGCGGATCCGCTTGTCGGGAACGGATACCCCAAGTCAAAAGGCTGTTTGTTTGTTTTGTTGGTAGCCACACGCTTCGATG
693	CCCGCGTTAACCATACACCGCGCGCGGATCCGCTTGTCGGGAACGGATACAACACTGGTCTCATCAGAACCAGGCAGTTTGTGGTAGCCACACGCTTCGATG
694	CCCGCGTTAACCATACACCGCGCGCGGATCCGCTTGTCGGGAACGGATACCCCTCACATATGCTGATGAGAATGTAAAATGGGGTAGCCACACGCTTCGATG
695	CCCGCGTTAACCATACACCGCGCGCGGATCCGCTTGTCGGGAACGGATACGCAGGTCCTCAAAGGTTAAAAGTAGAAGTACCGGTAGCCACACGCTTCGATG
696	CCCGCGTTAACCATACACCGCGCGCGGATCCGCTTGTCGGGAACGGATACGCAATTCTGCTCCTAGTATATAACCAAGAGAAGGTAGCCACACGCTTCGATG
697	CCCGCGTTAACCATACACCGCGCGCGGATCCGCTTGTCGGGAACGGATACATTATTCTAAGTGAAAGAAGCCACACACAGGCGGTAGCCACACGCTTCGATG
698	CCCGCGTTAACCATACACCGCGCGCGGATCCGCTTGTCGGGAACGGATACGCCACACACAAAAGACATGTTATGTAATTCCAGGTAGCCACACGCTTCGATG
699	CCCGCGTTAACCATACACCGCGCGCGGATCCGCTTGTCGGGAACGGATACAATAGACAGTAGATCCCTGGTTGCCTAGAGCTGGTAGCCACACGCTTCGATG
700	CCCGCGTTAACCATACACCGCGCGCGGATCCGCTTGTCGGGAACGGATACCAACTCCATCAATATACGAAAACTGCCGGGCGGGTAGCCACACGCTTCGATG
701	CCCGCGTTAACCATACACCGCGCGCGGATCCGCTTGTCGGGAACGGATACCAGGGTTGGCAGAGATCTCAAAAGTTAACTAAGGTAGCCACACGCTTCGATG
702	CCCGCGTTAACCATACACCGCGCGCGGATCCGCTTGTCGGGAACGGATACGGGCTACAGGAATCTTCCATATTTAGTAAAGTGGTAGCCACACGCTTCGATG
703	CCCGCGTTAACCATACACCGCGCGCGGATCCGCTTGTCGGGAACGGATACATTGATTGTTTCCTAGTATAGTCAGTCCAGCAGGTAGCCACACGCTTCGATG
704	CCCGCGTTAACCATACACCGCGCGCGGATCCGCTTGTCGGGAACGGATACCAGCTGGCTTTGGGATCAGATATATCTGAGTTGGTAGCCACACGCTTCGATG
705	CCCGCGTTAACCATACACCGCGCGCGGATCCGCTTGTCGGGAACGGATACCCATACCTCACTATGTGCCTTGGACAAGTACCGGTAGCCACACGCTTCGATG
706	CCCGCGTTAACCATACACCGCGCGCGGATCCGCTTGTCGGGAACGGATACCCTCCCTCATTAGGTAAAGTAGTGATAATACCGGTAGCCACACGCTTCGATG
707	CCCGCGTTAACCATACACCGCGCGCGGATCCGCTTGTCGGGAACGGATACAGGCAGAAAACTGGATTGGATCCTGGACTGGAGGTAGCCACACGCTTCGATG
708	CCCGCGTTAACCATACACCGCGCGCGGATCCGCTTGTCGGGAACGGATACGCCTTTATTCCTAAGGATGCATACAGAAGTATGGTAGCCACACGCTTCGATG
709	CCCGCGTTAACCATACACCGCGCGCGGATCCGCTTGTCGGGAACGGATACCACCCTGTCACCCACATTGGAGTACAGTGGAGGGTAGCCACACGCTTCGATG
710	CCCGCGTTAACCATACACCGCGCGCGGATCCGCTTGTCGGGAACGGATACCGGTTTAAAATATTTAACGGCTGCGCACAGTGGGTAGCCACACGCTTCGATG
711	CCCGCGTTAACCATACACCGCGCGCGGATCCGCTTGTCGGGAACGGATACGCTTACAGTCAGACATTTGAGATCAGCCTGGGGGTAGCCACACGCTTCGATG
712	CCCGCGTTAACCATACACCGCGCGCGGATCCGCTTGTCGGGAACGGATACTACTCAGGAGGCAGAAAAGAGGGATTGTTTGAGGTAGCCACACGCTTCGATG
713	CCCGCGTTAACCATACACCGCGCGCGGATCCGCTTGTCGGGAACGGATACCTGAGTGACCAAGTAAGACTGTCATAAACAAAGGTAGCCACACGCTTCGATG
714	CCCGCGTTAACCATACACCGCGCGCGGATCCGCTTGTCGGGAACGGATACTAACAAGGTTCTAGGGTGGTACATCTCATATGGGTAGCCACACGCTTCGATG
715	CCCGCGTTAACCATACACCGCGCGCGGATCCGCTTGTCGGGAACGGATACCCCTCAAGGTATCTGATGAGTATACTTGTAAGGGTAGCCACACGCTTCGATG
716	CCCGCGTTAACCATACACCGCGCGCGGATCCGCTTGTCGGGAACGGATACGTGGAGGAGTAGAGACAAGGTCTCCCTATATTGGTAGCCACACGCTTCGATG
717	CCCGCGTTAACCATACACCGCGCGCGGATCCGCTTGTCGGGAACGGATACCTGTGCCTGGCTAAGTAAATATCTTACAATGAGGTAGCCACACGCTTCGATG
718	CCCGCGTTAACCATACACCGCGCGCGGATCCGCTTGTCGGGAACGGATACGAAACAAAGGTATGGATGGAAACAGAATTCCTGGTAGCCACACGCTTCGATG
719	CCCGCGTTAACCATACACCGCGCGCGGATCCGCTTGTCGGGAACGGATACGGCTTAAGAATTAATAAGCTGGCCAGGCACAGGGTAGCCACACGCTTCGATG
720	CCCGCGTTAACCATACACCGCGCGCGGATCCGCTTGTCGGGAACGGATACCTAAGGAAATAAGCAGACATATGCACTGCAGCGGTAGCCACACGCTTCGATG
721	CCCGCGTTAACCATACACCGCGCGCGGATCCGCTTGTCGGGAACGGATACCTGTGCATTTACCACACTATTTTCTCTTTCTGGGTAGCCACACGCTTCGATG
722	CCCGCGTTAACCATACACCGCGCGCGGATCCGCTTGTCGGGAACGGATACCGACTATCTTTTCCATTCTCCTTTGTAGCAGGGGTAGCCACACGCTTCGATG
723	CCCGCGTTAACCATACACCGCGCGCGGATCCGCTTGTCGGGAACGGATACGGCCCTTAATATCCTGTATAATTCTCTAGCTCGGTAGCCACACGCTTCGATG
724	CCCGCGTTAACCATACACCGCGCGCGGATCCGCTTGTCGGGAACGGATACGAGGACATGTGTCCAAAAGTCAAAGCCACAAAGGTAGCCACACGCTTCGATG
725	CCCGCGTTAACCATACACCGCGCGCGGATCCGCTTGTCGGGAACGGATACACCACCTAACCCACATCAAGCCACAGGAGAGTGGTAGCCACACGCTTCGATG
726	CCCGCGTTAACCATACACCGCGCGCGGATCCGCTTGTCGGGAACGGATACTACTCAGCTATGGGAGTTTATCTGAAGCCCTCGGTAGCCACACGCTTCGATG
727	CCCGCGTTAACCATACACCGCGCGCGGATCCGCTTGTCGGGAACGGATACGACAGAGCTTCCTACAGTTTCTTCATTTAACTGGTAGCCACACGCTTCGATG
728	CCCGCGTTAACCATACACCGCGCGCGGATCCGCTTGTCGGGAACGGATACTACCTATCATCCAGACTATTCCAACTAAACACGGTAGCCACACGCTTCGATG
729	CCCGCGTTAACCATACACCGCGCGCGGATCCGCTTGTCGGGAACGGATACAGGTGTGCCCAAGGCTGTTCACTACAATACCTGGTAGCCACACGCTTCGATG
730	CCCGCGTTAACCATACACCGCGCGCGGATCCGCTTGTCGGGAACGGATACGTAGTCTGAGCTACTCAAGGGTCTAAGGCGGGGGTAGCCACACGCTTCGATG
731	CCCGCGTTAACCATACACCGCGCGCGGATCCGCTTGTCGGGAACGGATACCTGTACATATTGTATGGTCCTAGTTTTGCAGGGGTAGCCACACGCTTCGATG
732	CCCGCGTTAACCATACACCGCGCGCGGATCCGCTTGTCGGGAACGGATACGGAAGGATGTCTGTCAAAATGTCAATAGTAGTGGTAGCCACACGCTTCGATG
733	CCCGCGTTAACCATACACCGCGCGCGGATCCGCTTGTCGGGAACGGATACGTGATGCTTTGCCTATTCTAGAATGAATGCATGGTAGCCACACGCTTCGATG
734	CCCGCGTTAACCATACACCGCGCGCGGATCCGCTTGTCGGGAACGGATACGCCAGACTCCTCAAAACATTGACATTAAATAGGGTAGCCACACGCTTCGATG
735	CCCGCGTTAACCATACACCGCGCGCGGATCCGCTTGTCGGGAACGGATACAACAAACTATAACATACTGCAAGGCCATAGGTGGTAGCCACACGCTTCGATG
736	CCCGCGTTAACCATACACCGCGCGCGGATCCGCTTGTCGGGAACGGATACGTCAAAGGACTAACAGTCATGTAGATTGGATAGGTAGCCACACGCTTCGATG
737	CCCGCGTTAACCATACACCGCGCGCGGATCCGCTTGTCGGGAACGGATACATAGATATGTGTCTTAACCAATGCAGCCACTGGGTAGCCACACGCTTCGATG
738	CCCGCGTTAACCATACACCGCGCGCGGATCCGCTTGTCGGGAACGGATACTGCTACTCTTTCAATGGAAGAGTGACCACAGCGGTAGCCACACGCTTCGATG
739	CCCGCGTTAACCATACACCGCGCGCGGATCCGCTTGTCGGGAACGGATACTAGCTTCCTCTTTAACTTCTCAGACTATGAACGGTAGCCACACGCTTCGATG
740	CCCGCGTTAACCATACACCGCGCGCGGATCCGCTTGTCGGGAACGGATACCATTGATCTAGCATTTCCAGTGTGTCTAGCAGGGTAGCCACACGCTTCGATG
741	CCCGCGTTAACCATACACCGCGCGCGGATCCGCTTGTCGGGAACGGATACATCCCACATGTAACTCTCTCAATTATGGTACTGGTAGCCACACGCTTCGATG
742	CCCGCGTTAACCATACACCGCGCGCGGATCCGCTTGTCGGGAACGGATACGGGTGTATCATAACACAGCTTCTTAGAGATTAGGTAGCCACACGCTTCGATG
743	CCCGCGTTAACCATACACCGCGCGCGGATCCGCTTGTCGGGAACGGATACAATTACTTTTCACCTTTGCAGAACTGAGCAGCGGTAGCCACACGCTTCGATG
744	CCCGCGTTAACCATACACCGCGCGCGGATCCGCTTGTCGGGAACGGATACGCCTAGTACTGTGAGAGCTCTGCAAAACAAGAGGTAGCCACACGCTTCGATG
745	CCCGCGTTAACCATACACCGCGCGCGGATCCGCTTGTCGGGAACGGATACCCAGAAAGAAGCTAGATAATCTCAACTCCTAAGGTAGCCACACGCTTCGATG
746	CCCGCGTTAACCATACACCGCGCGCGGATCCGCTTGTCGGGAACGGATACCCCTTTCCCAAAACAAACAAAACTGCTAAGATGGTAGCCACACGCTTCGATG
747	CCCGCGTTAACCATACACCGCGCGCGGATCCGCTTGTCGGGAACGGATACGGAAGAACTAAGAGAGACAGAAAGCATGATTTGGTAGCCACACGCTTCGATG
748	CCCGCGTTAACCATACACCGCGCGCGGATCCGCTTGTCGGGAACGGATACGGCCTAGGAACTATACTATTTGTGGATTTCAAGGTAGCCACACGCTTCGATG
749	CCCGCGTTAACCATACACCGCGCGCGGATCCGCTTGTCGGGAACGGATACCCAAGTATTTTATCTCCAAGCTTCCCTGTTTAGGTAGCCACACGCTTCGATG
750	CCCGCGTTAACCATACACCGCGCGCGGATCCGCTTGTCGGGAACGGATACCAGTCACTGAGGAAAAGAAAGGTTAAATTCCTGGTAGCCACACGCTTCGATG
751	CCCGCGTTAACCATACACCGCGCGCGGATCCGCTTGTCGGGAACGGATACCCAGCCAGCTAGTATGACATTTAGATAATACTGGTAGCCACACGCTTCGATG
752	CCCGCGTTAACCATACACCGCGCGCGGATCCGCTTGTCGGGAACGGATACCAAGTTAGATTTGGAGACCTAATACACCAGACGGTAGCCACACGCTTCGATG
753	CCCGCGTTAACCATACACCGCGCGCGGATCCGCTTGTCGGGAACGGATACACCAACAAGCTCCATACTAACCAACCACGTGTGGTAGCCACACGCTTCGATG
754	CCCGCGTTAACCATACACCGCGCGCGGATCCGCTTGTCGGGAACGGATACAGTCCTGCCATTTTACAGTGTACTCGCTTTCGGGTAGCCACACGCTTCGATG
755	CCCGCGTTAACCATACACCGCGCGCGGATCCGCTTGTCGGGAACGGATACGAGCAATATATCTCCTGTAACGACAAATGAACGGTAGCCACACGCTTCGATG
756	CCCGCGTTAACCATACACCGCGCGCGGATCCGCTTGTCGGGAACGGATACCAGATCACAATAAACTCACACTAGGGTAAAGAGGTAGCCACACGCTTCGATG
757	CCCGCGTTAACCATACACCGCGCGCGGATCCGCTTGTCGGGAACGGATACCATCTCTCCTGGAAAACACTGAAGAATAAGGAGGTAGCCACACGCTTCGATG
758	CCCGCGTTAACCATACACCGCGCGCGGATCCGCTTGTCGGGAACGGATACACTGCGTAGTTAAGTTGGAATCCTGATTATCTGGTAGCCACACGCTTCGATG
759	CCCGCGTTAACCATACACCGCGCGCGGATCCGCTTGTCGGGAACGGATACACAAGTACAAATTGAGGCTTGGAAGCTAATCAGGTAGCCACACGCTTCGATG
760	CCCGCGTTAACCATACACCGCGCGCGGATCCGCTTGTCGGGAACGGATACAGTTACACAGCTAGTAAATGGTGAAACTGGGAGGTAGCCACACGCTTCGATG
761	CCCGCGTTAACCATACACCGCGCGCGGATCCGCTTGTCGGGAACGGATACGTTTATTTCAAAACCCTGTACTATGCTGTCTCGGTAGCCACACGCTTCGATG
762	CCCGCGTTAACCATACACCGCGCGCGGATCCGCTTGTCGGGAACGGATACGTGGACTATGAGAAAATTCTTATTGCTGTGCAGGTAGCCACACGCTTCGATG
763	CCCGCGTTAACCATACACCGCGCGCGGATCCGCTTGTCGGGAACGGATACATATTTAAAAGTACTCATGCGGCCGTGCGTAGGGTAGCCACACGCTTCGATG
764	CCCGCGTTAACCATACACCGCGCGCGGATCCGCTTGTCGGGAACGGATACTAGAATATAGACTCCATTGGCACCAGAAGACAGGTAGCCACACGCTTCGATG
765	CCCGCGTTAACCATACACCGCGCGCGGATCCGCTTGTCGGGAACGGATACGAGTTTCAGTCCAGTTCTTTAATTGGCTTACTGGTAGCCACACGCTTCGATG
766	CCCGCGTTAACCATACACCGCGCGCGGATCCGCTTGTCGGGAACGGATACGTCCATGAACACCAAAGACAAAGAAAGGTATAGGTAGCCACACGCTTCGATG
767	CCCGCGTTAACCATACACCGCGCGCGGATCCGCTTGTCGGGAACGGATACCACAGAAACAAATTTTGTCAGCTGTTGTACTGGGTAGCCACACGCTTCGATG
768	CCCGCGTTAACCATACACCGCGCGCGGATCCGCTTGTCGGGAACGGATACCTAGACTGGGACTATCTCCATGGCAACAAATAGGTAGCCACACGCTTCGATG
769	CCCGCGTTAACCATACACCGCGCGCGGATCCGCTTGTCGGGAACGGATACCCTAAAACATATCTTCCCACACATTCTCAGTTGGTAGCCACACGCTTCGATG
770	CCCGCGTTAACCATACACCGCGCGCGGATCCGCTTGTCGGGAACGGATACCCAGTTATGCTGAGAACTTTCAAAAGCATACTGGTAGCCACACGCTTCGATG
771	CCCGCGTTAACCATACACCGCGCGCGGATCCGCTTGTCGGGAACGGATACACTCTTCATACAACCTCTCAGTGTTTCTATGCGGTAGCCACACGCTTCGATG
772	CCCGCGTTAACCATACACCGCGCGCGGATCCGCTTGTCGGGAACGGATACGGTTTAAATTACTTTGCCTTCCACTGCTATCGGGTAGCCACACGCTTCGATG
773	CCCGCGTTAACCATACACCGCGCGCGGATCCGCTTGTCGGGAACGGATACTGACGCAATATGATAGAAAAGAAAGGGTATGGGGTAGCCACACGCTTCGATG
774	CCCGCGTTAACCATACACCGCGCGCGGATCCGCTTGTCGGGAACGGATACCTGACAAACTTGGCTTAAGTCCTACTTTCATTGGTAGCCACACGCTTCGATG
775	CCCGCGTTAACCATACACCGCGCGCGGATCCGCTTGTCGGGAACGGATACCCTTGGCCTCAATCTTTGAATCCTAAGTATTTGGTAGCCACACGCTTCGATG
776	CCCGCGTTAACCATACACCGCGCGCGGATCCGCTTGTCGGGAACGGATACCACAGAGAAAAGATAACAAGTGGCTACGATTTGGTAGCCACACGCTTCGATG
777	CCCGCGTTAACCATACACCGCGCGCGGATCCGCTTGTCGGGAACGGATACGGAATCAATGTCATCTACGAAACTTGAAAGAGGGTAGCCACACGCTTCGATG
778	CCCGCGTTAACCATACACCGCGCGCGGATCCGCTTGTCGGGAACGGATACTTCTACAGGCCACTTCAAATCCAAAGAAACCCGGTAGCCACACGCTTCGATG
779	CCCGCGTTAACCATACACCGCGCGCGGATCCGCTTGTCGGGAACGGATACTTCGCTCCTACTTATTTCTTGCTACTATATCCGGTAGCCACACGCTTCGATG
780	CCCGCGTTAACCATACACCGCGCGCGGATCCGCTTGTCGGGAACGGATACGTCCAACCTTTGTTCAAATCTTGTATCTGTCAGGTAGCCACACGCTTCGATG
781	CCCGCGTTAACCATACACCGCGCGCGGATCCGCTTGTCGGGAACGGATACCAATCTGCTCAAATTTGGTGTAAGTTGAAAGCGGTAGCCACACGCTTCGATG
782	CCCGCGTTAACCATACACCGCGCGCGGATCCGCTTGTCGGGAACGGATACGCCTAAAATAACCACATGACAATGAACCAATCGGTAGCCACACGCTTCGATG
783	CCCGCGTTAACCATACACCGCGCGCGGATCCGCTTGTCGGGAACGGATACGCACTGCTACAATTCAGTAGTTAGAAAGACAAGGTAGCCACACGCTTCGATG
784	CCCGCGTTAACCATACACCGCGCGCGGATCCGCTTGTCGGGAACGGATACCAGGTAAACTCATATATTGCTGCTGGAAGAATGGTAGCCACACGCTTCGATG
785	CCCGCGTTAACCATACACCGCGCGCGGATCCGCTTGTCGGGAACGGATACCTCTTTGGGAGGAAAGAGCAATATCAATAAACGGTAGCCACACGCTTCGATG
786	CCCGCGTTAACCATACACCGCGCGCGGATCCGCTTGTCGGGAACGGATACACCCAGTAATTCTCCTTCCAGGAATATATCCTGGTAGCCACACGCTTCGATG
787	CCCGCGTTAACCATACACCGCGCGCGGATCCGCTTGTCGGGAACGGATACCAAAGATACTCACTAGAGCACTGTTTGTTGTAGGTAGCCACACGCTTCGATG
788	CCCGCGTTAACCATACACCGCGCGCGGATCCGCTTGTCGGGAACGGATACCTGGGTCTGAGAAGTCTAACTGAGTTAGAAGTGGTAGCCACACGCTTCGATG
789	CCCGCGTTAACCATACACCGCGCGCGGATCCGCTTGTCGGGAACGGATACGGCTTGTCCTATATAAAGAATAAAGATGGCCAGGTAGCCACACGCTTCGATG
790	CCCGCGTTAACCATACACCGCGCGCGGATCCGCTTGTCGGGAACGGATACGAGGCCTGCAATTATTTAACATTTCAATGTGCGGTAGCCACACGCTTCGATG
791	CCCGCGTTAACCATACACCGCGCGCGGATCCGCTTGTCGGGAACGGATACGTAGAAAGAATATTAAATTTGGGCCAGGCATGGGTAGCCACACGCTTCGATG
792	CCCGCGTTAACCATACACCGCGCGCGGATCCGCTTGTCGGGAACGGATACAAGATGGAAAGACCACCTGAGCCCAGAAGTTCGGTAGCCACACGCTTCGATG
793	CCCGCGTTAACCATACACCGCGCGCGGATCCGCTTGTCGGGAACGGATACGCAGGTTAAAGAATCCTGGAAACTAAGTAACTGGTAGCCACACGCTTCGATG
794	CCCGCGTTAACCATACACCGCGCGCGGATCCGCTTGTCGGGAACGGATACTAAAATCTAGACCCAGCTCACCACCAGGCTGTGGTAGCCACACGCTTCGATG
795	CCCGCGTTAACCATACACCGCGCGCGGATCCGCTTGTCGGGAACGGATACCGTTACCATCATTAACACCTCTGCAATATCTAGGTAGCCACACGCTTCGATG
796	CCCGCGTTAACCATACACCGCGCGCGGATCCGCTTGTCGGGAACGGATACTGTTTCTACATGTGTTGAAGTCTGTAGATCTCGGTAGCCACACGCTTCGATG
797	CCCGCGTTAACCATACACCGCGCGCGGATCCGCTTGTCGGGAACGGATACCGAATGCTGCTGGATATTAGATAAAGAGAGAAGGTAGCCACACGCTTCGATG
798	CCCGCGTTAACCATACACCGCGCGCGGATCCGCTTGTCGGGAACGGATACGAGCAAAGAATCAAGCTTCTCTGAAATAAAGGGGTAGCCACACGCTTCGATG
799	CCCGCGTTAACCATACACCGCGCGCGGATCCGCTTGTCGGGAACGGATACGTAGTATCGTTAAAATGAGAGTGCCAGACAATGGTAGCCACACGCTTCGATG
800	CCCGCGTTAACCATACACCGCGCGCGGATCCGCTTGTCGGGAACGGATACCATTAGGAAGTGCCAAGCACAAACTATAAATCGGTAGCCACACGCTTCGATG
801	CCCGCGTTAACCATACACCGCGCGCGGATCCGCTTGTCGGGAACGGATACCAGAAACTCCACTGCCTCTTCCAAAATCAGGAGGTAGCCACACGCTTCGATG
802	CCCGCGTTAACCATACACCGCGCGCGGATCCGCTTGTCGGGAACGGATACGACACTATGGTATTCAAAATCCTTCCAATGGAGGTAGCCACACGCTTCGATG
803	CCCGCGTTAACCATACACCGCGCGCGGATCCGCTTGTCGGGAACGGATACCCTCAAAATACAGCAACAGGAGCTTAAAATACGGTAGCCACACGCTTCGATG
804	CCCGCGTTAACCATACACCGCGCGCGGATCCGCTTGTCGGGAACGGATACAAAAGAAAGACTCTTACTCATGTGTGGAAGCTGGTAGCCACACGCTTCGATG
805	CCCGCGTTAACCATACACCGCGCGCGGATCCGCTTGTCGGGAACGGATACGGTGGAGATGAACAGAAAGTGGTTAGTGTTACGGTAGCCACACGCTTCGATG
806	CCCGCGTTAACCATACACCGCGCGCGGATCCGCTTGTCGGGAACGGATACCCCAATCACCCTGATTTGATCACTACATATTAGGTAGCCACACGCTTCGATG
807	CCCGCGTTAACCATACACCGCGCGCGGATCCGCTTGTCGGGAACGGATACTCTTTATCCTCTACCCAATACCCTACCCTCCTGGTAGCCACACGCTTCGATG
808	CCCGCGTTAACCATACACCGCGCGCGGATCCGCTTGTCGGGAACGGATACCCTAACTGGCTTCCAGAATGCTAGCAATTAGGGGTAGCCACACGCTTCGATG
809	CCCGCGTTAACCATACACCGCGCGCGGATCCGCTTGTCGGGAACGGATACCAAAAGTTTCCCAAATGAGGCCATGCATGGTGGGTAGCCACACGCTTCGATG
810	CCCGCGTTAACCATACACCGCGCGCGGATCCGCTTGTCGGGAACGGATACATATCAGCACTCACATGTTCACAAACTGCACGGGTAGCCACACGCTTCGATG
811	CCCGCGTTAACCATACACCGCGCGCGGATCCGCTTGTCGGGAACGGATACGCTGAAATGCAATATGGTCCTTTAGTTCTTCAGGTAGCCACACGCTTCGATG
812	CCCGCGTTAACCATACACCGCGCGCGGATCCGCTTGTCGGGAACGGATACGGTTGGTACATGAACTCAGTTTCATTCAAGATGGTAGCCACACGCTTCGATG
813	CCCGCGTTAACCATACACCGCGCGCGGATCCGCTTGTCGGGAACGGATACCCTACTGACTTAGGAACTTAACCTCAACATTAGGTAGCCACACGCTTCGATG
814	CCCGCGTTAACCATACACCGCGCGCGGATCCGCTTGTCGGGAACGGATACAAGTGTAGTTCCCAAACCAGCAGCATCATCATGGTAGCCACACGCTTCGATG
815	CCCGCGTTAACCATACACCGCGCGCGGATCCGCTTGTCGGGAACGGATACTAGTCTGTGTTTAACAAGGCTTCCAGGCAAGGGGTAGCCACACGCTTCGATG
816	CCCGCGTTAACCATACACCGCGCGCGGATCCGCTTGTCGGGAACGGATACCAAATATGAAAATCACTGAACTGGCTGGGCATGGTAGCCACACGCTTCGATG
817	CCCGCGTTAACCATACACCGCGCGCGGATCCGCTTGTCGGGAACGGATACTCATTATTCAGCCTTGCCTTATTTTCAAGGACGGTAGCCACACGCTTCGATG
818	CCCGCGTTAACCATACACCGCGCGCGGATCCGCTTGTCGGGAACGGATACAATGGTTGGATGTTGTAACACTTCCAAAGACAGGTAGCCACACGCTTCGATG
819	CCCGCGTTAACCATACACCGCGCGCGGATCCGCTTGTCGGGAACGGATACCACAAGACAGTAACATCATTGGTTATTTTGGGGGTAGCCACACGCTTCGATG
820	CCCGCGTTAACCATACACCGCGCGCGGATCCGCTTGTCGGGAACGGATACCTGGATATCTCAAATTGAAGATTCTGAAGCCAGGTAGCCACACGCTTCGATG
821	CCCGCGTTAACCATACACCGCGCGCGGATCCGCTTGTCGGGAACGGATACCTTCCTTTGGAGCCAAACTGTAGCTACGTACTGGTAGCCACACGCTTCGATG
822	CCCGCGTTAACCATACACCGCGCGCGGATCCGCTTGTCGGGAACGGATACTGTTTTCACTAACAAGTAACCTCTCAGGTACTGGTAGCCACACGCTTCGATG
823	CCCGCGTTAACCATACACCGCGCGCGGATCCGCTTGTCGGGAACGGATACGCACTTCACTTCCAAAATTCTAACCACTAGTAGGTAGCCACACGCTTCGATG
824	CCCGCGTTAACCATACACCGCGCGCGGATCCGCTTGTCGGGAACGGATACTGTCTATCTCAGCTCAGTGTCTGGCCATATTCGGTAGCCACACGCTTCGATG
825	CCCGCGTTAACCATACACCGCGCGCGGATCCGCTTGTCGGGAACGGATACGCCTACTTCTCTCTAGAATGAGAGCACCTTCCGGTAGCCACACGCTTCGATG
826	CCCGCGTTAACCATACACCGCGCGCGGATCCGCTTGTCGGGAACGGATACCAAGTTGCCACAGCAGTCATCATTTTGTTATCGGTAGCCACACGCTTCGATG
827	CCCGCGTTAACCATACACCGCGCGCGGATCCGCTTGTCGGGAACGGATACCTCTTTTCCACCAGACTCCATTTACTTGATTAGGTAGCCACACGCTTCGATG
828	CCCGCGTTAACCATACACCGCGCGCGGATCCGCTTGTCGGGAACGGATACTACCTTTCAGGCACTAAGGATACAACACAGAGGGTAGCCACACGCTTCGATG
829	CCCGCGTTAACCATACACCGCGCGCGGATCCGCTTGTCGGGAACGGATACGTATTGTGACACTGGAGGAAAGACCAAAATTAGGTAGCCACACGCTTCGATG
830	CCCGCGTTAACCATACACCGCGCGCGGATCCGCTTGTCGGGAACGGATACACAGAAGTAGCCACAGAAAGTTATGCACAGACGGTAGCCACACGCTTCGATG
831	CCCGCGTTAACCATACACCGCGCGCGGATCCGCTTGTCGGGAACGGATACACGGTTTTGAAGACCAGAAGGATGAGGCAGCAGGTAGCCACACGCTTCGATG
832	CCCGCGTTAACCATACACCGCGCGCGGATCCGCTTGTCGGGAACGGATACAGGTCAAGGGCATAACATATGCTGAATTCCACGGTAGCCACACGCTTCGATG
833	CCCGCGTTAACCATACACCGCGCGCGGATCCGCTTGTCGGGAACGGATACGCAACTCAATGAGGCTACAGTGCAGAGCAGTAGGTAGCCACACGCTTCGATG
834	CCCGCGTTAACCATACACCGCGCGCGGATCCGCTTGTCGGGAACGGATACATGAAGTGTGAGGCTGGAGAGTCAGGCACTGGGGTAGCCACACGCTTCGATG
835	CCCGCGTTAACCATACACCGCGCGCGGATCCGCTTGTCGGGAACGGATACAAATCAGGGATTCTGGGCTTTGGATAATGGCAGGTAGCCACACGCTTCGATG
836	CCCGCGTTAACCATACACCGCGCGCGGATCCGCTTGTCGGGAACGGATACGTTGGAAATTTCATTATAGGCCAGCTGTGGTGGGTAGCCACACGCTTCGATG
837	CCCGCGTTAACCATACACCGCGCGCGGATCCGCTTGTCGGGAACGGATACCATTATGACTGCAGTGTGGAGAATGGGCTAGAGGTAGCCACACGCTTCGATG
838	CCCGCGTTAACCATACACCGCGCGCGGATCCGCTTGTCGGGAACGGATACAAAAGACTCCTAGGTTGTGGCTCACTGTGATTGGTAGCCACACGCTTCGATG
839	CCCGCGTTAACCATACACCGCGCGCGGATCCGCTTGTCGGGAACGGATACGACAATTGCATGCTGAAAGATTCTGGAGTTTTGGTAGCCACACGCTTCGATG
840	CCCGCGTTAACCATACACCGCGCGCGGATCCGCTTGTCGGGAACGGATACGCCTTGGGAGAAACAGAAATGAAAACAAAAGAGGTAGCCACACGCTTCGATG
841	CCCGCGTTAACCATACACCGCGCGCGGATCCGCTTGTCGGGAACGGATACTTCATTGCTCATTTACATAGGACTTCCTTTGCGGTAGCCACACGCTTCGATG
842	CCCGCGTTAACCATACACCGCGCGCGGATCCGCTTGTCGGGAACGGATACCATGTCTAGTTGTGTTACTGATGAGCCACATAGGTAGCCACACGCTTCGATG
843	CCCGCGTTAACCATACACCGCGCGCGGATCCGCTTGTCGGGAACGGATACGCAGGGAGAGTAAATCTATGTTATCACAAGATGGTAGCCACACGCTTCGATG
844	CCCGCGTTAACCATACACCGCGCGCGGATCCGCTTGTCGGGAACGGATACGTAGCCAATACTTTGTTCCTTCTAAAGGTTTCGGTAGCCACACGCTTCGATG
845	CCCGCGTTAACCATACACCGCGCGCGGATCCGCTTGTCGGGAACGGATACTTGTAGCTGTGGAGTTGCCTACAGAAGATTAGGGTAGCCACACGCTTCGATG
846	CCCGCGTTAACCATACACCGCGCGCGGATCCGCTTGTCGGGAACGGATACGCTTTTATGGCCATTCACTTTAATGCATTGACGGTAGCCACACGCTTCGATG
847	CCCGCGTTAACCATACACCGCGCGCGGATCCGCTTGTCGGGAACGGATACGTATATAACCGTCCCACACGTATTTAAGAACAGGTAGCCACACGCTTCGATG
848	CCCGCGTTAACCATACACCGCGCGCGGATCCGCTTGTCGGGAACGGATACTGTTATATGAGAAGGTTCTGGAAACGTGTGGGGGTAGCCACACGCTTCGATG
849	CCCGCGTTAACCATACACCGCGCGCGGATCCGCTTGTCGGGAACGGATACGCTAGAGTGCAGGGCACAATCACCACTCACTGGGTAGCCACACGCTTCGATG
850	CCCGCGTTAACCATACACCGCGCGCGGATCCGCTTGTCGGGAACGGATACCTCCTGGGCATGAGCAATCCTCCGGGTGGCTGGGTAGCCACACGCTTCGATG
851	CCCGCGTTAACCATACACCGCGCGCGGATCCGCTTGTCGGGAACGGATACGCTTTCCAAAATGCTGAGATGACAGTCGTGAGGGTAGCCACACGCTTCGATG
852	CCCGCGTTAACCATACACCGCGCGCGGATCCGCTTGTCGGGAACGGATACTCACTGCTCTGCTGCATGAAGTACGAAAAGTTGGTAGCCACACGCTTCGATG
853	CCCGCGTTAACCATACACCGCGCGCGGATCCGCTTGTCGGGAACGGATACTGTGTTTGTGCTGAAGACACAGGAGCCTTCCTGGTAGCCACACGCTTCGATG
854	CCCGCGTTAACCATACACCGCGCGCGGATCCGCTTGTCGGGAACGGATACTCAGGTGCGGGTTGTTGGGACTAAGGAATGAGGGTAGCCACACGCTTCGATG
855	CCCGCGTTAACCATACACCGCGCGCGGATCCGCTTGTCGGGAACGGATACTAAAGGAGGATAGAGTATGAGCTGCTTCAACTGGTAGCCACACGCTTCGATG
856	CCCGCGTTAACCATACACCGCGCGCGGATCCGCTTGTCGGGAACGGATACCAAGAGCTCCTCAACAGACCTGGGACGTAACCGGTAGCCACACGCTTCGATG
857	CCCGCGTTAACCATACACCGCGCGCGGATCCGCTTGTCGGGAACGGATACCTCTCCAGCAAGACCAGTAACCAGGATGCAAGGGTAGCCACACGCTTCGATG
858	CCCGCGTTAACCATACACCGCGCGCGGATCCGCTTGTCGGGAACGGATACGGCAATGAGACTACTTCCACAATTACCAGCAGGGTAGCCACACGCTTCGATG
859	CCCGCGTTAACCATACACCGCGCGCGGATCCGCTTGTCGGGAACGGATACTCCTAGGCTAAACCTGTATCCGATACTCATTCGGTAGCCACACGCTTCGATG
860	CCCGCGTTAACCATACACCGCGCGCGGATCCGCTTGTCGGGAACGGATACAATGGGCAGCTGAATATGAACTCCAGAGAACAGGTAGCCACACGCTTCGATG
861	CCCGCGTTAACCATACACCGCGCGCGGATCCGCTTGTCGGGAACGGATACAGAGATACACGTCTAGTCATTAGCAGAACACTGGTAGCCACACGCTTCGATG
862	CCCGCGTTAACCATACACCGCGCGCGGATCCGCTTGTCGGGAACGGATACGTGAAACCAGTACAACTCATGTAACAACAAAGGGTAGCCACACGCTTCGATG
863	CCCGCGTTAACCATACACCGCGCGCGGATCCGCTTGTCGGGAACGGATACCCCATTTCCTTGGCTGATTTTAGGAGTAAATAGGTAGCCACACGCTTCGATG
864	CCCGCGTTAACCATACACCGCGCGCGGATCCGCTTGTCGGGAACGGATACGCTTGAGACCAGAAGTGTTTCATTCATCAGAAGGTAGCCACACGCTTCGATG
865	CCCGCGTTAACCATACACCGCGCGCGGATCCGCTTGTCGGGAACGGATACTTATTCACTTACTTTGAGATGGAGTCTTGCTCGGTAGCCACACGCTTCGATG
866	CCCGCGTTAACCATACACCGCGCGCGGATCCGCTTGTCGGGAACGGATACGTCTCGGCCACCCACATAAATAATCTGTGGTTGGTAGCCACACGCTTCGATG
867	CCCGCGTTAACCATACACCGCGCGCGGATCCGCTTGTCGGGAACGGATACGGATGCTCAACCCATATATGAAAAGCCTTTCAGGTAGCCACACGCTTCGATG
868	CCCGCGTTAACCATACACCGCGCGCGGATCCGCTTGTCGGGAACGGATACGTTACCTCAATGAAGCCCATTCCTGTCCTCCTGGTAGCCACACGCTTCGATG
869	CCCGCGTTAACCATACACCGCGCGCGGATCCGCTTGTCGGGAACGGATACCACTTCCAGCTGTATACACTTATTATCTCACAGGTAGCCACACGCTTCGATG
870	CCCGCGTTAACCATACACCGCGCGCGGATCCGCTTGTCGGGAACGGATACCAATTGGCCTTGGAGGAAACCTATATTTAATGGGTAGCCACACGCTTCGATG
871	CCCGCGTTAACCATACACCGCGCGCGGATCCGCTTGTCGGGAACGGATACTCCTGTGAAAGTCAAAAGGATCTCTCCAGTTTGGTAGCCACACGCTTCGATG
872	CCCGCGTTAACCATACACCGCGCGCGGATCCGCTTGTCGGGAACGGATACCTGCTTAATTCCTCTCCATTCTACTCTTGAAAGGTAGCCACACGCTTCGATG
873	CCCGCGTTAACCATACACCGCGCGCGGATCCGCTTGTCGGGAACGGATACGTTACATTAAATCTCCCTTGGAGCAGTTAGGGGGTAGCCACACGCTTCGATG
874	CCCGCGTTAACCATACACCGCGCGCGGATCCGCTTGTCGGGAACGGATACTTTAGGTTTCAAAGGAATGCAGCCAGTAAGCAGGTAGCCACACGCTTCGATG
875	CCCGCGTTAACCATACACCGCGCGCGGATCCGCTTGTCGGGAACGGATACGTCAATAATGAAATCAGCACTGCAATATGGAGGGTAGCCACACGCTTCGATG
876	CCCGCGTTAACCATACACCGCGCGCGGATCCGCTTGTCGGGAACGGATACACAAACTTTCTCATCCCTCATCTGTGACCTATGGTAGCCACACGCTTCGATG
877	CCCGCGTTAACCATACACCGCGCGCGGATCCGCTTGTCGGGAACGGATACCCCACCCACTACATCCTCTTTTATTAAAAGTAGGTAGCCACACGCTTCGATG
878	CCCGCGTTAACCATACACCGCGCGCGGATCCGCTTGTCGGGAACGGATACGCAACTTCAACAAGATATCATCATGACTAAGCGGTAGCCACACGCTTCGATG
879	CCCGCGTTAACCATACACCGCGCGCGGATCCGCTTGTCGGGAACGGATACGTCATATGCCTAATCGATATTGAGTACTGCAAGGTAGCCACACGCTTCGATG
880	CCCGCGTTAACCATACACCGCGCGCGGATCCGCTTGTCGGGAACGGATACGTCTTGACCAACTCAATCTAATGGTAAGGTTAGGTAGCCACACGCTTCGATG
881	CCCGCGTTAACCATACACCGCGCGCGGATCCGCTTGTCGGGAACGGATACCAGCATCTTCCTGAGACTCATTTTCCTCCTCCGGTAGCCACACGCTTCGATG
882	CCCGCGTTAACCATACACCGCGCGCGGATCCGCTTGTCGGGAACGGATACACCATTTGAAGATGGATATCGTCTGATCTTTGGGTAGCCACACGCTTCGATG
883	CCCGCGTTAACCATACACCGCGCGCGGATCCGCTTGTCGGGAACGGATACGCCACGTATAATACTTGTGTGTCCTTCAAATAGGTAGCCACACGCTTCGATG
884	CCCGCGTTAACCATACACCGCGCGCGGATCCGCTTGTCGGGAACGGATACTAAACTGTATGCTTCCTTGGGACTCATGCTTAGGTAGCCACACGCTTCGATG
885	CCCGCGTTAACCATACACCGCGCGCGGATCCGCTTGTCGGGAACGGATACCAGTTGTGTCAGGGTGGTGCAAATATAATTTTGGTAGCCACACGCTTCGATG
886	CCCGCGTTAACCATACACCGCGCGCGGATCCGCTTGTCGGGAACGGATACCCCTCCATCCTAACCACAATCCTACCTCAAAAGGTAGCCACACGCTTCGATG
887	CCCGCGTTAACCATACACCGCGCGCGGATCCGCTTGTCGGGAACGGATACTTTGTACTGACTTACCACTTCTCAGCACTTCCGGTAGCCACACGCTTCGATG
888	CCCGCGTTAACCATACACCGCGCGCGGATCCGCTTGTCGGGAACGGATACCCTTGCCTTTCATTAGTCACTTGTAATCCATTGGTAGCCACACGCTTCGATG
889	CCCGCGTTAACCATACACCGCGCGCGGATCCGCTTGTCGGGAACGGATACCCATACCAATCCATTACAATTTCTGTCCACTAGGTAGCCACACGCTTCGATG
890	CCCGCGTTAACCATACACCGCGCGCGGATCCGCTTGTCGGGAACGGATACTACACATGGTATCATGGTGAAATTTGGGAACCGGTAGCCACACGCTTCGATG
891	CCCGCGTTAACCATACACCGCGCGCGGATCCGCTTGTCGGGAACGGATACGCCTACAATTTCACACACTGGGAAAACATTATGGTAGCCACACGCTTCGATG
892	CCCGCGTTAACCATACACCGCGCGCGGATCCGCTTGTCGGGAACGGATACAGTTCAGATCCCTTAATGCATCTCCATCCTTAGGTAGCCACACGCTTCGATG
893	CCCGCGTTAACCATACACCGCGCGCGGATCCGCTTGTCGGGAACGGATACTCTCTGGAAAATCTAATGAAATAGGAACCCTCGGTAGCCACACGCTTCGATG
894	CCCGCGTTAACCATACACCGCGCGCGGATCCGCTTGTCGGGAACGGATACCCTCTAAATTCATCAAACTCGTCACTCTTGATGGTAGCCACACGCTTCGATG
895	CCCGCGTTAACCATACACCGCGCGCGGATCCGCTTGTCGGGAACGGATACGCATCACGAGTTGGCTTACCAGGTTTCCGCCTGGTAGCCACACGCTTCGATG
896	CCCGCGTTAACCATACACCGCGCGCGGATCCGCTTGTCGGGAACGGATACCAACTCTTAAGACTCCAACTCCAGTCTCCGCCGGTAGCCACACGCTTCGATG
897	CCCGCGTTAACCATACACCGCGCGCGGATCCGCTTGTCGGGAACGGATACTTACTGCATAAGTACCTCCTACAGCAGAAATTGGTAGCCACACGCTTCGATG
898	CCCGCGTTAACCATACACCGCGCGCGGATCCGCTTGTCGGGAACGGATACCCTTCGAGGACCAGGAAGAATTCTGGAGCTTTGGTAGCCACACGCTTCGATG
899	CCCGCGTTAACCATACACCGCGCGCGGATCCGCTTGTCGGGAACGGATACTCTGGTAGGAACACACAACACTAGATTTGTTCGGTAGCCACACGCTTCGATG
900	CCCGCGTTAACCATACACCGCGCGCGGATCCGCTTGTCGGGAACGGATACCAAGAACCCTGACCACATCTCCCTCTCCAAACGGTAGCCACACGCTTCGATG
901	CCCGCGTTAACCATACACCGCGCGCGGATCCGCTTGTCGGGAACGGATACCACCCTACTCCTTACCGCTTTCCCAACACCCTGGTAGCCACACGCTTCGATG
902	CCCGCGTTAACCATACACCGCGCGCGGATCCGCTTGTCGGGAACGGATACGCGCTCAGTCACTACATGGAGCCCGTCCAGTAGGTAGCCACACGCTTCGATG
903	CCCGCGTTAACCATACACCGCGCGCGGATCCGCTTGTCGGGAACGGATACACTCAGAGACAGGCCCATCTCCTTTATTCTTTGGTAGCCACACGCTTCGATG
904	CCCGCGTTAACCATACACCGCGCGCGGATCCGCTTGTCGGGAACGGATACCAGGAATAGGAGAGACTGCCTCATGTTCCCGGGGTAGCCACACGCTTCGATG
905	CCCGCGTTAACCATACACCGCGCGCGGATCCGCTTGTCGGGAACGGATACCTACTGGGAAGATTCTACCGCCAGGCTCGACGGGTAGCCACACGCTTCGATG
906	CCCGCGTTAACCATACACCGCGCGCGGATCCGCTTGTCGGGAACGGATACCGTTACCAAAGGCCGGCTCAGCCAGCTTCCGGGGTAGCCACACGCTTCGATG
907	CCCGCGTTAACCATACACCGCGCGCGGATCCGCTTGTCGGGAACGGATACATGAGTCCCAACTCCACCCAGTCCGGCCTGGCGGTAGCCACACGCTTCGATG
908	CCCGCGTTAACCATACACCGCGCGCGGATCCGCTTGTCGGGAACGGATACTCCTTTGTCTTGATGCCCACGTCTGGTTAGGAGGTAGCCACACGCTTCGATG
909	CCCGCGTTAACCATACACCGCGCGCGGATCCGCTTGTCGGGAACGGATACCATTTTATTAAAGGAGCTGTAGAAAGCGGCCTGGTAGCCACACGCTTCGATG
910	CCCGCGTTAACCATACACCGCGCGCGGATCCGCTTGTCGGGAACGGATACGGCTCTCTGCCCAGTGTGCTCAGGTGGGAGGGGGTAGCCACACGCTTCGATG
911	CCCGCGTTAACCATACACCGCGCGCGGATCCGCTTGTCGGGAACGGATACTCGTCTGAGGCCTCCATCCGTCTGTCGTCACGGGTAGCCACACGCTTCGATG
912	CCCGCGTTAACCATACACCGCGCGCGGATCCGCTTGTCGGGAACGGATACTAAGCACTTCCTGAATGCACATTTGCTCCACGGGTAGCCACACGCTTCGATG
913	CCCGCGTTAACCATACACCGCGCGCGGATCCGCTTGTCGGGAACGGATACGGGTCTGCAGACACTTCAACAAATAGAATCCTGGTAGCCACACGCTTCGATG
914	CCCGCGTTAACCATACACCGCGCGCGGATCCGCTTGTCGGGAACGGATACCTGTGAGTACAAGAGCTGGAATCTTCCCACCAGGTAGCCACACGCTTCGATG
915	CCCGCGTTAACCATACACCGCGCGCGGATCCGCTTGTCGGGAACGGATACCAATCCTATACTTGGTCCATTTAGCTTAGACTGGTAGCCACACGCTTCGATG
916	CCCGCGTTAACCATACACCGCGCGCGGATCCGCTTGTCGGGAACGGATACCAAGGCAGTTTGTTTTGCAATCTTTTGCATGAGGTAGCCACACGCTTCGATG
917	CCCGCGTTAACCATACACCGCGCGCGGATCCGCTTGTCGGGAACGGATACGGGTACATGTTGCTGTTTTATTTAGTTCAACCGGTAGCCACACGCTTCGATG
918	CCCGCGTTAACCATACACCGCGCGCGGATCCGCTTGTCGGGAACGGATACCTAGTCCTATTCAAGTTTCAAGGCTTATTCCTGGTAGCCACACGCTTCGATG
919	CCCGCGTTAACCATACACCGCGCGCGGATCCGCTTGTCGGGAACGGATACATGGTGGTTTGCCGCAGTAAAATATCAGCGTCGGTAGCCACACGCTTCGATG
920	CCCGCGTTAACCATACACCGCGCGCGGATCCGCTTGTCGGGAACGGATACTAACCGGACCTGGTCTGTACATCTGAAGTATAGGTAGCCACACGCTTCGATG
921	CCCGCGTTAACCATACACCGCGCGCGGATCCGCTTGTCGGGAACGGATACATTAAACATACCCATTAGTGGCATACCTAGTCGGTAGCCACACGCTTCGATG
922	CCCGCGTTAACCATACACCGCGCGCGGATCCGCTTGTCGGGAACGGATACGTATTCCATAAGAATGTGACAGTTGAGTACGGGGTAGCCACACGCTTCGATG
923	CCCGCGTTAACCATACACCGCGCGCGGATCCGCTTGTCGGGAACGGATACTGTCCGGCTTGTAACTTTAGTAGATCGTAGATGGTAGCCACACGCTTCGATG
924	CCCGCGTTAACCATACACCGCGCGCGGATCCGCTTGTCGGGAACGGATACTCTTGTACAGTGCCTTGCTCATAGAAGGTACTGGTAGCCACACGCTTCGATG
925	CCCGCGTTAACCATACACCGCGCGCGGATCCGCTTGTCGGGAACGGATACCTAGATTTCCAGGGACATTCCAAATTTCAAGTGGTAGCCACACGCTTCGATG
926	CCCGCGTTAACCATACACCGCGCGCGGATCCGCTTGTCGGGAACGGATACGGACCCAAATTATTCCAATTTGCAGTTCATCTGGTAGCCACACGCTTCGATG
927	CCCGCGTTAACCATACACCGCGCGCGGATCCGCTTGTCGGGAACGGATACGTGCATACTTTTAAGATAAAAGAGCACCACGTGGTAGCCACACGCTTCGATG
928	CCCGCGTTAACCATACACCGCGCGCGGATCCGCTTGTCGGGAACGGATACCCAAGGATGGAGTACCGTGACACAATCACAGCGGTAGCCACACGCTTCGATG
929	CCCGCGTTAACCATACACCGCGCGCGGATCCGCTTGTCGGGAACGGATACCAGCCACAGTGGTAGCCCAGCCTCCAAGATGGGGTAGCCACACGCTTCGATG
930	CCCGCGTTAACCATACACCGCGCGCGGATCCGCTTGTCGGGAACGGATACAGTTGGTCTGTGACCACTAGCATGCAGCCGAAGGTAGCCACACGCTTCGATG
931	CCCGCGTTAACCATACACCGCGCGCGGATCCGCTTGTCGGGAACGGATACTTCTGAGGTTAGGACACAAGAAACTCTGTCCTGGTAGCCACACGCTTCGATG
932	CCCGCGTTAACCATACACCGCGCGCGGATCCGCTTGTCGGGAACGGATACGCTTGCTTGTTTCCTCTTGAATCACACACTCTGGTAGCCACACGCTTCGATG
933	CCCGCGTTAACCATACACCGCGCGCGGATCCGCTTGTCGGGAACGGATACAGACTATGTGAGTGAGCTTGGAAGGAATTCAGGGTAGCCACACGCTTCGATG
934	CCCGCGTTAACCATACACCGCGCGCGGATCCGCTTGTCGGGAACGGATACATAACTAAGCTACTCCCAGATTCCTCAGCCTCGGTAGCCACACGCTTCGATG
935	CCCGCGTTAACCATACACCGCGCGCGGATCCGCTTGTCGGGAACGGATACGATAAGTGTTCGTGGTTCTAAAGCTCCTAAATGGTAGCCACACGCTTCGATG
936	CCCGCGTTAACCATACACCGCGCGCGGATCCGCTTGTCGGGAACGGATACGGGTTCTTAACACCTGAAGTGATGCTTTTAATGGTAGCCACACGCTTCGATG
937	CCCGCGTTAACCATACACCGCGCGCGGATCCGCTTGTCGGGAACGGATACCCGCAAGTGAATTTAAGAGTAAACATTTGCAGGGTAGCCACACGCTTCGATG
938	CCCGCGTTAACCATACACCGCGCGCGGATCCGCTTGTCGGGAACGGATACCACATATGGTTCTGCAGTTAACTACCAAACCCGGTAGCCACACGCTTCGATG
939	CCCGCGTTAACCATACACCGCGCGCGGATCCGCTTGTCGGGAACGGATACCAGTAAAACCTTGTCTAAATGACCAGAGAACTGGTAGCCACACGCTTCGATG
940	CCCGCGTTAACCATACACCGCGCGCGGATCCGCTTGTCGGGAACGGATACGAGCCATCCTCACTGTTTCTAAAATGGTAATTGGTAGCCACACGCTTCGATG
941	CCCGCGTTAACCATACACCGCGCGCGGATCCGCTTGTCGGGAACGGATACGCTGATGAACAAATCTGTGGAAAGCAGTCGCTGGTAGCCACACGCTTCGATG
942	CCCGCGTTAACCATACACCGCGCGCGGATCCGCTTGTCGGGAACGGATACCCCACAAATAAGACAACAGATGCCACTTAATGGGTAGCCACACGCTTCGATG
943	CCCGCGTTAACCATACACCGCGCGCGGATCCGCTTGTCGGGAACGGATACGTGCCAAGAACTCTAATTTCTAAGGTTTTGGTGGTAGCCACACGCTTCGATG
944	CCCGCGTTAACCATACACCGCGCGCGGATCCGCTTGTCGGGAACGGATACCTGCAGATCCTCACTGATGAACAGATGATTTTGGTAGCCACACGCTTCGATG
945	CCCGCGTTAACCATACACCGCGCGCGGATCCGCTTGTCGGGAACGGATACGAACCACCATTGTGTGCAGAAGTATCATACATGGTAGCCACACGCTTCGATG
946	CCCGCGTTAACCATACACCGCGCGCGGATCCGCTTGTCGGGAACGGATACGTATGCCACATAAAATATGGAGCTGTGTCTGTGGTAGCCACACGCTTCGATG
947	CCCGCGTTAACCATACACCGCGCGCGGATCCGCTTGTCGGGAACGGATACCATGAATAACTGAACTTAGAGAGCAGACTAGAGGTAGCCACACGCTTCGATG
948	CCCGCGTTAACCATACACCGCGCGCGGATCCGCTTGTCGGGAACGGATACTGGAAACTTGTGCTGGTTTGAAATTACCTCAGGGTAGCCACACGCTTCGATG
949	CCCGCGTTAACCATACACCGCGCGCGGATCCGCTTGTCGGGAACGGATACGCCAGAAGTCATTACTCTTGGGTTGACAGGCCGGTAGCCACACGCTTCGATG
950	CCCGCGTTAACCATACACCGCGCGCGGATCCGCTTGTCGGGAACGGATACCTCACCAATTACCCTCCAGTTCCACAGCAGCCGGTAGCCACACGCTTCGATG
951	CCCGCGTTAACCATACACCGCGCGCGGATCCGCTTGTCGGGAACGGATACATTGAAAAGCTGTTCTACTTAGGGCTCTTCAGGGTAGCCACACGCTTCGATG
952	CCCGCGTTAACCATACACCGCGCGCGGATCCGCTTGTCGGGAACGGATACGAGATACACATTATACCTTTGGCCTCAAAGAAGGTAGCCACACGCTTCGATG
953	CCCGCGTTAACCATACACCGCGCGCGGATCCGCTTGTCGGGAACGGATACATATAAACACACAAACACCCAAATGCATCAGGGGTAGCCACACGCTTCGATG
954	CCCGCGTTAACCATACACCGCGCGCGGATCCGCTTGTCGGGAACGGATACCAGCTTCCTAAATGTTGACCATGATGATCATGGGTAGCCACACGCTTCGATG
955	CCCGCGTTAACCATACACCGCGCGCGGATCCGCTTGTCGGGAACGGATACCTGGTACAATACTAGTAACTAAACTGCAGACAGGTAGCCACACGCTTCGATG
956	CCCGCGTTAACCATACACCGCGCGCGGATCCGCTTGTCGGGAACGGATACCACCACCATCTGATTCCAGAACATTTTAATCAGGTAGCCACACGCTTCGATG
957	CCCGCGTTAACCATACACCGCGCGCGGATCCGCTTGTCGGGAACGGATACCTAATTGGACTGCAATTTTGTCACTAATGTCCGGTAGCCACACGCTTCGATG
958	CCCGCGTTAACCATACACCGCGCGCGGATCCGCTTGTCGGGAACGGATACAGCTATTTTAAATATTTCATTCTCGGCTGGGCGGTAGCCACACGCTTCGATG
959	CCCGCGTTAACCATACACCGCGCGCGGATCCGCTTGTCGGGAACGGATACAAAGGAAACTGTCCAGCTCAATCCCTCACTCTGGTAGCCACACGCTTCGATG
960	CCCGCGTTAACCATACACCGCGCGCGGATCCGCTTGTCGGGAACGGATACAACTAGTCCCTATCATTCCCATAATACCTGAAGGTAGCCACACGCTTCGATG
961	CCCGCGTTAACCATACACCGCGCGCGGATCCGCTTGTCGGGAACGGATACTACCTCTGCTTCCTCTCCACCAGTACCTCTACGGTAGCCACACGCTTCGATG
962	CCCGCGTTAACCATACACCGCGCGCGGATCCGCTTGTCGGGAACGGATACCGTCCTTCATTTTATCTTGCATTGTTGCTTCTGGTAGCCACACGCTTCGATG
963	CCCGCGTTAACCATACACCGCGCGCGGATCCGCTTGTCGGGAACGGATACTCTACCAAAGCACAAGTTCGTAAAGGTGAGGAGGTAGCCACACGCTTCGATG
964	CCCGCGTTAACCATACACCGCGCGCGGATCCGCTTGTCGGGAACGGATACTTCCATATCAAATAAGTGTTCTGCCTAAGGCAGGTAGCCACACGCTTCGATG
965	CCCGCGTTAACCATACACCGCGCGCGGATCCGCTTGTCGGGAACGGATACCAGCCAGATACCTCACAATTTCCCTCATCTAAGGTAGCCACACGCTTCGATG
966	CCCGCGTTAACCATACACCGCGCGCGGATCCGCTTGTCGGGAACGGATACCAATTTAATGCTTATAGCGGCAGAATTGTGTCGGTAGCCACACGCTTCGATG
967	CCCGCGTTAACCATACACCGCGCGCGGATCCGCTTGTCGGGAACGGATACAGAAGAGAAGTGACACAGAGACACACAGAGAGGGTAGCCACACGCTTCGATG
968	CCCGCGTTAACCATACACCGCGCGCGGATCCGCTTGTCGGGAACGGATACGATGATGGATGCAGAGATTAGAGTTATACACCGGTAGCCACACGCTTCGATG
969	CCCGCGTTAACCATACACCGCGCGCGGATCCGCTTGTCGGGAACGGATACTGGCCTCTAGAACGGAGAGAATAAATTTCTCTGGTAGCCACACGCTTCGATG
970	CCCGCGTTAACCATACACCGCGCGCGGATCCGCTTGTCGGGAACGGATACAGTTTTGGTAGAGACAAGGTTTCCCATGTTGCGGTAGCCACACGCTTCGATG
971	CCCGCGTTAACCATACACCGCGCGCGGATCCGCTTGTCGGGAACGGATACCAGTTTGTGACAACTTATCACAGCAGCGCTAAGGTAGCCACACGCTTCGATG
972	CCCGCGTTAACCATACACCGCGCGCGGATCCGCTTGTCGGGAACGGATACCAATGCTTATGGAACACAGCCTAAGGTTACCTGGTAGCCACACGCTTCGATG
973	CCCGCGTTAACCATACACCGCGCGCGGATCCGCTTGTCGGGAACGGATACTGGAATATCCTTGCTCTATGTATCCAGCTATGGGTAGCCACACGCTTCGATG
974	CCCGCGTTAACCATACACCGCGCGCGGATCCGCTTGTCGGGAACGGATACTCCTTCACTGGCATCTGAACGTTCTACTCACTGGTAGCCACACGCTTCGATG
975	CCCGCGTTAACCATACACCGCGCGCGGATCCGCTTGTCGGGAACGGATACCATTCTGATTTGTAGATTGCAGGTCTGCACCAGGTAGCCACACGCTTCGATG
976	CCCGCGTTAACCATACACCGCGCGCGGATCCGCTTGTCGGGAACGGATACCTTCAAAGCCATTCTTACATAGGGTGATGGAGGGTAGCCACACGCTTCGATG
977	CCCGCGTTAACCATACACCGCGCGCGGATCCGCTTGTCGGGAACGGATACAGCAGAGAGCAGGGAGACTGTAAAATTACATCGGTAGCCACACGCTTCGATG
978	CCCGCGTTAACCATACACCGCGCGCGGATCCGCTTGTCGGGAACGGATACGGCTACTTCTGAGTTCTGATAGTAAATCTCTTGGTAGCCACACGCTTCGATG
979	CCCGCGTTAACCATACACCGCGCGCGGATCCGCTTGTCGGGAACGGATACGATCCAGTTTTCTCCATGAAGACTTGAGACCAGGTAGCCACACGCTTCGATG
980	CCCGCGTTAACCATACACCGCGCGCGGATCCGCTTGTCGGGAACGGATACGGTTTGGACCCAAATGTATGCTGCTCCTCTCTGGTAGCCACACGCTTCGATG
981	CCCGCGTTAACCATACACCGCGCGCGGATCCGCTTGTCGGGAACGGATACTCCTCCTTGTCCTGGGCCAGACATACTGTCAAGGTAGCCACACGCTTCGATG
982	CCCGCGTTAACCATACACCGCGCGCGGATCCGCTTGTCGGGAACGGATACGGTATTGGACTGACTCCATTTAAAGAACCTTAGGTAGCCACACGCTTCGATG
983	CCCGCGTTAACCATACACCGCGCGCGGATCCGCTTGTCGGGAACGGATACGCAAATTTCAGTTTATCCTTGCTAGAGGGAAAGGTAGCCACACGCTTCGATG
984	CCCGCGTTAACCATACACCGCGCGCGGATCCGCTTGTCGGGAACGGATACCAAGTAATTCCCAATTTTCAACCTAGCCCAGCGGTAGCCACACGCTTCGATG
985	CCCGCGTTAACCATACACCGCGCGCGGATCCGCTTGTCGGGAACGGATACCCTCACTCACTTTGCCAAGGCTACTAATAAGTGGTAGCCACACGCTTCGATG
986	CCCGCGTTAACCATACACCGCGCGCGGATCCGCTTGTCGGGAACGGATACCTGGCCTGCTTTCCTTCTCTCCTCTCCCTGGTGGTAGCCACACGCTTCGATG
987	CCCGCGTTAACCATACACCGCGCGCGGATCCGCTTGTCGGGAACGGATACGGCAGGGAGCCTCTTGTGAGTCATAAGATGACGGTAGCCACACGCTTCGATG
988	CCCGCGTTAACCATACACCGCGCGCGGATCCGCTTGTCGGGAACGGATACCACGGCGAGAGACTGAAAGAAAAGCAGCAAAGGGTAGCCACACGCTTCGATG
989	CCCGCGTTAACCATACACCGCGCGCGGATCCGCTTGTCGGGAACGGATACTCAAGGCCCTAAACGGAAAGTGTCAGGATCTTGGTAGCCACACGCTTCGATG
990	CCCGCGTTAACCATACACCGCGCGCGGATCCGCTTGTCGGGAACGGATACAGAGATGTTGGTTGGAACCCAGTGGAGTTGTGGGTAGCCACACGCTTCGATG
991	CCCGCGTTAACCATACACCGCGCGCGGATCCGCTTGTCGGGAACGGATACCAAGAATGGATCATTTACCCACCTCGCTTAGGGGTAGCCACACGCTTCGATG
992	CCCGCGTTAACCATACACCGCGCGCGGATCCGCTTGTCGGGAACGGATACCCTGGACAACAGACAGACCAAGACTCCGTCTCGGTAGCCACACGCTTCGATG
993	CCCGCGTTAACCATACACCGCGCGCGGATCCGCTTGTCGGGAACGGATACAGTTCAAGACCAGACATAGTGAGACCCTGTCTGGTAGCCACACGCTTCGATG
994	CCCGCGTTAACCATACACCGCGCGCGGATCCGCTTGTCGGGAACGGATACAGGACGGTGGCATTCACATTGCAGCTATTGTGGGTAGCCACACGCTTCGATG
995	CCCGCGTTAACCATACACCGCGCGCGGATCCGCTTGTCGGGAACGGATACAGCTAACAGTGGCACTCCGACTGGGAGCCCAGGGTAGCCACACGCTTCGATG
996	CCCGCGTTAACCATACACCGCGCGCGGATCCGCTTGTCGGGAACGGATACCCTGATCAATGAGATCTGCTTATGAAAACATCGGTAGCCACACGCTTCGATG
997	CCCGCGTTAACCATACACCGCGCGCGGATCCGCTTGTCGGGAACGGATACTTATGTATGCAAAACGAGTAAGAACTGCCCAGGGTAGCCACACGCTTCGATG
998	CCCGCGTTAACCATACACCGCGCGCGGATCCGCTTGTCGGGAACGGATACTTACAGGTGTGAGTCAGAAGTTCCCTAATTCTGGTAGCCACACGCTTCGATG
999	CCCGCGTTAACCATACACCGCGCGCGGATCCGCTTGTCGGGAACGGATACGTCACTACGCAGTTCTGTGCTTTGCTTCCAAAGGTAGCCACACGCTTCGATG
1000	CCCGCGTTAACCATACACCGCGCGCGGATCCGCTTGTCGGGAACGGATACCCTTGAAGAACCAGAATATAAAGAGGTTACGTGGTAGCCACACGCTTCGATG
1001	CCCGCGTTAACCATACACCGCGCGCGGATCCGCTTGTCGGGAACGGATACTGCAGAATCACAACGTTGGCTCATTATTGGTAGGTAGCCACACGCTTCGATG
1002	CCCGCGTTAACCATACACCGCGCGCGGATCCGCTTGTCGGGAACGGATACCCTGCAATGTTTGCTCATCATATCTATCTAGTGGTAGCCACACGCTTCGATG
1003	CCCGCGTTAACCATACACCGCGCGCGGATCCGCTTGTCGGGAACGGATACAGTCCGATGATGTTTTCAAGCTCTTGTGTTTTGGTAGCCACACGCTTCGATG
1004	CCCGCGTTAACCATACACCGCGCGCGGATCCGCTTGTCGGGAACGGATACAACAGAGCTATTGGGTTTGAAGCACTCCTGAAGGTAGCCACACGCTTCGATG
1005	CCCGCGTTAACCATACACCGCGCGCGGATCCGCTTGTCGGGAACGGATACAAGCACTCCTGAACCGTCTAGTAGAACCCTATGGTAGCCACACGCTTCGATG
1006	CCCGCGTTAACCATACACCGCGCGCGGATCCGCTTGTCGGGAACGGATACAGTCTACAGAGCTATTGGGTTTGAAGCACTCCGGTAGCCACACGCTTCGATG
1007	CCCGCGTTAACCATACACCGCGCGCGGATCCGCTTGTCGGGAACGGATACAGTAGAACCCTATGTCTTCCTGGAGTTTACAGGGTAGCCACACGCTTCGATG
1008	CCCGCGTTAACCATACACCGCGCGCGGATCCGCTTGTCGGGAACGGATACTCAGGGATTTTCCCAAAGCACACTGCAAGTTAGGTAGCCACACGCTTCGATG
1009	CCCGCGTTAACCATACACCGCGCGCGGATCCGCTTGTCGGGAACGGATACGGTTTCCAGTCCAGGGCTCAACTGCCTAAACAGGTAGCCACACGCTTCGATG
1010	CCCGCGTTAACCATACACCGCGCGCGGATCCGCTTGTCGGGAACGGATACTTCAGGCAGGCCCTGTCAGAGGCAGGTTAGTAGGTAGCCACACGCTTCGATG
1011	CCCGCGTTAACCATACACCGCGCGCGGATCCGCTTGTCGGGAACGGATACGGCCTGGCTGTTTTCTATATTTTGTAGATACAGGTAGCCACACGCTTCGATG
1012	CCCGCGTTAACCATACACCGCGCGCGGATCCGCTTGTCGGGAACGGATACCATCCACCCAGCACAATATACTCAAAAGGAGCGGTAGCCACACGCTTCGATG
1013	CCCGCGTTAACCATACACCGCGCGCGGATCCGCTTGTCGGGAACGGATACCTAGTCATTCACTAATTGCCACCTCCAGTGTCGGTAGCCACACGCTTCGATG
1014	CCCGCGTTAACCATACACCGCGCGCGGATCCGCTTGTCGGGAACGGATACGGCATTCAAGTTGAGCATTTAAGGCAAAATTCGGTAGCCACACGCTTCGATG
1015	CCCGCGTTAACCATACACCGCGCGCGGATCCGCTTGTCGGGAACGGATACTTTGGGAGACATGAGAGGGCACAATGCTTTCCGGTAGCCACACGCTTCGATG
1016	CCCGCGTTAACCATACACCGCGCGCGGATCCGCTTGTCGGGAACGGATACAGAGCTCTTAACTCTTTGTGAGGTAGAGGGATGGTAGCCACACGCTTCGATG
1017	CCCGCGTTAACCATACACCGCGCGCGGATCCGCTTGTCGGGAACGGATACAAGAAAGTAGGTGGATGAGGCCAGTCATGGTGGGTAGCCACACGCTTCGATG
1018	CCCGCGTTAACCATACACCGCGCGCGGATCCGCTTGTCGGGAACGGATACGTGACAGAGCTGTACCCTGCCTCAAAACAAACGGTAGCCACACGCTTCGATG
1019	CCCGCGTTAACCATACACCGCGCGCGGATCCGCTTGTCGGGAACGGATACGCAGCTTAATTTGGGTATATAAGCTCTCTTCAGGTAGCCACACGCTTCGATG
1020	CCCGCGTTAACCATACACCGCGCGCGGATCCGCTTGTCGGGAACGGATACTCCTTCACTTTAGGGAAGCTGCTCATTCTGCTGGTAGCCACACGCTTCGATG
1021	CCCGCGTTAACCATACACCGCGCGCGGATCCGCTTGTCGGGAACGGATACCAGGAAGGAATTCTTGGCTGAAAATTCAGAAGGGTAGCCACACGCTTCGATG
1022	CCCGCGTTAACCATACACCGCGCGCGGATCCGCTTGTCGGGAACGGATACGCCAAATCTTCCAAACCCTTTATCACTTAAGGGGTAGCCACACGCTTCGATG
1023	CCCGCGTTAACCATACACCGCGCGCGGATCCGCTTGTCGGGAACGGATACATGCACAAAAGGAACCAATTCACGCTAAGCAGGGTAGCCACACGCTTCGATG
1024	CCCGCGTTAACCATACACCGCGCGCGGATCCGCTTGTCGGGAACGGATACGTTCACATAATTGATGAGAAAGCTGAAACACCGGTAGCCACACGCTTCGATG
1025	CCCGCGTTAACCATACACCGCGCGCGGATCCGCTTGTCGGGAACGGATACAACAGGAGTCATGGGAAATGGGTAGTGGAGACGGTAGCCACACGCTTCGATG
1026	CCCGCGTTAACCATACACCGCGCGCGGATCCGCTTGTCGGGAACGGATACCCATGCCCAGTGGTCTGGAAGGACATCACCACGGTAGCCACACGCTTCGATG
1027	CCCGCGTTAACCATACACCGCGCGCGGATCCGCTTGTCGGGAACGGATACTCACCAAGAGTATATCCTCAAACATTCCTGCCGGTAGCCACACGCTTCGATG
1028	CCCGCGTTAACCATACACCGCGCGCGGATCCGCTTGTCGGGAACGGATACGGATTCTGAGTCCTGGGTGGGAGCATCCAGTCGGTAGCCACACGCTTCGATG
1029	CCCGCGTTAACCATACACCGCGCGCGGATCCGCTTGTCGGGAACGGATACTCACAAGCCTGCATTCCAATGGCCAGGTGATGGGTAGCCACACGCTTCGATG
1030	CCCGCGTTAACCATACACCGCGCGCGGATCCGCTTGTCGGGAACGGATACTCTGTCTCCTGCTAAGACTCATACAACAGCACGGTAGCCACACGCTTCGATG
1031	CCCGCGTTAACCATACACCGCGCGCGGATCCGCTTGTCGGGAACGGATACTTTTCAGATGTTCAGTAGGCAAATATCAGCAGGGTAGCCACACGCTTCGATG
1032	CCCGCGTTAACCATACACCGCGCGCGGATCCGCTTGTCGGGAACGGATACAGCCAATTGATCTGAAAACAGGAAAAGGATGAGGTAGCCACACGCTTCGATG
1033	CCCGCGTTAACCATACACCGCGCGCGGATCCGCTTGTCGGGAACGGATACGAATAGCACTACAGGGACCAAGCTGTAAAGAAGGTAGCCACACGCTTCGATG
1034	CCCGCGTTAACCATACACCGCGCGCGGATCCGCTTGTCGGGAACGGATACTTTGCAAAACCATCACTAGTAAGGGAGACTAAGGTAGCCACACGCTTCGATG
1035	CCCGCGTTAACCATACACCGCGCGCGGATCCGCTTGTCGGGAACGGATACAACTTCATGAGAATCCATTTCTCAGGCATTTCGGTAGCCACACGCTTCGATG
1036	CCCGCGTTAACCATACACCGCGCGCGGATCCGCTTGTCGGGAACGGATACCTCCCAATTTATTTTAAGATGGAGTCTTGCTCGGTAGCCACACGCTTCGATG
1037	CCCGCGTTAACCATACACCGCGCGCGGATCCGCTTGTCGGGAACGGATACGACTCTTCATAGTTGAGTAACTTTGGACAAGTGGTAGCCACACGCTTCGATG
1038	CCCGCGTTAACCATACACCGCGCGCGGATCCGCTTGTCGGGAACGGATACGGCATAATGCTTCAAAGGATTGTTATAGGACTGGTAGCCACACGCTTCGATG
1039	CCCGCGTTAACCATACACCGCGCGCGGATCCGCTTGTCGGGAACGGATACGGACCCTGTGCCTAGCACATAATAGGAGCTCAGGTAGCCACACGCTTCGATG
1040	CCCGCGTTAACCATACACCGCGCGCGGATCCGCTTGTCGGGAACGGATACCCTAAATGTACCTGGTTGTTTCATGCCTTTATGGTAGCCACACGCTTCGATG
1041	CCCGCGTTAACCATACACCGCGCGCGGATCCGCTTGTCGGGAACGGATACAATAAAGAATTAAAGACCGGTTGCCATGGCTCGGTAGCCACACGCTTCGATG
1042	CCCGCGTTAACCATACACCGCGCGCGGATCCGCTTGTCGGGAACGGATACAGGAGGTATCTACTGAGTTCCTATTACGTGCTGGTAGCCACACGCTTCGATG
1043	CCCGCGTTAACCATACACCGCGCGCGGATCCGCTTGTCGGGAACGGATACTCCTTCTGTTCTGTTCACCTAGCCTGATGGCTGGTAGCCACACGCTTCGATG
1044	CCCGCGTTAACCATACACCGCGCGCGGATCCGCTTGTCGGGAACGGATACCTGTTGCATGCAAAATGCGTAAATGATCTCATGGTAGCCACACGCTTCGATG
1045	CCCGCGTTAACCATACACCGCGCGCGGATCCGCTTGTCGGGAACGGATACCGATCCTTTGAAACATTATGCCTGTTTTACAGGGTAGCCACACGCTTCGATG
1046	CCCGCGTTAACCATACACCGCGCGCGGATCCGCTTGTCGGGAACGGATACGTCCAAAGTTACTCAACTATGAAGAGTCAAGAGGTAGCCACACGCTTCGATG
1047	CCCGCGTTAACCATACACCGCGCGCGGATCCGCTTGTCGGGAACGGATACCTGACTTCATTTCCCTTCATTAACAACCATCTGGTAGCCACACGCTTCGATG
1048	CCCGCGTTAACCATACACCGCGCGCGGATCCGCTTGTCGGGAACGGATACATTACTTTGGGAACTCCTAGTAGCAGGTGGTTGGTAGCCACACGCTTCGATG
1049	CCCGCGTTAACCATACACCGCGCGCGGATCCGCTTGTCGGGAACGGATACCTGAAACTGACAGTTCTCTTTACAAACTGTGTGGTAGCCACACGCTTCGATG
1050	CCCGCGTTAACCATACACCGCGCGCGGATCCGCTTGTCGGGAACGGATACTTGCATCTGAGCTGCCGCCATGGAACGGGCATGGTAGCCACACGCTTCGATG
1051	CCCGCGTTAACCATACACCGCGCGCGGATCCGCTTGTCGGGAACGGATACCGTGTGTGATGTCCCATGTGTTCATTTTGTCTGGTAGCCACACGCTTCGATG
1052	CCCGCGTTAACCATACACCGCGCGCGGATCCGCTTGTCGGGAACGGATACCTTCAAATGCTTTGCTGCCAAACACAGGATTGGGTAGCCACACGCTTCGATG
1053	CCCGCGTTAACCATACACCGCGCGCGGATCCGCTTGTCGGGAACGGATACTCTCTACCCTTTTCACTATGCCATCTACTGGAGGTAGCCACACGCTTCGATG
1054	CCCGCGTTAACCATACACCGCGCGCGGATCCGCTTGTCGGGAACGGATACAGACTTGCAGAGATCACTTCAGGTTATCTGTTGGTAGCCACACGCTTCGATG
1055	CCCGCGTTAACCATACACCGCGCGCGGATCCGCTTGTCGGGAACGGATACCTGCTGATTCTTTCTCTACAGCCCTGAACCCTGGTAGCCACACGCTTCGATG
1056	CCCGCGTTAACCATACACCGCGCGCGGATCCGCTTGTCGGGAACGGATACGAATGAACTCAAATGCTCTAACTTGCAATAGGGGTAGCCACACGCTTCGATG
1057	CCCGCGTTAACCATACACCGCGCGCGGATCCGCTTGTCGGGAACGGATACCTTACTTTGACTCACCTGACCTTTACAACCATGGTAGCCACACGCTTCGATG
1058	CCCGCGTTAACCATACACCGCGCGCGGATCCGCTTGTCGGGAACGGATACACATGATGCCCAAACAAGTTGCTGAGCCTCCTGGTAGCCACACGCTTCGATG
1059	CCCGCGTTAACCATACACCGCGCGCGGATCCGCTTGTCGGGAACGGATACTGTATATATCCCTGGTTTCCTGTCTCAAGCTTGGTAGCCACACGCTTCGATG
1060	CCCGCGTTAACCATACACCGCGCGCGGATCCGCTTGTCGGGAACGGATACTCCATCAACACTGACCTCACATGAATACTAAAGGTAGCCACACGCTTCGATG
1061	CCCGCGTTAACCATACACCGCGCGCGGATCCGCTTGTCGGGAACGGATACTGACCTCATATTTCTCTGCCAGTCAGATCCCTGGTAGCCACACGCTTCGATG
1062	CCCGCGTTAACCATACACCGCGCGCGGATCCGCTTGTCGGGAACGGATACTTAAGGACCAGTTCTCAAACTCATCTCATTGGGGTAGCCACACGCTTCGATG
1063	CCCGCGTTAACCATACACCGCGCGCGGATCCGCTTGTCGGGAACGGATACCAAAAGAGTCAACATGGGCAGTGACTAAATAAGGTAGCCACACGCTTCGATG
1064	CCCGCGTTAACCATACACCGCGCGCGGATCCGCTTGTCGGGAACGGATACATATCCCGATTAATTTCAGTTGGTGAAGAGGAGGTAGCCACACGCTTCGATG
1065	CCCGCGTTAACCATACACCGCGCGCGGATCCGCTTGTCGGGAACGGATACTGCTGGACTCAGACCCAAAATCCTTTGACTTAGGTAGCCACACGCTTCGATG
1066	CCCGCGTTAACCATACACCGCGCGCGGATCCGCTTGTCGGGAACGGATACCTACTCTGCTGTGAAACTCACCCGATCTTTACGGTAGCCACACGCTTCGATG
1067	CCCGCGTTAACCATACACCGCGCGCGGATCCGCTTGTCGGGAACGGATACATTATTGAGGCTTCCTTAAAGCAGTGGTTCTCGGTAGCCACACGCTTCGATG
1068	CCCGCGTTAACCATACACCGCGCGCGGATCCGCTTGTCGGGAACGGATACGTCCTGATCAGCAGCATCAGCATCAATTTGTTGGTAGCCACACGCTTCGATG
1069	CCCGCGTTAACCATACACCGCGCGCGGATCCGCTTGTCGGGAACGGATACAGTCAAGACTTAACTGCTGGTAAGTGACTGAGGGTAGCCACACGCTTCGATG
1070	CCCGCGTTAACCATACACCGCGCGCGGATCCGCTTGTCGGGAACGGATACGAGTGCTAATTAGAAGCAAAACCACAGCTTAAGGTAGCCACACGCTTCGATG
1071	CCCGCGTTAACCATACACCGCGCGCGGATCCGCTTGTCGGGAACGGATACACTTCGCATTCCCAAGTTACACCGTCATTTTCGGTAGCCACACGCTTCGATG
1072	CCCGCGTTAACCATACACCGCGCGCGGATCCGCTTGTCGGGAACGGATACGTTGATTTTCTTATCCACAAGACTGGTTTCACGGTAGCCACACGCTTCGATG
1073	CCCGCGTTAACCATACACCGCGCGCGGATCCGCTTGTCGGGAACGGATACCTGCTAACTTCCTTCCCACTTGAGTGTTCCACGGTAGCCACACGCTTCGATG
1074	CCCGCGTTAACCATACACCGCGCGCGGATCCGCTTGTCGGGAACGGATACCCACAGCCCTTTACACTTGGAAATACTTTCACGGTAGCCACACGCTTCGATG
1075	CCCGCGTTAACCATACACCGCGCGCGGATCCGCTTGTCGGGAACGGATACGCAGGCTAGATAGATTGTCCACCTTTTATCTGGGTAGCCACACGCTTCGATG
1076	CCCGCGTTAACCATACACCGCGCGCGGATCCGCTTGTCGGGAACGGATACAACAGAAACTCAGTGAGATTAAAGCCATAGCTGGTAGCCACACGCTTCGATG
1077	CCCGCGTTAACCATACACCGCGCGCGGATCCGCTTGTCGGGAACGGATACCCCTGACTCATAACAAGCGCTCAATATATTTAGGTAGCCACACGCTTCGATG
1078	CCCGCGTTAACCATACACCGCGCGCGGATCCGCTTGTCGGGAACGGATACGGCTGGTCCTTTCTATCTCTAGATCACACAATGGTAGCCACACGCTTCGATG
1079	CCCGCGTTAACCATACACCGCGCGCGGATCCGCTTGTCGGGAACGGATACACATAGTTGTGGGAATAGACAAGTCTAGCTCCGGTAGCCACACGCTTCGATG
1080	CCCGCGTTAACCATACACCGCGCGCGGATCCGCTTGTCGGGAACGGATACATCTTGTCCCATTTATTTTCCTAGCTCCCAAGGGTAGCCACACGCTTCGATG
1081	CCCGCGTTAACCATACACCGCGCGCGGATCCGCTTGTCGGGAACGGATACGCCACCAGTATTAGAACACAGTGGTCTCCAAAGGTAGCCACACGCTTCGATG
1082	CCCGCGTTAACCATACACCGCGCGCGGATCCGCTTGTCGGGAACGGATACTGAATCCTCCAAGGTGCGTACCAAGTTCCGGAGGTAGCCACACGCTTCGATG
1083	CCCGCGTTAACCATACACCGCGCGCGGATCCGCTTGTCGGGAACGGATACGAACATCACATACACAGGCTGGGTACAGTAGCGGTAGCCACACGCTTCGATG
1084	CCCGCGTTAACCATACACCGCGCGCGGATCCGCTTGTCGGGAACGGATACCGACATGGCTGAAACACAGAGCCTTATCTAAAGGTAGCCACACGCTTCGATG
1085	CCCGCGTTAACCATACACCGCGCGCGGATCCGCTTGTCGGGAACGGATACGTAGAAAATGAGAAACAAATAGTCTGGCTTCCGGTAGCCACACGCTTCGATG
1086	CCCGCGTTAACCATACACCGCGCGCGGATCCGCTTGTCGGGAACGGATACAAGGACCTGAGTTACTCCCATACAATGGTGGAGGTAGCCACACGCTTCGATG
1087	CCCGCGTTAACCATACACCGCGCGCGGATCCGCTTGTCGGGAACGGATACCACAAGATTACTGAATAGCAGAGATCTTTGCAGGTAGCCACACGCTTCGATG
1088	CCCGCGTTAACCATACACCGCGCGCGGATCCGCTTGTCGGGAACGGATACTTCCAGTACACACTTCCACAGGAAAGTGAAGGGGTAGCCACACGCTTCGATG
1089	CCCGCGTTAACCATACACCGCGCGCGGATCCGCTTGTCGGGAACGGATACTAACTCCTCTATACCTCTGACAGGAGAAAGAAGGTAGCCACACGCTTCGATG
1090	CCCGCGTTAACCATACACCGCGCGCGGATCCGCTTGTCGGGAACGGATACCACTGGAAGTTAAATCTCAGTTGGACTTAAACGGTAGCCACACGCTTCGATG
1091	CCCGCGTTAACCATACACCGCGCGCGGATCCGCTTGTCGGGAACGGATACGTGTAGTTCTTTTACATGGGCAAGTTTCTACTGGTAGCCACACGCTTCGATG
1092	CCCGCGTTAACCATACACCGCGCGCGGATCCGCTTGTCGGGAACGGATACGTAGCACGTCATAAGCAAGAGCAAAGTAAACAGGTAGCCACACGCTTCGATG
1093	CCCGCGTTAACCATACACCGCGCGCGGATCCGCTTGTCGGGAACGGATACATGAATTAAGCCAGCTTGCCACAGCCTAGCATGGTAGCCACACGCTTCGATG
1094	CCCGCGTTAACCATACACCGCGCGCGGATCCGCTTGTCGGGAACGGATACCAGTATGCAATTTCACATGTCAAATCAGCAAGGGTAGCCACACGCTTCGATG
1095	CCCGCGTTAACCATACACCGCGCGCGGATCCGCTTGTCGGGAACGGATACGATATTCCTGAAGAAACTGTGTTACAGCTCAAGGTAGCCACACGCTTCGATG
1096	CCCGCGTTAACCATACACCGCGCGCGGATCCGCTTGTCGGGAACGGATACAGCCTAGTGTAGTAAGGCCCGTTGTATTGCCTGGTAGCCACACGCTTCGATG
1097	CCCGCGTTAACCATACACCGCGCGCGGATCCGCTTGTCGGGAACGGATACGCTCAACCCAGTTTCAAGCCTACTTAATAATTGGTAGCCACACGCTTCGATG
1098	CCCGCGTTAACCATACACCGCGCGCGGATCCGCTTGTCGGGAACGGATACGAAAGCCCTTATTAGCCTCTTTGCTAGCTGAAGGTAGCCACACGCTTCGATG
1099	CCCGCGTTAACCATACACCGCGCGCGGATCCGCTTGTCGGGAACGGATACCAGAAATAGTGTCTGAGGACAAAGAACAGATAGGTAGCCACACGCTTCGATG
1100	CCCGCGTTAACCATACACCGCGCGCGGATCCGCTTGTCGGGAACGGATACCTCTGCATAACCCATTCAGTAATGTGTAATGAGGTAGCCACACGCTTCGATG
1101	CCCGCGTTAACCATACACCGCGCGCGGATCCGCTTGTCGGGAACGGATACTCATGGCTCAGCAAATTCTGAAGTAGAAATTGGGTAGCCACACGCTTCGATG
1102	CCCGCGTTAACCATACACCGCGCGCGGATCCGCTTGTCGGGAACGGATACGTAGGTGGAAGAGACTCAACAATGCCATCATGGGTAGCCACACGCTTCGATG
1103	CCCGCGTTAACCATACACCGCGCGCGGATCCGCTTGTCGGGAACGGATACGGATTGCAGAAATCTTTAAGACCATCCATAAGGGTAGCCACACGCTTCGATG
1104	CCCGCGTTAACCATACACCGCGCGCGGATCCGCTTGTCGGGAACGGATACAGTTTGTTACCAGTTGGTCATGACTAGAGGTTGGTAGCCACACGCTTCGATG
1105	CCCGCGTTAACCATACACCGCGCGCGGATCCGCTTGTCGGGAACGGATACCAGTTGCTAAGAGTACTAACTTTGAAGTAGGAGGTAGCCACACGCTTCGATG
1106	CCCGCGTTAACCATACACCGCGCGCGGATCCGCTTGTCGGGAACGGATACTCAAATCCTGACACCGCTACTTGGCTATGAAGGGTAGCCACACGCTTCGATG
1107	CCCGCGTTAACCATACACCGCGCGCGGATCCGCTTGTCGGGAACGGATACAGATTCCGTGTAGCTTGCCAGTGAGTGGGAAGGGTAGCCACACGCTTCGATG
1108	CCCGCGTTAACCATACACCGCGCGCGGATCCGCTTGTCGGGAACGGATACGATGGCCTTTCCACTATATTGCAGCATTGAGCGGTAGCCACACGCTTCGATG
1109	CCCGCGTTAACCATACACCGCGCGCGGATCCGCTTGTCGGGAACGGATACCATTGATTATATAAGGGCCTTTGGTGTAAAGCGGTAGCCACACGCTTCGATG
1110	CCCGCGTTAACCATACACCGCGCGCGGATCCGCTTGTCGGGAACGGATACAATGTGACAAGCAATGCTGGATGATAAATGCTGGTAGCCACACGCTTCGATG
1111	CCCGCGTTAACCATACACCGCGCGCGGATCCGCTTGTCGGGAACGGATACCTTTCAGAAAGTAACTAGAGGGCTCATGCCTTGGTAGCCACACGCTTCGATG
1112	CCCGCGTTAACCATACACCGCGCGCGGATCCGCTTGTCGGGAACGGATACGAACTAAAGCCTTCATTTTCTGAGTGGCAAGGGGTAGCCACACGCTTCGATG
1113	CCCGCGTTAACCATACACCGCGCGCGGATCCGCTTGTCGGGAACGGATACCAGTAGAGATTGAGATTTGGAGTTATTTGCCTGGTAGCCACACGCTTCGATG
1114	CCCGCGTTAACCATACACCGCGCGCGGATCCGCTTGTCGGGAACGGATACCCAAGTCTGCAGTCTCTTTGGGCTCATTTCTAGGTAGCCACACGCTTCGATG
1115	CCCGCGTTAACCATACACCGCGCGCGGATCCGCTTGTCGGGAACGGATACATGAGAGTTAGGCCCAGGATGTTGTAACACTGGGTAGCCACACGCTTCGATG
1116	CCCGCGTTAACCATACACCGCGCGCGGATCCGCTTGTCGGGAACGGATACATAGTAAGGATGGTGAAGTACTCACAGCAGGCGGTAGCCACACGCTTCGATG
1117	CCCGCGTTAACCATACACCGCGCGCGGATCCGCTTGTCGGGAACGGATACGCACAGAAATTAACTTGGTATGGCGTCTTGAGGGTAGCCACACGCTTCGATG
1118	CCCGCGTTAACCATACACCGCGCGCGGATCCGCTTGTCGGGAACGGATACAGTTGGCTACCTAATAGACACGTACATAAATGGGTAGCCACACGCTTCGATG
1119	CCCGCGTTAACCATACACCGCGCGCGGATCCGCTTGTCGGGAACGGATACCACAAGGCTCACATACATAACTTTGAGCTAATGGTAGCCACACGCTTCGATG
1120	CCCGCGTTAACCATACACCGCGCGCGGATCCGCTTGTCGGGAACGGATACGATCAGATGTTCTGTCACTTAAGGGCACTTGAGGTAGCCACACGCTTCGATG
1121	CCCGCGTTAACCATACACCGCGCGCGGATCCGCTTGTCGGGAACGGATACCTAAAAGGGCTGTATAAACATGCTAAGGTGTTGGTAGCCACACGCTTCGATG
1122	CCCGCGTTAACCATACACCGCGCGCGGATCCGCTTGTCGGGAACGGATACTATTATTACTTGCCACCTCCAAAGCATTAGCTGGTAGCCACACGCTTCGATG
1123	CCCGCGTTAACCATACACCGCGCGCGGATCCGCTTGTCGGGAACGGATACGGTCTCTTTGCATTGCTCAAGCTGGAGTGCAGGGTAGCCACACGCTTCGATG
1124	CCCGCGTTAACCATACACCGCGCGCGGATCCGCTTGTCGGGAACGGATACACAACAGGGTCATGCCACTGCACCTAGCTGGCGGTAGCCACACGCTTCGATG
1125	CCCGCGTTAACCATACACCGCGCGCGGATCCGCTTGTCGGGAACGGATACAATAGCGAGGACCACAGGCGTGCACCACTATGGGTAGCCACACGCTTCGATG
1126	CCCGCGTTAACCATACACCGCGCGCGGATCCGCTTGTCGGGAACGGATACAGTGTGGGTTAAGGAGTAAACTGGCAAGTTTGGGTAGCCACACGCTTCGATG
1127	CCCGCGTTAACCATACACCGCGCGCGGATCCGCTTGTCGGGAACGGATACACAGTGGTGTCACTTAACAGGAGTATGTTCTGGGTAGCCACACGCTTCGATG
1128	CCCGCGTTAACCATACACCGCGCGCGGATCCGCTTGTCGGGAACGGATACCTACTACACACCTAGGCTATGTAGTAAAGCCTGGTAGCCACACGCTTCGATG
1129	CCCGCGTTAACCATACACCGCGCGCGGATCCGCTTGTCGGGAACGGATACGTACTAACTACTGTAGGCAATTTCAACAACACGGTAGCCACACGCTTCGATG
1130	CCCGCGTTAACCATACACCGCGCGCGGATCCGCTTGTCGGGAACGGATACCAGTTCTTGCTACACGTAAACTGTTTAGCTAAGGTAGCCACACGCTTCGATG
1131	CCCGCGTTAACCATACACCGCGCGCGGATCCGCTTGTCGGGAACGGATACGCTTACCAAATACAAATTCTACATGGGAGAGTGGTAGCCACACGCTTCGATG
1132	CCCGCGTTAACCATACACCGCGCGCGGATCCGCTTGTCGGGAACGGATACAGAATAAAACATGCAAAATTGCAGTCAGGCGCGGTAGCCACACGCTTCGATG
1133	CCCGCGTTAACCATACACCGCGCGCGGATCCGCTTGTCGGGAACGGATACACATGAACCTACAGTGAGACTCATCATTGGACGGTAGCCACACGCTTCGATG
1134	CCCGCGTTAACCATACACCGCGCGCGGATCCGCTTGTCGGGAACGGATACTAGGCCTAATATTTCTGAATGACTCAACTCCTGGTAGCCACACGCTTCGATG
1135	CCCGCGTTAACCATACACCGCGCGCGGATCCGCTTGTCGGGAACGGATACCAAAATCAGTGACCAAGATTCTGATCTTCTCAGGTAGCCACACGCTTCGATG
1136	CCCGCGTTAACCATACACCGCGCGCGGATCCGCTTGTCGGGAACGGATACCTGCCAAGTTCTAACTACAAAATAGGTGCAATGGTAGCCACACGCTTCGATG
1137	CCCGCGTTAACCATACACCGCGCGCGGATCCGCTTGTCGGGAACGGATACCAGGAAAGGTGTCCTCTCTCCTACTGAGTTCTGGTAGCCACACGCTTCGATG
1138	CCCGCGTTAACCATACACCGCGCGCGGATCCGCTTGTCGGGAACGGATACCTATATCCTCTTCCTCTAGTGCAAGGAAGCCCGGTAGCCACACGCTTCGATG
1139	CCCGCGTTAACCATACACCGCGCGCGGATCCGCTTGTCGGGAACGGATACGCCCGCTTTTAAAAGATGCAGAGCTTTTCTAAGGTAGCCACACGCTTCGATG
1140	CCCGCGTTAACCATACACCGCGCGCGGATCCGCTTGTCGGGAACGGATACCGTTTCAAGTTGGGACTAAATGCTGAGAATAAGGTAGCCACACGCTTCGATG
1141	CCCGCGTTAACCATACACCGCGCGCGGATCCGCTTGTCGGGAACGGATACGCCTGGCTAGAAAATAATCTATTCTTTAAGGCGGTAGCCACACGCTTCGATG
1142	CCCGCGTTAACCATACACCGCGCGCGGATCCGCTTGTCGGGAACGGATACCTCAGCACATACCATTTTACTGGTCTTAAGAAGGTAGCCACACGCTTCGATG
1143	CCCGCGTTAACCATACACCGCGCGCGGATCCGCTTGTCGGGAACGGATACGCATTCAGTAGAAAGCATACTTCAAGTACCTAGGTAGCCACACGCTTCGATG
1144	CCCGCGTTAACCATACACCGCGCGCGGATCCGCTTGTCGGGAACGGATACGTTCAACAAATTACCTGAGAGATCCAACGCTTGGTAGCCACACGCTTCGATG
1145	CCCGCGTTAACCATACACCGCGCGCGGATCCGCTTGTCGGGAACGGATACTAGGCTTCATGTTCTTTGATTTTGCCCAACTGGGTAGCCACACGCTTCGATG
1146	CCCGCGTTAACCATACACCGCGCGCGGATCCGCTTGTCGGGAACGGATACTGTTCTGGGCACATTTAATGTAGGATAGGTTAGGTAGCCACACGCTTCGATG
1147	CCCGCGTTAACCATACACCGCGCGCGGATCCGCTTGTCGGGAACGGATACTTCATTAGGTCAGGTGTATTCAGTGCAGTTTTGGTAGCCACACGCTTCGATG
1148	CCCGCGTTAACCATACACCGCGCGCGGATCCGCTTGTCGGGAACGGATACTTTCAACTTGCAATGGGTTTATCAGGGTGTAGGGTAGCCACACGCTTCGATG
1149	CCCGCGTTAACCATACACCGCGCGCGGATCCGCTTGTCGGGAACGGATACCTTACATTCCTTTTGAATATCCACTGAAGCACGGTAGCCACACGCTTCGATG
1150	CCCGCGTTAACCATACACCGCGCGCGGATCCGCTTGTCGGGAACGGATACCATGCACTTTAATTTGCCAAAAGCAATGCTTGGGTAGCCACACGCTTCGATG
1151	CCCGCGTTAACCATACACCGCGCGCGGATCCGCTTGTCGGGAACGGATACCCGTATGTGATACAGGAGCCATTTCAATTTGTGGTAGCCACACGCTTCGATG
1152	CCCGCGTTAACCATACACCGCGCGCGGATCCGCTTGTCGGGAACGGATACTCCATTCAATCTAATACTTCCGGATTCCTACTGGTAGCCACACGCTTCGATG
1153	CCCGCGTTAACCATACACCGCGCGCGGATCCGCTTGTCGGGAACGGATACATTAATACTTTTCTACAGCAGTACTGCACACCGGTAGCCACACGCTTCGATG
1154	CCCGCGTTAACCATACACCGCGCGCGGATCCGCTTGTCGGGAACGGATACGCAGTGTGAAAAGACTATAAACAGTTGATTCCGGTAGCCACACGCTTCGATG
1155	CCCGCGTTAACCATACACCGCGCGCGGATCCGCTTGTCGGGAACGGATACGATCTTGACTAAGACTGAAGTTCTCTCTCAAAGGTAGCCACACGCTTCGATG
1156	CCCGCGTTAACCATACACCGCGCGCGGATCCGCTTGTCGGGAACGGATACCAGACCTTTCACTATGCACTTACAAAATGACAGGTAGCCACACGCTTCGATG
1157	CCCGCGTTAACCATACACCGCGCGCGGATCCGCTTGTCGGGAACGGATACGCACTCTACTTTCAGAATAAGCAAAGTGATAGGGTAGCCACACGCTTCGATG
1158	CCCGCGTTAACCATACACCGCGCGCGGATCCGCTTGTCGGGAACGGATACGCCCAATGCTCTTCTTGAAAGCACTACTGCATGGTAGCCACACGCTTCGATG
1159	CCCGCGTTAACCATACACCGCGCGCGGATCCGCTTGTCGGGAACGGATACGACTAATAAAGCAAAACATTTTCACAGGGAGGGGTAGCCACACGCTTCGATG
1160	CCCGCGTTAACCATACACCGCGCGCGGATCCGCTTGTCGGGAACGGATACGGCTAAACTATAGGAAAAGCAGACTTACTTTGGGTAGCCACACGCTTCGATG
1161	CCCGCGTTAACCATACACCGCGCGCGGATCCGCTTGTCGGGAACGGATACGAATTAAATAGAAGTGGGTGATGGAAGCTACAGGTAGCCACACGCTTCGATG
1162	CCCGCGTTAACCATACACCGCGCGCGGATCCGCTTGTCGGGAACGGATACGTGTGCATGTATAGACAGGGTTCTTGAATTAGGGTAGCCACACGCTTCGATG
1163	CCCGCGTTAACCATACACCGCGCGCGGATCCGCTTGTCGGGAACGGATACAAAACTAAGTGGATCTTCCAGGATCTCTCTGAGGTAGCCACACGCTTCGATG
1164	CCCGCGTTAACCATACACCGCGCGCGGATCCGCTTGTCGGGAACGGATACGGAAGATGAAGTGAAGAAGAGAAGTCAGTATTGGTAGCCACACGCTTCGATG
1165	CCCGCGTTAACCATACACCGCGCGCGGATCCGCTTGTCGGGAACGGATACGTTAGCTCCAAGGTATACATCTGGGAAGAGGTGGTAGCCACACGCTTCGATG
1166	CCCGCGTTAACCATACACCGCGCGCGGATCCGCTTGTCGGGAACGGATACCTGTAGAACTATTTGCTGATCATCTTCCATTGGGTAGCCACACGCTTCGATG
1167	CCCGCGTTAACCATACACCGCGCGCGGATCCGCTTGTCGGGAACGGATACCTTCTCATGGCTAGAAATGCAGGGTCTTCGTTGGTAGCCACACGCTTCGATG
1168	CCCGCGTTAACCATACACCGCGCGCGGATCCGCTTGTCGGGAACGGATACCCTATTCAGCAAAATTGAATAGACATGGTGCTGGTAGCCACACGCTTCGATG
1169	CCCGCGTTAACCATACACCGCGCGCGGATCCGCTTGTCGGGAACGGATACCTTTATCAATTGCCTATCTAAGAAGCAGGGAGGGTAGCCACACGCTTCGATG
1170	CCCGCGTTAACCATACACCGCGCGCGGATCCGCTTGTCGGGAACGGATACAGCAGAGAAGGAGTAAGTTTAGGTATAGGTTTGGTAGCCACACGCTTCGATG
1171	CCCGCGTTAACCATACACCGCGCGCGGATCCGCTTGTCGGGAACGGATACGCTTGTAGAACATCATGCACAATTCACAAAGTGGTAGCCACACGCTTCGATG
1172	CCCGCGTTAACCATACACCGCGCGCGGATCCGCTTGTCGGGAACGGATACGATAAAATGCCTATTCAACTTGAAAACCTGCCGGTAGCCACACGCTTCGATG
1173	CCCGCGTTAACCATACACCGCGCGCGGATCCGCTTGTCGGGAACGGATACTGTTCGTCCCATAAAATACTAACACGTATCTCGGTAGCCACACGCTTCGATG
1174	CCCGCGTTAACCATACACCGCGCGCGGATCCGCTTGTCGGGAACGGATACCTCGTATGTATCTTCCCTAAAAGACACGAAGTGGTAGCCACACGCTTCGATG
1175	CCCGCGTTAACCATACACCGCGCGCGGATCCGCTTGTCGGGAACGGATACAACTCACTGTTAGGTTGTCTCTAAGCAACTGCGGTAGCCACACGCTTCGATG
1176	CCCGCGTTAACCATACACCGCGCGCGGATCCGCTTGTCGGGAACGGATACCATTCAGTGTATCAAGTTCAGCAATGGCCTCAGGTAGCCACACGCTTCGATG
1177	CCCGCGTTAACCATACACCGCGCGCGGATCCGCTTGTCGGGAACGGATACCATGGTAAAATATGTGCATTGACGAAAACTGGGGTAGCCACACGCTTCGATG
1178	CCCGCGTTAACCATACACCGCGCGCGGATCCGCTTGTCGGGAACGGATACGTTCTACCATCAACAAACTCAACAGAACCATTGGTAGCCACACGCTTCGATG
1179	CCCGCGTTAACCATACACCGCGCGCGGATCCGCTTGTCGGGAACGGATACTTCTTTCACAGGACAACGGAACAGCAGCAATGGGTAGCCACACGCTTCGATG
1180	CCCGCGTTAACCATACACCGCGCGCGGATCCGCTTGTCGGGAACGGATACTTCCAGTTAAGTAGTACTTATCTCTACAGGGTGGTAGCCACACGCTTCGATG
1181	CCCGCGTTAACCATACACCGCGCGCGGATCCGCTTGTCGGGAACGGATACCTCTCGTTTTGAGCCACTTTGAGGAATGTGGCGGTAGCCACACGCTTCGATG
1182	CCCGCGTTAACCATACACCGCGCGCGGATCCGCTTGTCGGGAACGGATACGCAGGCATGACTTTCTAATCTTTTATGTTTCCGGTAGCCACACGCTTCGATG
1183	CCCGCGTTAACCATACACCGCGCGCGGATCCGCTTGTCGGGAACGGATACTTCTTTGATTACTCTGCTCAGTATGCTCTGTAGGTAGCCACACGCTTCGATG
1184	CCCGCGTTAACCATACACCGCGCGCGGATCCGCTTGTCGGGAACGGATACTGCTTATAATCATAGGGTAGAGTAAGGTGTCAGGTAGCCACACGCTTCGATG
1185	CCCGCGTTAACCATACACCGCGCGCGGATCCGCTTGTCGGGAACGGATACCATCCCTGGGTATCCAAGTAAAATACCTATAAGGTAGCCACACGCTTCGATG
1186	CCCGCGTTAACCATACACCGCGCGCGGATCCGCTTGTCGGGAACGGATACGCAAGCTCTGGGTTATTAAGAATCTCATAGTAGGTAGCCACACGCTTCGATG
1187	CCCGCGTTAACCATACACCGCGCGCGGATCCGCTTGTCGGGAACGGATACGCATCTCTTTCTTGCTTATATCAAATGCCTCTGGTAGCCACACGCTTCGATG
1188	CCCGCGTTAACCATACACCGCGCGCGGATCCGCTTGTCGGGAACGGATACTTGGGAATTATCTATCGTTTCTGTGAAGAGCGGGTAGCCACACGCTTCGATG
1189	CCCGCGTTAACCATACACCGCGCGCGGATCCGCTTGTCGGGAACGGATACTTGAACATATGCTACTAGCTCTTGGTAGAACCGGTAGCCACACGCTTCGATG
1190	CCCGCGTTAACCATACACCGCGCGCGGATCCGCTTGTCGGGAACGGATACCTCTGTATGGGTCTTTTAAAATCATGGTAGCTGGTAGCCACACGCTTCGATG
1191	CCCGCGTTAACCATACACCGCGCGCGGATCCGCTTGTCGGGAACGGATACGTATTTAAGAACTTGTTTATGGCCAGGTGCAGGGTAGCCACACGCTTCGATG
1192	CCCGCGTTAACCATACACCGCGCGCGGATCCGCTTGTCGGGAACGGATACCTCAGTGACAGTTTGTCTCAAACAAACAAACAGGTAGCCACACGCTTCGATG
1193	CCCGCGTTAACCATACACCGCGCGCGGATCCGCTTGTCGGGAACGGATACATTTGACTGGAATAATTTACAGTGGCTCACGCGGTAGCCACACGCTTCGATG
1194	CCCGCGTTAACCATACACCGCGCGCGGATCCGCTTGTCGGGAACGGATACCGTAAGAGAATTAAGCTATCCCTTTATGACCTGGTAGCCACACGCTTCGATG
1195	CCCGCGTTAACCATACACCGCGCGCGGATCCGCTTGTCGGGAACGGATACACATTTATTGATCTAATCCCTGACTGGTACAGGGTAGCCACACGCTTCGATG
1196	CCCGCGTTAACCATACACCGCGCGCGGATCCGCTTGTCGGGAACGGATACTCTTGCAGCTTGGCAAATTAGGAAGCACCAGTGGTAGCCACACGCTTCGATG
1197	CCCGCGTTAACCATACACCGCGCGCGGATCCGCTTGTCGGGAACGGATACTTAGGCTATAAAGACAGCCTATCTATGAATCGGGTAGCCACACGCTTCGATG
1198	CCCGCGTTAACCATACACCGCGCGCGGATCCGCTTGTCGGGAACGGATACGAATGTACACAGGACTACGTGTGAGACCTGAAGGTAGCCACACGCTTCGATG
1199	CCCGCGTTAACCATACACCGCGCGCGGATCCGCTTGTCGGGAACGGATACAGCTCCTAAGGGTTAAATCAGGTTAAAGCTACGGTAGCCACACGCTTCGATG
1200	CCCGCGTTAACCATACACCGCGCGCGGATCCGCTTGTCGGGAACGGATACCAATCTCCCAAATACTTCTCTTTGGCTTTCTGGGTAGCCACACGCTTCGATG
1201	CCCGCGTTAACCATACACCGCGCGCGGATCCGCTTGTCGGGAACGGATACCATGGCAACAGAAATTACACATCAGTAACAGAGGTAGCCACACGCTTCGATG
1202	CCCGCGTTAACCATACACCGCGCGCGGATCCGCTTGTCGGGAACGGATACGGTATAACAGTTTCTCAGGTACAAGTTCTCTTGGTAGCCACACGCTTCGATG
1203	CCCGCGTTAACCATACACCGCGCGCGGATCCGCTTGTCGGGAACGGATACGGATGGCAAAACTCTCATTTTCAGATCATAGTGGTAGCCACACGCTTCGATG
1204	CCCGCGTTAACCATACACCGCGCGCGGATCCGCTTGTCGGGAACGGATACCTTGATAAATCTGGTAGCAAGCACATACACTAGGTAGCCACACGCTTCGATG
1205	CCCGCGTTAACCATACACCGCGCGCGGATCCGCTTGTCGGGAACGGATACCCCAAGAGACATTCACTGCAAATAAATTCACTGGTAGCCACACGCTTCGATG
1206	CCCGCGTTAACCATACACCGCGCGCGGATCCGCTTGTCGGGAACGGATACACCTTCTCAAGTAAAACCTAACCATGAGTCATGGTAGCCACACGCTTCGATG
1207	CCCGCGTTAACCATACACCGCGCGCGGATCCGCTTGTCGGGAACGGATACTGTGAAGTTGGAGCAAGTTATACACCAGCAATGGTAGCCACACGCTTCGATG
1208	CCCGCGTTAACCATACACCGCGCGCGGATCCGCTTGTCGGGAACGGATACCGTTCTGTATGTAATTTCCAGTGATCTGAAGTGGTAGCCACACGCTTCGATG
1209	CCCGCGTTAACCATACACCGCGCGCGGATCCGCTTGTCGGGAACGGATACGCCATGTGAAATGCAGAATCACTCATAAAGTTGGTAGCCACACGCTTCGATG
1210	CCCGCGTTAACCATACACCGCGCGCGGATCCGCTTGTCGGGAACGGATACCATATGAGATTACAGAGTTCACAGATGAGCTTGGTAGCCACACGCTTCGATG
1211	CCCGCGTTAACCATACACCGCGCGCGGATCCGCTTGTCGGGAACGGATACAGACTACGTATACTGTCATAGTGTCCCATTTAGGTAGCCACACGCTTCGATG
1212	CCCGCGTTAACCATACACCGCGCGCGGATCCGCTTGTCGGGAACGGATACAATAAACTTACGTTTTCGATCATCACCACACGGGTAGCCACACGCTTCGATG
1213	CCCGCGTTAACCATACACCGCGCGCGGATCCGCTTGTCGGGAACGGATACAAGGTACCGGAAGTAATCACCCTTCATTTTCAGGTAGCCACACGCTTCGATG
1214	CCCGCGTTAACCATACACCGCGCGCGGATCCGCTTGTCGGGAACGGATACCTTACTCTCTGGATTAGTTGCATTGGCTATTAGGTAGCCACACGCTTCGATG
1215	CCCGCGTTAACCATACACCGCGCGCGGATCCGCTTGTCGGGAACGGATACGCCTAGCGGGCATTTCAATCATTTACTACTACGGTAGCCACACGCTTCGATG
1216	CCCGCGTTAACCATACACCGCGCGCGGATCCGCTTGTCGGGAACGGATACCCAGCCTGGACTTGAAGCATGTTCTTAGAGCAGGTAGCCACACGCTTCGATG
1217	CCCGCGTTAACCATACACCGCGCGCGGATCCGCTTGTCGGGAACGGATACGTTGCCCTGGGAGGCTTTAAATGATGTAGCCTGGTAGCCACACGCTTCGATG
1218	CCCGCGTTAACCATACACCGCGCGCGGATCCGCTTGTCGGGAACGGATACGGTAAGGCTAGATTCTAGATTACACCAAACATGGTAGCCACACGCTTCGATG
1219	CCCGCGTTAACCATACACCGCGCGCGGATCCGCTTGTCGGGAACGGATACCCTATCTGTTCACTCATCCATTCATTCAACATGGTAGCCACACGCTTCGATG
1220	CCCGCGTTAACCATACACCGCGCGCGGATCCGCTTGTCGGGAACGGATACTAACGGATATAGAGAAGACTTAAAATCAGGCCGGTAGCCACACGCTTCGATG
1221	CCCGCGTTAACCATACACCGCGCGCGGATCCGCTTGTCGGGAACGGATACCCCTCAAGAAGCTCACCGTCTGTAAGTACACCGGTAGCCACACGCTTCGATG
1222	CCCGCGTTAACCATACACCGCGCGCGGATCCGCTTGTCGGGAACGGATACCAAGAACTAAGAAAGATGTGAATACGGTGCTAGGTAGCCACACGCTTCGATG
1223	CCCGCGTTAACCATACACCGCGCGCGGATCCGCTTGTCGGGAACGGATACGGCTTCCCAGGGAAAGAGTATTTGAGGCATGAGGTAGCCACACGCTTCGATG
1224	CCCGCGTTAACCATACACCGCGCGCGGATCCGCTTGTCGGGAACGGATACGTAGAAATGCACCAAACAGAAAACAGGGATGTGGTAGCCACACGCTTCGATG
1225	CCCGCGTTAACCATACACCGCGCGCGGATCCGCTTGTCGGGAACGGATACTTTAAAACATCAAGTACGAGGGAGAATAGTGCGGTAGCCACACGCTTCGATG
1226	CCCGCGTTAACCATACACCGCGCGCGGATCCGCTTGTCGGGAACGGATACCCTTTGCATTCAAGTATCCATCTAAAATGAGGGGTAGCCACACGCTTCGATG
1227	CCCGCGTTAACCATACACCGCGCGCGGATCCGCTTGTCGGGAACGGATACGAGTAAGAGGTTTAGAAACTTGCACAGCAATTGGTAGCCACACGCTTCGATG
1228	CCCGCGTTAACCATACACCGCGCGCGGATCCGCTTGTCGGGAACGGATACTCTAGTACATGGTATGCTATGCCTTGGAGTATGGTAGCCACACGCTTCGATG
1229	CCCGCGTTAACCATACACCGCGCGCGGATCCGCTTGTCGGGAACGGATACATAAAACCAGTAACAGATGTCAAAGCCTGGAAGGTAGCCACACGCTTCGATG
1230	CCCGCGTTAACCATACACCGCGCGCGGATCCGCTTGTCGGGAACGGATACGAACGTTTTAAAGCAGGGAAGAGAGAAGATCCGGTAGCCACACGCTTCGATG
1231	CCCGCGTTAACCATACACCGCGCGCGGATCCGCTTGTCGGGAACGGATACTTGGCAAGTCTGGAGAATTAACAAGTAAGGTTGGTAGCCACACGCTTCGATG
1232	CCCGCGTTAACCATACACCGCGCGCGGATCCGCTTGTCGGGAACGGATACCACATAACTGCTAAAGAAAAGGAAGGCTGTTTGGTAGCCACACGCTTCGATG
1233	CCCGCGTTAACCATACACCGCGCGCGGATCCGCTTGTCGGGAACGGATACCTAAAAGTGGTCTAACAAAATGCAATCACTGCGGTAGCCACACGCTTCGATG
1234	CCCGCGTTAACCATACACCGCGCGCGGATCCGCTTGTCGGGAACGGATACTGCAGTGGTGATTCTCAAATGATTCTCCTGCCGGTAGCCACACGCTTCGATG
1235	CCCGCGTTAACCATACACCGCGCGCGGATCCGCTTGTCGGGAACGGATACAACAGAGGCTGCGTACAACAGCTCACACCTACGGTAGCCACACGCTTCGATG
1236	CCCGCGTTAACCATACACCGCGCGCGGATCCGCTTGTCGGGAACGGATACCTCTGGGAAGTAGAGGCAGAGGCAAGAGGATTGGTAGCCACACGCTTCGATG
1237	CCCGCGTTAACCATACACCGCGCGCGGATCCGCTTGTCGGGAACGGATACGCCTGAGGCCAGAGGAAGTTAAAACACACACAGGTAGCCACACGCTTCGATG
1238	CCCGCGTTAACCATACACCGCGCGCGGATCCGCTTGTCGGGAACGGATACTGAGTATCAAAATTGTGGCTCAAGTTGGAAAGGGTAGCCACACGCTTCGATG
1239	CCCGCGTTAACCATACACCGCGCGCGGATCCGCTTGTCGGGAACGGATACAGGAGTGTGGCAAAAGAGGTCATTAGGGCCACGGTAGCCACACGCTTCGATG
1240	CCCGCGTTAACCATACACCGCGCGCGGATCCGCTTGTCGGGAACGGATACTGCTGCTCCAGTATCACTACACTCTTAACTGTGGTAGCCACACGCTTCGATG
1241	CCCGCGTTAACCATACACCGCGCGCGGATCCGCTTGTCGGGAACGGATACAGGAGGGTAGGAGGCAATAGTGAGATAGTCACGGTAGCCACACGCTTCGATG
1242	CCCGCGTTAACCATACACCGCGCGCGGATCCGCTTGTCGGGAACGGATACAGATCTCAAACTGACTCAGTCATTGGTATCTTGGTAGCCACACGCTTCGATG
1243	CCCGCGTTAACCATACACCGCGCGCGGATCCGCTTGTCGGGAACGGATACGATTCTGAGAAGTAGTATCAAAGAAGGCAAACGGTAGCCACACGCTTCGATG
1244	CCCGCGTTAACCATACACCGCGCGCGGATCCGCTTGTCGGGAACGGATACAAAGTAAGATGCCTCTCACTTTTCTTGTTCCTGGTAGCCACACGCTTCGATG
1245	CCCGCGTTAACCATACACCGCGCGCGGATCCGCTTGTCGGGAACGGATACCAGTCAGTTACAATGAAATTCCACAGGATCTCGGTAGCCACACGCTTCGATG
1246	CCCGCGTTAACCATACACCGCGCGCGGATCCGCTTGTCGGGAACGGATACCCAGCTCTGGTGAAGATATTATTTATGGTCACGGTAGCCACACGCTTCGATG
1247	CCCGCGTTAACCATACACCGCGCGCGGATCCGCTTGTCGGGAACGGATACGCTCTGTTAACTGTGGTAGATTTGTAAGAGCAGGTAGCCACACGCTTCGATG
1248	CCCGCGTTAACCATACACCGCGCGCGGATCCGCTTGTCGGGAACGGATACATGGCTTAGGGTGAGGAGTAGGGAAGAGAGAAGGTAGCCACACGCTTCGATG
1249	CCCGCGTTAACCATACACCGCGCGCGGATCCGCTTGTCGGGAACGGATACTAGCACTAGTCTCTCCTGAGTCACTCATGCTAGGTAGCCACACGCTTCGATG
1250	CCCGCGTTAACCATACACCGCGCGCGGATCCGCTTGTCGGGAACGGATACGCCTTCCAAGGATTCAGAAAGCTGCCAAACAGGGTAGCCACACGCTTCGATG
1251	CCCGCGTTAACCATACACCGCGCGCGGATCCGCTTGTCGGGAACGGATACGCCACTTATGAGCTAACCTCTTCTTTCTAAAAGGTAGCCACACGCTTCGATG
1252	CCCGCGTTAACCATACACCGCGCGCGGATCCGCTTGTCGGGAACGGATACTTGGGCATTACTTCCATCCTGGAGTTTCAGCCGGTAGCCACACGCTTCGATG
1253	CCCGCGTTAACCATACACCGCGCGCGGATCCGCTTGTCGGGAACGGATACGTTCTTTGTCAGATGCCACTAGCTCTCTGTGAGGTAGCCACACGCTTCGATG
1254	CCCGCGTTAACCATACACCGCGCGCGGATCCGCTTGTCGGGAACGGATACAGGTACAGAATAGTTCCGTCTTTCCATATACTGGTAGCCACACGCTTCGATG
1255	CCCGCGTTAACCATACACCGCGCGCGGATCCGCTTGTCGGGAACGGATACGCTTCATGTCTTTCCCAAATAATCAAGTCTGTGGTAGCCACACGCTTCGATG
1256	CCCGCGTTAACCATACACCGCGCGCGGATCCGCTTGTCGGGAACGGATACAGTCTTTCCCAGAAGTCAGGAGCGAGGGCCAGGGTAGCCACACGCTTCGATG
1257	CCCGCGTTAACCATACACCGCGCGCGGATCCGCTTGTCGGGAACGGATACCTGTACGTTATTCTTATCAATTAAGCAGGAGCGGTAGCCACACGCTTCGATG
1258	CCCGCGTTAACCATACACCGCGCGCGGATCCGCTTGTCGGGAACGGATACTTTTGGTGGGCTAAGACTGAAGGTCCCTCTGGGGTAGCCACACGCTTCGATG
1259	CCCGCGTTAACCATACACCGCGCGCGGATCCGCTTGTCGGGAACGGATACGGTCAATGTACTACCCACAATAAAAGATGAACGGTAGCCACACGCTTCGATG
1260	CCCGCGTTAACCATACACCGCGCGCGGATCCGCTTGTCGGGAACGGATACGACCAAAGAAACAAGGAAAGTGAAAGGAAAGAGGTAGCCACACGCTTCGATG
1261	CCCGCGTTAACCATACACCGCGCGCGGATCCGCTTGTCGGGAACGGATACTAGAGGTTGCTTTAGGAAATGCTAAAGGAACTGGTAGCCACACGCTTCGATG
1262	CCCGCGTTAACCATACACCGCGCGCGGATCCGCTTGTCGGGAACGGATACGGATGGGAACAATAGACTATAACACAAAAGCTGGTAGCCACACGCTTCGATG
1263	CCCGCGTTAACCATACACCGCGCGCGGATCCGCTTGTCGGGAACGGATACGTATAAAACAATCCTACCGTCACTTCAACCACGGTAGCCACACGCTTCGATG
1264	CCCGCGTTAACCATACACCGCGCGCGGATCCGCTTGTCGGGAACGGATACGTTTCAGTGGCAAAATTCTGTAACACTCAACAGGTAGCCACACGCTTCGATG
1265	CCCGCGTTAACCATACACCGCGCGCGGATCCGCTTGTCGGGAACGGATACAGCCTTAAAATACACGCAAAATAACAGGAAGCGGTAGCCACACGCTTCGATG
1266	CCCGCGTTAACCATACACCGCGCGCGGATCCGCTTGTCGGGAACGGATACCCAGCATATTAATAGACCCTAAAATGGAGCATGGTAGCCACACGCTTCGATG
1267	CCCGCGTTAACCATACACCGCGCGCGGATCCGCTTGTCGGGAACGGATACGGTGCCCAGCTTAGAGATTTAATCAGTAAAACGGTAGCCACACGCTTCGATG
1268	CCCGCGTTAACCATACACCGCGCGCGGATCCGCTTGTCGGGAACGGATACTGTCTGTCTCTGTAACTATGTGATGAGACTATGGTAGCCACACGCTTCGATG
1269	CCCGCGTTAACCATACACCGCGCGCGGATCCGCTTGTCGGGAACGGATACCTCTGGTCTCAGAAACTACCATTTTATGACTAGGTAGCCACACGCTTCGATG
1270	CCCGCGTTAACCATACACCGCGCGCGGATCCGCTTGTCGGGAACGGATACCAGTGAATCACCTAAGACTTAATCCAAGTTGAGGTAGCCACACGCTTCGATG
1271	CCCGCGTTAACCATACACCGCGCGCGGATCCGCTTGTCGGGAACGGATACGAATGCATTAAACAGTCAAGTGTCCTTGTGTTGGTAGCCACACGCTTCGATG
1272	CCCGCGTTAACCATACACCGCGCGCGGATCCGCTTGTCGGGAACGGATACGCGACTGATCCTATATGCTGTGGGATTTAGCGGGTAGCCACACGCTTCGATG
1273	CCCGCGTTAACCATACACCGCGCGCGGATCCGCTTGTCGGGAACGGATACCCTTACATCCTTGTATCCACAAGGTTAAAACTGGTAGCCACACGCTTCGATG
1274	CCCGCGTTAACCATACACCGCGCGCGGATCCGCTTGTCGGGAACGGATACCAAACCTCTACAACCACATTTTAACAATGAGGGGTAGCCACACGCTTCGATG
1275	CCCGCGTTAACCATACACCGCGCGCGGATCCGCTTGTCGGGAACGGATACTAGTAAAGTGACCATGTGACCTGGCTGCCCAGGGTAGCCACACGCTTCGATG
1276	CCCGCGTTAACCATACACCGCGCGCGGATCCGCTTGTCGGGAACGGATACGCCCACTGTCCTAGCAGACAGATCTCATTTTAGGTAGCCACACGCTTCGATG
1277	CCCGCGTTAACCATACACCGCGCGCGGATCCGCTTGTCGGGAACGGATACCTCTACTGCTCTTTTGCAGATACTGTGGTGTGGGTAGCCACACGCTTCGATG
1278	CCCGCGTTAACCATACACCGCGCGCGGATCCGCTTGTCGGGAACGGATACTCTATCAGAGCCAATTTCCACCAGCGTGTGCTGGTAGCCACACGCTTCGATG
1279	CCCGCGTTAACCATACACCGCGCGCGGATCCGCTTGTCGGGAACGGATACGTGGCACATTTTGGTAATTCTCCCAATATTTCGGTAGCCACACGCTTCGATG
1280	CCCGCGTTAACCATACACCGCGCGCGGATCCGCTTGTCGGGAACGGATACACCAGAATGCATGCCCACACAAGATGGTAAACGGTAGCCACACGCTTCGATG
1281	CCCGCGTTAACCATACACCGCGCGCGGATCCGCTTGTCGGGAACGGATACTATGCTGTGTCTGTTCTGACTGCTCCAACAATGGTAGCCACACGCTTCGATG
1282	CCCGCGTTAACCATACACCGCGCGCGGATCCGCTTGTCGGGAACGGATACGTCTCCTCTGGCTTACCTATTCCCTGAGACACGGTAGCCACACGCTTCGATG
1283	CCCGCGTTAACCATACACCGCGCGCGGATCCGCTTGTCGGGAACGGATACCCTACAATGGCCTTTAATTAAGTGTTCAAGTGGGTAGCCACACGCTTCGATG
1284	CCCGCGTTAACCATACACCGCGCGCGGATCCGCTTGTCGGGAACGGATACATGTCGTAAGTGCAAAGAAAGAGCTCTTGAAGGGTAGCCACACGCTTCGATG
1285	CCCGCGTTAACCATACACCGCGCGCGGATCCGCTTGTCGGGAACGGATACCTTTATGTGGTCTGAATAGAAGCTGAGGCCAGGGTAGCCACACGCTTCGATG
1286	CCCGCGTTAACCATACACCGCGCGCGGATCCGCTTGTCGGGAACGGATACGAGGTTGACCGAAAGAAGTCACCTCCAGAACAGGTAGCCACACGCTTCGATG
1287	CCCGCGTTAACCATACACCGCGCGCGGATCCGCTTGTCGGGAACGGATACAGCTGAAGGTACAAGTGCGAATGTAGAGCTGCGGTAGCCACACGCTTCGATG
1288	CCCGCGTTAACCATACACCGCGCGCGGATCCGCTTGTCGGGAACGGATACACTTTCATAGGAGGTCAGTATCTGGCTTTAAAGGTAGCCACACGCTTCGATG
1289	CCCGCGTTAACCATACACCGCGCGCGGATCCGCTTGTCGGGAACGGATACCTCTTCAGAGCTAATTGCAGCTGGTGACTTTAGGTAGCCACACGCTTCGATG
1290	CCCGCGTTAACCATACACCGCGCGCGGATCCGCTTGTCGGGAACGGATACGCCTGCACTCTACAAATGGAACAACCAACCAAGGTAGCCACACGCTTCGATG
1291	CCCGCGTTAACCATACACCGCGCGCGGATCCGCTTGTCGGGAACGGATACCGGCATCTGTTTACAAAATGCTTCACTGAATAGGTAGCCACACGCTTCGATG
1292	CCCGCGTTAACCATACACCGCGCGCGGATCCGCTTGTCGGGAACGGATACATTGACAATGCAGCACCTGTTTACCAAAGAGCGGTAGCCACACGCTTCGATG
1293	CCCGCGTTAACCATACACCGCGCGCGGATCCGCTTGTCGGGAACGGATACTAGACAGTGGTTCTTCTGACAGATCTGGGAAAGGTAGCCACACGCTTCGATG
1294	CCCGCGTTAACCATACACCGCGCGCGGATCCGCTTGTCGGGAACGGATACAACCACCTAGAAAGGATTCACCATTCTAGATGGGTAGCCACACGCTTCGATG
1295	CCCGCGTTAACCATACACCGCGCGCGGATCCGCTTGTCGGGAACGGATACGATGTGGTAGAAACAGGAAGAGAAATACTAGAGGTAGCCACACGCTTCGATG
1296	CCCGCGTTAACCATACACCGCGCGCGGATCCGCTTGTCGGGAACGGATACGAGAACTTGCTTCTCATGGATGAGCAAAGAAAGGTAGCCACACGCTTCGATG
1297	CCCGCGTTAACCATACACCGCGCGCGGATCCGCTTGTCGGGAACGGATACAGATGCCATTAACACCGTTGAAATGACAACAAGGTAGCCACACGCTTCGATG
1298	CCCGCGTTAACCATACACCGCGCGCGGATCCGCTTGTCGGGAACGGATACACACTGCATAAACTTAGTTGATAGAGCAGTGGGGTAGCCACACGCTTCGATG
1299	CCCGCGTTAACCATACACCGCGCGCGGATCCGCTTGTCGGGAACGGATACTAGCTGAGATGGCATCAAACAGCATCACATGCGGTAGCCACACGCTTCGATG
1300	CCCGCGTTAACCATACACCGCGCGCGGATCCGCTTGTCGGGAACGGATACCACTGTTGTCTTATTTTAAGCAATTGCCACGGGGTAGCCACACGCTTCGATG
1301	CCCGCGTTAACCATACACCGCGCGCGGATCCGCTTGTCGGGAACGGATACGGCTTAGATGATCGATTTCTTGGCAATTAAGTGGTAGCCACACGCTTCGATG
1302	CCCGCGTTAACCATACACCGCGCGCGGATCCGCTTGTCGGGAACGGATACGTGGTGGTCTACAACCAAATCTGCAATTATTAGGTAGCCACACGCTTCGATG
1303	CCCGCGTTAACCATACACCGCGCGCGGATCCGCTTGTCGGGAACGGATACCATTGTGTGGTCATCCTGTAGATAAGACATTAGGTAGCCACACGCTTCGATG
1304	CCCGCGTTAACCATACACCGCGCGCGGATCCGCTTGTCGGGAACGGATACTGAATCATCCTGGTGTACCATTTAACGTTCATGGTAGCCACACGCTTCGATG
1305	CCCGCGTTAACCATACACCGCGCGCGGATCCGCTTGTCGGGAACGGATACATAAAACTTCCTTAGGCATACACTGAGAACCAGGTAGCCACACGCTTCGATG
1306	CCCGCGTTAACCATACACCGCGCGCGGATCCGCTTGTCGGGAACGGATACGCCATCCATAACTAAGAGCAGTTCTTAAGATTGGTAGCCACACGCTTCGATG
1307	CCCGCGTTAACCATACACCGCGCGCGGATCCGCTTGTCGGGAACGGATACCAACGAACCATAATATTAACCTCAGTAATGCCGGTAGCCACACGCTTCGATG
1308	CCCGCGTTAACCATACACCGCGCGCGGATCCGCTTGTCGGGAACGGATACTCCTTTAATATAATAACTCCTGGCCAGGTGTGGGTAGCCACACGCTTCGATG
1309	CCCGCGTTAACCATACACCGCGCGCGGATCCGCTTGTCGGGAACGGATACTTAGGAGGGTTGTTTGTACCCAGATGTTCAAGGGTAGCCACACGCTTCGATG
1310	CCCGCGTTAACCATACACCGCGCGCGGATCCGCTTGTCGGGAACGGATACGAAACTAGTAGCTAATAATACACCTACGCACAGGTAGCCACACGCTTCGATG
1311	CCCGCGTTAACCATACACCGCGCGCGGATCCGCTTGTCGGGAACGGATACGCCTGGAACGGAGTGCAGTGCAGTGATCACAGGGTAGCCACACGCTTCGATG
1312	CCCGCGTTAACCATACACCGCGCGCGGATCCGCTTGTCGGGAACGGATACACCTTAGCCCTACTATAGGCACAGGCTACCACGGTAGCCACACGCTTCGATG
1313	CCCGCGTTAACCATACACCGCGCGCGGATCCGCTTGTCGGGAACGGATACTCATCATCTTGCACAGACTGGTAACTCCTAGGGGTAGCCACACGCTTCGATG
1314	CCCGCGTTAACCATACACCGCGCGCGGATCCGCTTGTCGGGAACGGATACTATATAGTAGGGACACAGTCTTGCTATGTTGCGGTAGCCACACGCTTCGATG
1315	CCCGCGTTAACCATACACCGCGCGCGGATCCGCTTGTCGGGAACGGATACCACCTGACTGAGGAACACTTTTAAAATGTACAGGTAGCCACACGCTTCGATG
1316	CCCGCGTTAACCATACACCGCGCGCGGATCCGCTTGTCGGGAACGGATACGTCAGATATCTGCCTCTAAGAATCAACAACAAGGTAGCCACACGCTTCGATG
1317	CCCGCGTTAACCATACACCGCGCGCGGATCCGCTTGTCGGGAACGGATACGTTATTAAAACCATAAAATAGGCCAGGCATGGGGTAGCCACACGCTTCGATG
1318	CCCGCGTTAACCATACACCGCGCGCGGATCCGCTTGTCGGGAACGGATACCAATTCCTTACACAGGCCTGGGCTCCTATGTGGGTAGCCACACGCTTCGATG
1319	CCCGCGTTAACCATACACCGCGCGCGGATCCGCTTGTCGGGAACGGATACTGTAGCACCACTGACCTCTGTCCAAAGTCAGTGGTAGCCACACGCTTCGATG
1320	CCCGCGTTAACCATACACCGCGCGCGGATCCGCTTGTCGGGAACGGATACGGGTATATACAAGTGCTATGGGAGCTCAAAATGGTAGCCACACGCTTCGATG
1321	CCCGCGTTAACCATACACCGCGCGCGGATCCGCTTGTCGGGAACGGATACAGGTATTCCAAGGCGAAGACTGGCATTTGAAAGGTAGCCACACGCTTCGATG
1322	CCCGCGTTAACCATACACCGCGCGCGGATCCGCTTGTCGGGAACGGATACGCACTAAGATGTAGAAAGTCACTGAAGGTGACGGTAGCCACACGCTTCGATG
1323	CCCGCGTTAACCATACACCGCGCGCGGATCCGCTTGTCGGGAACGGATACGGGCCAGTAATTTGGTTTTAGAGTATGAGTTTGGTAGCCACACGCTTCGATG
1324	CCCGCGTTAACCATACACCGCGCGCGGATCCGCTTGTCGGGAACGGATACGTTTGAACTTTATGGGTCCACTTTTCTACGGAGGTAGCCACACGCTTCGATG
1325	CCCGCGTTAACCATACACCGCGCGCGGATCCGCTTGTCGGGAACGGATACTACAACCACAACCAAACATGGATCACAAACACGGTAGCCACACGCTTCGATG
1326	CCCGCGTTAACCATACACCGCGCGCGGATCCGCTTGTCGGGAACGGATACAGACGCAAAACCTGCATGTAAGGAGGGCCGGCGGTAGCCACACGCTTCGATG
1327	CCCGCGTTAACCATACACCGCGCGCGGATCCGCTTGTCGGGAACGGATACTTTCAGTATTCAAGGAGGTGCTGAAACCAATTGGTAGCCACACGCTTCGATG
1328	CCCGCGTTAACCATACACCGCGCGCGGATCCGCTTGTCGGGAACGGATACCAAAACGGCAAACTCTTAAGCAGATGAACTCAGGTAGCCACACGCTTCGATG
1329	CCCGCGTTAACCATACACCGCGCGCGGATCCGCTTGTCGGGAACGGATACCACAAAATGTAGCACAGTGTCTATCACATAGTGGTAGCCACACGCTTCGATG
1330	CCCGCGTTAACCATACACCGCGCGCGGATCCGCTTGTCGGGAACGGATACATTTGTCAAATGAACATCAGCCATGGCCTGGCGGTAGCCACACGCTTCGATG
1331	CCCGCGTTAACCATACACCGCGCGCGGATCCGCTTGTCGGGAACGGATACTTGCTCATGCTAGAATACAGTGGCATCATCTCGGTAGCCACACGCTTCGATG
1332	CCCGCGTTAACCATACACCGCGCGCGGATCCGCTTGTCGGGAACGGATACTTTTGCCATTTTACCCAGGCTGGTAACTACTGGGTAGCCACACGCTTCGATG
1333	CCCGCGTTAACCATACACCGCGCGCGGATCCGCTTGTCGGGAACGGATACCTGCTCTGTTTCTAAGCTCCTTCAGGGAATACGGTAGCCACACGCTTCGATG
1334	CCCGCGTTAACCATACACCGCGCGCGGATCCGCTTGTCGGGAACGGATACGCAGCCATCATTTACTAGTTTCTTGTACATTCGGTAGCCACACGCTTCGATG
1335	CCCGCGTTAACCATACACCGCGCGCGGATCCGCTTGTCGGGAACGGATACTACACCTTAGCTTTTCCATTTAGTAAGCGCTCGGTAGCCACACGCTTCGATG
1336	CCCGCGTTAACCATACACCGCGCGCGGATCCGCTTGTCGGGAACGGATACCCATGTCCATATATTTAATAGCTGCCTCATTCGGTAGCCACACGCTTCGATG
1337	CCCGCGTTAACCATACACCGCGCGCGGATCCGCTTGTCGGGAACGGATACGGCACCCTAATTATTTATTTAGCTTCCTCTGAGGTAGCCACACGCTTCGATG
1338	CCCGCGTTAACCATACACCGCGCGCGGATCCGCTTGTCGGGAACGGATACCAAGATAAATTGTTAAACTGTCCTTCCTGGAGGGTAGCCACACGCTTCGATG
1339	CCCGCGTTAACCATACACCGCGCGCGGATCCGCTTGTCGGGAACGGATACGTTCCCATTTCTCAACATCTTTCTGAACCCAGGGTAGCCACACGCTTCGATG
1340	CCCGCGTTAACCATACACCGCGCGCGGATCCGCTTGTCGGGAACGGATACACTTTAAACACCTTTTCCGGCCAGGCTTGGTGGGTAGCCACACGCTTCGATG
1341	CCCGCGTTAACCATACACCGCGCGCGGATCCGCTTGTCGGGAACGGATACATAAATGCAGGTGAACATCTGTCTGTGTGTGTGGTAGCCACACGCTTCGATG
1342	CCCGCGTTAACCATACACCGCGCGCGGATCCGCTTGTCGGGAACGGATACGAGTGTATATCCTTTGCCCTTTTCCTAATGAGGGTAGCCACACGCTTCGATG
1343	CCCGCGTTAACCATACACCGCGCGCGGATCCGCTTGTCGGGAACGGATACACTATATGTAAACAGCCTGTCTGGCAACACAAGGTAGCCACACGCTTCGATG
1344	CCCGCGTTAACCATACACCGCGCGCGGATCCGCTTGTCGGGAACGGATACTCAGATAAAACAGTACCAACACTTCTGACCGAGGTAGCCACACGCTTCGATG
1345	CCCGCGTTAACCATACACCGCGCGCGGATCCGCTTGTCGGGAACGGATACGCAAGTGAATATGACTGTGATTTCAGCACAAAGGTAGCCACACGCTTCGATG
1346	CCCGCGTTAACCATACACCGCGCGCGGATCCGCTTGTCGGGAACGGATACGCCTGGCCAAATGTTACTAATTTTAGAGCAATGGTAGCCACACGCTTCGATG
1347	CCCGCGTTAACCATACACCGCGCGCGGATCCGCTTGTCGGGAACGGATACGGAGTACTTAAGAAATGTGTGACTCACAACCTGGTAGCCACACGCTTCGATG
1348	CCCGCGTTAACCATACACCGCGCGCGGATCCGCTTGTCGGGAACGGATACTCACAGAAACATGACTTTCTGGTTCCGGCAACGGTAGCCACACGCTTCGATG
1349	CCCGCGTTAACCATACACCGCGCGCGGATCCGCTTGTCGGGAACGGATACTGAGCTTACGGAGAATACCTCCCTCTTCTACTGGTAGCCACACGCTTCGATG
1350	CCCGCGTTAACCATACACCGCGCGCGGATCCGCTTGTCGGGAACGGATACGAGGAAAGAAAGCTACAGCAATAAGTGAAAGTGGTAGCCACACGCTTCGATG
1351	CCCGCGTTAACCATACACCGCGCGCGGATCCGCTTGTCGGGAACGGATACGCTGAGAAGTAGCCAGAAATCTACTTCCTGGGGGTAGCCACACGCTTCGATG
1352	CCCGCGTTAACCATACACCGCGCGCGGATCCGCTTGTCGGGAACGGATACGTGCTAGTCAAACGTTTATTTCATGCATGATGGGTAGCCACACGCTTCGATG
1353	CCCGCGTTAACCATACACCGCGCGCGGATCCGCTTGTCGGGAACGGATACTTCTCACAATCTAAGGTACACACAAGTGCCATGGTAGCCACACGCTTCGATG
1354	CCCGCGTTAACCATACACCGCGCGCGGATCCGCTTGTCGGGAACGGATACCGGATTCTCTATCATGAGGCGTCAGCAGACACGGTAGCCACACGCTTCGATG
1355	CCCGCGTTAACCATACACCGCGCGCGGATCCGCTTGTCGGGAACGGATACGTCAGTTCCCAAGAGCTTTAAAACTGTGTATAGGTAGCCACACGCTTCGATG
1356	CCCGCGTTAACCATACACCGCGCGCGGATCCGCTTGTCGGGAACGGATACCAGGATTTTCTTCACCTCTACCTAAGTTTGAAGGTAGCCACACGCTTCGATG
1357	CCCGCGTTAACCATACACCGCGCGCGGATCCGCTTGTCGGGAACGGATACGCCAGGAGAAATGAACCATATATACAGTGAATGGTAGCCACACGCTTCGATG
1358	CCCGCGTTAACCATACACCGCGCGCGGATCCGCTTGTCGGGAACGGATACGGAGGTGGGAGAAGCGGAAGGGCTTTTAGAATGGTAGCCACACGCTTCGATG
1359	CCCGCGTTAACCATACACCGCGCGCGGATCCGCTTGTCGGGAACGGATACAAGATGCGAATAGAAAGAGAAGGTCTAAGGTAGGTAGCCACACGCTTCGATG
1360	CCCGCGTTAACCATACACCGCGCGCGGATCCGCTTGTCGGGAACGGATACTTCTGGGATAATGGCCGAGACTTCCAGTAATGGGTAGCCACACGCTTCGATG
1361	CCCGCGTTAACCATACACCGCGCGCGGATCCGCTTGTCGGGAACGGATACGATAGGAAAAGCACAATAAATCCCAAGCAAGAGGTAGCCACACGCTTCGATG
1362	CCCGCGTTAACCATACACCGCGCGCGGATCCGCTTGTCGGGAACGGATACCATGGTAAAATTGCAGAATGCCAAAGACAAGAGGTAGCCACACGCTTCGATG
1363	CCCGCGTTAACCATACACCGCGCGCGGATCCGCTTGTCGGGAACGGATACCCATAAAGGAAGAAACAACAATATGACAGCTGGGTAGCCACACGCTTCGATG
1364	CCCGCGTTAACCATACACCGCGCGCGGATCCGCTTGTCGGGAACGGATACAACAATCAAGTAAGTATCTTCAAAGTGCGGAGGGTAGCCACACGCTTCGATG
1365	CCCGCGTTAACCATACACCGCGCGCGGATCCGCTTGTCGGGAACGGATACCTAGAATTCTGTAACCAATTAAAGCACCACACGGTAGCCACACGCTTCGATG
1366	CCCGCGTTAACCATACACCGCGCGCGGATCCGCTTGTCGGGAACGGATACGAAGTTCCCACTCACAGATCATTACTAAAAGAGGTAGCCACACGCTTCGATG
1367	CCCGCGTTAACCATACACCGCGCGCGGATCCGCTTGTCGGGAACGGATACGTTGGCTATTAAAGCAAAGAAGTATGAAGAGGGGTAGCCACACGCTTCGATG
1368	CCCGCGTTAACCATACACCGCGCGCGGATCCGCTTGTCGGGAACGGATACCCCGCATCTCTTTCAGAGGATTATCTTAATTTGGTAGCCACACGCTTCGATG
1369	CCCGCGTTAACCATACACCGCGCGCGGATCCGCTTGTCGGGAACGGATACATCTACCAAGTGTCTGCCTTTTAAGACCATACGGTAGCCACACGCTTCGATG
1370	CCCGCGTTAACCATACACCGCGCGCGGATCCGCTTGTCGGGAACGGATACCTGACAACTGAAGTATTGATTATTTGCTCCAGGGTAGCCACACGCTTCGATG
1371	CCCGCGTTAACCATACACCGCGCGCGGATCCGCTTGTCGGGAACGGATACAACAGCCCAGTATCTATCTTAAGGTAAATGACGGTAGCCACACGCTTCGATG
1372	CCCGCGTTAACCATACACCGCGCGCGGATCCGCTTGTCGGGAACGGATACGGGTCCATTTCACTGGTATGATTTAACCAATAGGTAGCCACACGCTTCGATG
1373	CCCGCGTTAACCATACACCGCGCGCGGATCCGCTTGTCGGGAACGGATACCCTTACCTAGTTGTATCTCAGTTTCTTCATCTGGTAGCCACACGCTTCGATG
1374	CCCGCGTTAACCATACACCGCGCGCGGATCCGCTTGTCGGGAACGGATACGACAGTTCTTAATTCATAGGGTTGTTGTGAAGGGTAGCCACACGCTTCGATG
1375	CCCGCGTTAACCATACACCGCGCGCGGATCCGCTTGTCGGGAACGGATACTCTTACATACCATACCAAGTGCCTCCGACATAGGTAGCCACACGCTTCGATG
1376	CCCGCGTTAACCATACACCGCGCGCGGATCCGCTTGTCGGGAACGGATACTGGATGGACCACTGGAACTTTAAACTTTACTCGGTAGCCACACGCTTCGATG
1377	CCCGCGTTAACCATACACCGCGCGCGGATCCGCTTGTCGGGAACGGATACCCTTCCTGACACGATCTACTATTGATTCTGCTGGTAGCCACACGCTTCGATG
1378	CCCGCGTTAACCATACACCGCGCGCGGATCCGCTTGTCGGGAACGGATACAGGCAGAAACCTAGGAGTCACCCTACTCTTTCGGTAGCCACACGCTTCGATG
1379	CCCGCGTTAACCATACACCGCGCGCGGATCCGCTTGTCGGGAACGGATACTTCTCCCTGCCTTCTATATTTAGTCACCCAAGGGTAGCCACACGCTTCGATG
1380	CCCGCGTTAACCATACACCGCGCGCGGATCCGCTTGTCGGGAACGGATACCTGATTTGGAAACTTTTCTCAGACAAGTAAGCGGTAGCCACACGCTTCGATG
1381	CCCGCGTTAACCATACACCGCGCGCGGATCCGCTTGTCGGGAACGGATACCCTTCTCTTTAGAGCCACTGAAAGAAAAGATAGGTAGCCACACGCTTCGATG
1382	CCCGCGTTAACCATACACCGCGCGCGGATCCGCTTGTCGGGAACGGATACTGTGAACCACAATCAGTGCACTAACAAATCTAGGTAGCCACACGCTTCGATG
1383	CCCGCGTTAACCATACACCGCGCGCGGATCCGCTTGTCGGGAACGGATACTCCAACTCTTCTCTGTCATACCACACTTACTAGGTAGCCACACGCTTCGATG
1384	CCCGCGTTAACCATACACCGCGCGCGGATCCGCTTGTCGGGAACGGATACTGATTATGTCTTGATTCCTACGTGAGTCTATCGGTAGCCACACGCTTCGATG
1385	CCCGCGTTAACCATACACCGCGCGCGGATCCGCTTGTCGGGAACGGATACAAGAGAACATACTAGTCATGTCAACACAGTACGGTAGCCACACGCTTCGATG
1386	CCCGCGTTAACCATACACCGCGCGCGGATCCGCTTGTCGGGAACGGATACGTGCTAGTTATGGCTCACTGTAAATGAATAAGGGTAGCCACACGCTTCGATG
1387	CCCGCGTTAACCATACACCGCGCGCGGATCCGCTTGTCGGGAACGGATACTGGTTTTATGCACCAGTCGCATGAGCTTGATCGGTAGCCACACGCTTCGATG
1388	CCCGCGTTAACCATACACCGCGCGCGGATCCGCTTGTCGGGAACGGATACTAGGCTTGAAAGATTGCTCCACCCTGGTATAGGGTAGCCACACGCTTCGATG
1389	CCCGCGTTAACCATACACCGCGCGCGGATCCGCTTGTCGGGAACGGATACGCTAACCCTCCCGCTCCATCTTTTGGGAAATAGGTAGCCACACGCTTCGATG
1390	CCCGCGTTAACCATACACCGCGCGCGGATCCGCTTGTCGGGAACGGATACCTGTAGTGTTACATGGCTTAGTATCCTTACATGGTAGCCACACGCTTCGATG
1391	CCCGCGTTAACCATACACCGCGCGCGGATCCGCTTGTCGGGAACGGATACGCCCATCCCTGTTTCTATACTTACATTACTTAGGTAGCCACACGCTTCGATG
1392	CCCGCGTTAACCATACACCGCGCGCGGATCCGCTTGTCGGGAACGGATACGATCTCCCAGCCACCTACGTTCATCCACACTAGGTAGCCACACGCTTCGATG
1393	CCCGCGTTAACCATACACCGCGCGCGGATCCGCTTGTCGGGAACGGATACTTCACTCTCCATTTCCCATTCCACCACAAATTGGTAGCCACACGCTTCGATG
1394	CCCGCGTTAACCATACACCGCGCGCGGATCCGCTTGTCGGGAACGGATACTACTGATTTCACCTTTTCACAGTGTCACAGTAGGTAGCCACACGCTTCGATG
1395	CCCGCGTTAACCATACACCGCGCGCGGATCCGCTTGTCGGGAACGGATACCTCAGTCTCATTCCTATTTCTATTACCCAAGTGGTAGCCACACGCTTCGATG
1396	CCCGCGTTAACCATACACCGCGCGCGGATCCGCTTGTCGGGAACGGATACCTCGGATCCAGTTTACACCTTGCTGCCAGATTGGTAGCCACACGCTTCGATG
1397	CCCGCGTTAACCATACACCGCGCGCGGATCCGCTTGTCGGGAACGGATACTCCATTGCGGGCACGTTAACTCCTTCTCAAAAGGTAGCCACACGCTTCGATG
1398	CCCGCGTTAACCATACACCGCGCGCGGATCCGCTTGTCGGGAACGGATACCAGACATTGTTCTGCAGACTCAAGGTCCTGCAGGTAGCCACACGCTTCGATG
1399	CCCGCGTTAACCATACACCGCGCGCGGATCCGCTTGTCGGGAACGGATACCTAACCTAGAGCTTCCAGGTAATTTAAATGGTGGTAGCCACACGCTTCGATG
1400	CCCGCGTTAACCATACACCGCGCGCGGATCCGCTTGTCGGGAACGGATACGCAGGGTGAGAAATCCATTTTCCTCTGTACTAGGTAGCCACACGCTTCGATG
1401	CCCGCGTTAACCATACACCGCGCGCGGATCCGCTTGTCGGGAACGGATACGTTATTCTGTGTGCCATTACACAAAAGGAGTTGGTAGCCACACGCTTCGATG
1402	CCCGCGTTAACCATACACCGCGCGCGGATCCGCTTGTCGGGAACGGATACGTCCTGACTGACATCAACCTTATGTCTATTATGGTAGCCACACGCTTCGATG
1403	CCCGCGTTAACCATACACCGCGCGCGGATCCGCTTGTCGGGAACGGATACGGACCAGTAGGAGGAGTGTGGAGCAACAACAAGGTAGCCACACGCTTCGATG
1404	CCCGCGTTAACCATACACCGCGCGCGGATCCGCTTGTCGGGAACGGATACTAGGAATACAGCAGGTATTGGGAGGAAAGTTTGGTAGCCACACGCTTCGATG
1405	CCCGCGTTAACCATACACCGCGCGCGGATCCGCTTGTCGGGAACGGATACACTACTCAAAGATAAAGCCACCCGAGCCCATGGGTAGCCACACGCTTCGATG
1406	CCCGCGTTAACCATACACCGCGCGCGGATCCGCTTGTCGGGAACGGATACTTCAACAGTAAGGCAGCTACACTGAGGCTAGAGGTAGCCACACGCTTCGATG
1407	CCCGCGTTAACCATACACCGCGCGCGGATCCGCTTGTCGGGAACGGATACTTAGAGTGACTGGTCATGAAGGTCATCCAACTGGTAGCCACACGCTTCGATG
1408	CCCGCGTTAACCATACACCGCGCGCGGATCCGCTTGTCGGGAACGGATACTTGATTTCTGTGTTCACCACTCAATCTTCTAGGGTAGCCACACGCTTCGATG
1409	CCCGCGTTAACCATACACCGCGCGCGGATCCGCTTGTCGGGAACGGATACGGTCCTCCTGTACATTTACCAACAAACAATAAGGTAGCCACACGCTTCGATG
1410	CCCGCGTTAACCATACACCGCGCGCGGATCCGCTTGTCGGGAACGGATACGCCTGACTTAATCCTTGCAGCTCCTCTCTCAAGGTAGCCACACGCTTCGATG
1411	CCCGCGTTAACCATACACCGCGCGCGGATCCGCTTGTCGGGAACGGATACGAATGTACACTATTTTACTCGTCTAGCACCCTGGTAGCCACACGCTTCGATG
1412	CCCGCGTTAACCATACACCGCGCGCGGATCCGCTTGTCGGGAACGGATACCCTTATCCTGATAAGAAGAGGGAAAATCCTTCGGTAGCCACACGCTTCGATG
1413	CCCGCGTTAACCATACACCGCGCGCGGATCCGCTTGTCGGGAACGGATACGAGCACTCATTAATGTGAATTTGCTTTTCTGGGGTAGCCACACGCTTCGATG
1414	CCCGCGTTAACCATACACCGCGCGCGGATCCGCTTGTCGGGAACGGATACTTGTCATGATGTCAGAGAATATGGGCTCCTCAGGTAGCCACACGCTTCGATG
1415	CCCGCGTTAACCATACACCGCGCGCGGATCCGCTTGTCGGGAACGGATACGATATGTGCCACTGTAGTTATAGTGAAAGCAAGGTAGCCACACGCTTCGATG
1416	CCCGCGTTAACCATACACCGCGCGCGGATCCGCTTGTCGGGAACGGATACAGGGTAGGCTTATGCAATCAAGTGGTTTATTAGGTAGCCACACGCTTCGATG
1417	CCCGCGTTAACCATACACCGCGCGCGGATCCGCTTGTCGGGAACGGATACATAAACAGGCAAAAGAGAAAGGGAAGCAGCAGGGTAGCCACACGCTTCGATG
1418	CCCGCGTTAACCATACACCGCGCGCGGATCCGCTTGTCGGGAACGGATACGACATCTTTTCCCAGTCCATCTGATCTCTAGCGGTAGCCACACGCTTCGATG
1419	CCCGCGTTAACCATACACCGCGCGCGGATCCGCTTGTCGGGAACGGATACCCACAACCCAGGCAAAATTACATACAGTAATAGGTAGCCACACGCTTCGATG
1420	CCCGCGTTAACCATACACCGCGCGCGGATCCGCTTGTCGGGAACGGATACCACAGTGGTGTCTTACAGGGAAAGGGACAGCCGGTAGCCACACGCTTCGATG
1421	CCCGCGTTAACCATACACCGCGCGCGGATCCGCTTGTCGGGAACGGATACTGACTGCAGTGGTGAAGATACCTAACAGAAAGGGTAGCCACACGCTTCGATG
1422	CCCGCGTTAACCATACACCGCGCGCGGATCCGCTTGTCGGGAACGGATACCTGACAAGTCATGAGGCAATAAAGTAAGGGTAGGTAGCCACACGCTTCGATG
1423	CCCGCGTTAACCATACACCGCGCGCGGATCCGCTTGTCGGGAACGGATACGCAATGTGACAGTATTAGAGAAAATCAGAGTGGGTAGCCACACGCTTCGATG
1424	CCCGCGTTAACCATACACCGCGCGCGGATCCGCTTGTCGGGAACGGATACCAATGCAGCCTAACCAATTCCAGATGCTATTAGGTAGCCACACGCTTCGATG
1425	CCCGCGTTAACCATACACCGCGCGCGGATCCGCTTGTCGGGAACGGATACGCCATAACCGCAATATAAAATGTTCTACCTTCGGTAGCCACACGCTTCGATG
1426	CCCGCGTTAACCATACACCGCGCGCGGATCCGCTTGTCGGGAACGGATACCCCAGGATATTCAGGTTTGGAAGAAAAGTTTAGGTAGCCACACGCTTCGATG
1427	CCCGCGTTAACCATACACCGCGCGCGGATCCGCTTGTCGGGAACGGATACCACATACTACATTCCAAATCTGTCAATCTGCAGGTAGCCACACGCTTCGATG
1428	CCCGCGTTAACCATACACCGCGCGCGGATCCGCTTGTCGGGAACGGATACATCATTTAACAACATTTCCAGGACAGTGCTACGGTAGCCACACGCTTCGATG
1429	CCCGCGTTAACCATACACCGCGCGCGGATCCGCTTGTCGGGAACGGATACGCAAATAAACGCCAAAGTCTATACACACTTTCGGTAGCCACACGCTTCGATG
1430	CCCGCGTTAACCATACACCGCGCGCGGATCCGCTTGTCGGGAACGGATACAGCTGTTTTAGCTACTGATTTGGGAAAGGCATGGTAGCCACACGCTTCGATG
1431	CCCGCGTTAACCATACACCGCGCGCGGATCCGCTTGTCGGGAACGGATACGCCATTAATTTGTGGAGGAAAAGGACAAATCAGGTAGCCACACGCTTCGATG
1432	CCCGCGTTAACCATACACCGCGCGCGGATCCGCTTGTCGGGAACGGATACGGACAGACATCCTGATACCTAATAAAAGGATGGGTAGCCACACGCTTCGATG
1433	CCCGCGTTAACCATACACCGCGCGCGGATCCGCTTGTCGGGAACGGATACGGACACAAGTATACTTTGATTTGAGCTTTGCCGGTAGCCACACGCTTCGATG
1434	CCCGCGTTAACCATACACCGCGCGCGGATCCGCTTGTCGGGAACGGATACGCAAACTGAATTAAGCCACTACTACGTTATAGGGTAGCCACACGCTTCGATG
1435	CCCGCGTTAACCATACACCGCGCGCGGATCCGCTTGTCGGGAACGGATACGCCATATACATTTATCTCTGCAGCTGAAGTATGGTAGCCACACGCTTCGATG
1436	CCCGCGTTAACCATACACCGCGCGCGGATCCGCTTGTCGGGAACGGATACGTCAACAGGAATTTAAGAGCCTATGGTTAAGAGGTAGCCACACGCTTCGATG
1437	CCCGCGTTAACCATACACCGCGCGCGGATCCGCTTGTCGGGAACGGATACCCTGGACATGAAGTAGTGTTTAACAGTACATAGGTAGCCACACGCTTCGATG
1438	CCCGCGTTAACCATACACCGCGCGCGGATCCGCTTGTCGGGAACGGATACGCTTACCAATACTGATCTGAATTGGGCATAATGGTAGCCACACGCTTCGATG
1439	CCCGCGTTAACCATACACCGCGCGCGGATCCGCTTGTCGGGAACGGATACACAAGAGCAACTTAGGAAACCGGTAAACTCCAGGTAGCCACACGCTTCGATG
1440	CCCGCGTTAACCATACACCGCGCGCGGATCCGCTTGTCGGGAACGGATACGAGCAGGCTGGTCCGAAGGTAAGGAGTTATCTGGTAGCCACACGCTTCGATG
1441	CCCGCGTTAACCATACACCGCGCGCGGATCCGCTTGTCGGGAACGGATACCAGTTACCAAATCAAACTCCTTGTTCTACTCTGGTAGCCACACGCTTCGATG
1442	CCCGCGTTAACCATACACCGCGCGCGGATCCGCTTGTCGGGAACGGATACAAGTGGGCAATATAGGAAAGAACCACAGGTAGGGTAGCCACACGCTTCGATG
1443	CCCGCGTTAACCATACACCGCGCGCGGATCCGCTTGTCGGGAACGGATACTTGGAGGACAGAGGGAACAATGAGTGAGAAAAGGTAGCCACACGCTTCGATG
1444	CCCGCGTTAACCATACACCGCGCGCGGATCCGCTTGTCGGGAACGGATACCTGGAAGGTCTCAGAGGTCCTCTTAGGGAACCGGTAGCCACACGCTTCGATG
1445	CCCGCGTTAACCATACACCGCGCGCGGATCCGCTTGTCGGGAACGGATACGTTACATGGTAATGATTGAGTGAAGAAGCAGTGGTAGCCACACGCTTCGATG
1446	CCCGCGTTAACCATACACCGCGCGCGGATCCGCTTGTCGGGAACGGATACCACTGGTTGAAGGGCATATATATTTAAAGCCTGGTAGCCACACGCTTCGATG
1447	CCCGCGTTAACCATACACCGCGCGCGGATCCGCTTGTCGGGAACGGATACGTAGGAGAACTCAAAGAACACGATTCTAGAAAGGTAGCCACACGCTTCGATG
1448	CCCGCGTTAACCATACACCGCGCGCGGATCCGCTTGTCGGGAACGGATACGGATGGTGCTAGGTAACAGAATTGAAAAGTATGGTAGCCACACGCTTCGATG
1449	CCCGCGTTAACCATACACCGCGCGCGGATCCGCTTGTCGGGAACGGATACGGTGTGATTTCAGCGTGCAGAAAGGGAGAGGGGGTAGCCACACGCTTCGATG
1450	CCCGCGTTAACCATACACCGCGCGCGGATCCGCTTGTCGGGAACGGATACGAAACAAAATACAGCGCTGTCAACTTGGCTAGGGTAGCCACACGCTTCGATG
1451	CCCGCGTTAACCATACACCGCGCGCGGATCCGCTTGTCGGGAACGGATACCCACAGAAATCATGAGTTTTCCTTATACCCAAGGTAGCCACACGCTTCGATG
1452	CCCGCGTTAACCATACACCGCGCGCGGATCCGCTTGTCGGGAACGGATACATAAAATTGGACCTTTTCCTCACTCCATATGCGGTAGCCACACGCTTCGATG
1453	CCCGCGTTAACCATACACCGCGCGCGGATCCGCTTGTCGGGAACGGATACGACTAAAGACCTAAACACAGGAGCTAAAATGAGGTAGCCACACGCTTCGATG
1454	CCCGCGTTAACCATACACCGCGCGCGGATCCGCTTGTCGGGAACGGATACTAAGTACATGATACCATTTCATATCCACCAGGGGTAGCCACACGCTTCGATG
1455	CCCGCGTTAACCATACACCGCGCGCGGATCCGCTTGTCGGGAACGGATACTGTAGAGAAACTGGAACTCTCTTACACTGTGGGGTAGCCACACGCTTCGATG
1456	CCCGCGTTAACCATACACCGCGCGCGGATCCGCTTGTCGGGAACGGATACCAATCTGGCAGTTCCTAAAACATTAAATGGGTGGTAGCCACACGCTTCGATG
1457	CCCGCGTTAACCATACACCGCGCGCGGATCCGCTTGTCGGGAACGGATACAGAAATGAAAACATGCCCAAGCAAATTCTCACGGTAGCCACACGCTTCGATG
1458	CCCGCGTTAACCATACACCGCGCGCGGATCCGCTTGTCGGGAACGGATACTAGAAGCAACCCAAATATGTCCATCGATGGACGGTAGCCACACGCTTCGATG
1459	CCCGCGTTAACCATACACCGCGCGCGGATCCGCTTGTCGGGAACGGATACAATTCATAGAAAGTAGAATGGTGGTTGCCAGCGGTAGCCACACGCTTCGATG
1460	CCCGCGTTAACCATACACCGCGCGCGGATCCGCTTGTCGGGAACGGATACGTTTCAGTTTTGCAAGATGAAGAGTTGCAGACGGTAGCCACACGCTTCGATG
1461	CCCGCGTTAACCATACACCGCGCGCGGATCCGCTTGTCGGGAACGGATACGGTTGCATTGCACGACAAAATGAATGTACTTAGGTAGCCACACGCTTCGATG
1462	CCCGCGTTAACCATACACCGCGCGCGGATCCGCTTGTCGGGAACGGATACCAGGAGGATCATCTGGCCCAGGAGTTTGAGACGGTAGCCACACGCTTCGATG
1463	CCCGCGTTAACCATACACCGCGCGCGGATCCGCTTGTCGGGAACGGATACTCTGATGCAAGCTACAACACAAATAAACCTTGGGTAGCCACACGCTTCGATG
1464	CCCGCGTTAACCATACACCGCGCGCGGATCCGCTTGTCGGGAACGGATACGCTGAGGTAAGGGAAGATAGTGAATGACTATTGGTAGCCACACGCTTCGATG
1465	CCCGCGTTAACCATACACCGCGCGCGGATCCGCTTGTCGGGAACGGATACGTTCTGGAATTAATAATGATGGCTGCACAACTGGTAGCCACACGCTTCGATG
1466	CCCGCGTTAACCATACACCGCGCGCGGATCCGCTTGTCGGGAACGGATACCTAACAAGGATAGTATCTGCAACTAAGCCAAAGGTAGCCACACGCTTCGATG
1467	CCCGCGTTAACCATACACCGCGCGCGGATCCGCTTGTCGGGAACGGATACACCGCCAGTTAGCTCACAGGCACATACCACATGGTAGCCACACGCTTCGATG
1468	CCCGCGTTAACCATACACCGCGCGCGGATCCGCTTGTCGGGAACGGATACCCCAGCCTATGTTTATTTCAGATGTTCAAAACGGTAGCCACACGCTTCGATG
1469	CCCGCGTTAACCATACACCGCGCGCGGATCCGCTTGTCGGGAACGGATACCTTAGTAGGTCCTTTAAAGACTCAACAGACGTGGTAGCCACACGCTTCGATG
1470	CCCGCGTTAACCATACACCGCGCGCGGATCCGCTTGTCGGGAACGGATACCAAGCAGAAATGTTCAGAAACCTGTCCTGGACGGTAGCCACACGCTTCGATG
1471	CCCGCGTTAACCATACACCGCGCGCGGATCCGCTTGTCGGGAACGGATACTCCAGAGATGTACAGCTGATCGTCAACAACAAGGTAGCCACACGCTTCGATG
1472	CCCGCGTTAACCATACACCGCGCGCGGATCCGCTTGTCGGGAACGGATACGCATCAGTGTACACTGTACTATTTAAAACAGCGGTAGCCACACGCTTCGATG
1473	CCCGCGTTAACCATACACCGCGCGCGGATCCGCTTGTCGGGAACGGATACTTAAATGTTATATGTGCACTTCAGCCCAGGAGGGTAGCCACACGCTTCGATG
1474	CCCGCGTTAACCATACACCGCGCGCGGATCCGCTTGTCGGGAACGGATACCTTCCACAGAGCATAGCTATATTTAATGGGATGGTAGCCACACGCTTCGATG
1475	CCCGCGTTAACCATACACCGCGCGCGGATCCGCTTGTCGGGAACGGATACCTGCAATCAGGCACCAAATAATCAAGAGTATTGGTAGCCACACGCTTCGATG
1476	CCCGCGTTAACCATACACCGCGCGCGGATCCGCTTGTCGGGAACGGATACCAGGCTGAAAGATCAGAACACCTAGTATAAATGGTAGCCACACGCTTCGATG
1477	CCCGCGTTAACCATACACCGCGCGCGGATCCGCTTGTCGGGAACGGATACGCAGAGGTTTAACAACTGTAGCTTTTAAGAGCGGTAGCCACACGCTTCGATG
1478	CCCGCGTTAACCATACACCGCGCGCGGATCCGCTTGTCGGGAACGGATACGAATGTACAAAACAAGAGGGAAAATGGAGTACGGTAGCCACACGCTTCGATG
1479	CCCGCGTTAACCATACACCGCGCGCGGATCCGCTTGTCGGGAACGGATACGTCTAATCTGATGATCCATATAGCTTATGGCTGGTAGCCACACGCTTCGATG
1480	CCCGCGTTAACCATACACCGCGCGCGGATCCGCTTGTCGGGAACGGATACACACACTTCTCCATTTATTTCCTCCAATCACCGGTAGCCACACGCTTCGATG
1481	CCCGCGTTAACCATACACCGCGCGCGGATCCGCTTGTCGGGAACGGATACGTTCACAATCTATGACCATCCTTTAAGAAAGCGGTAGCCACACGCTTCGATG
1482	CCCGCGTTAACCATACACCGCGCGCGGATCCGCTTGTCGGGAACGGATACTTATCATCATGGTCTCACCACTTGCACCATTAGGTAGCCACACGCTTCGATG
1483	CCCGCGTTAACCATACACCGCGCGCGGATCCGCTTGTCGGGAACGGATACACACTGTGCCAAACCCAACTGGATACTGTAGTGGTAGCCACACGCTTCGATG
1484	CCCGCGTTAACCATACACCGCGCGCGGATCCGCTTGTCGGGAACGGATACCAAAGGTTGGTATGAAGACAAGTTTCACTGATGGTAGCCACACGCTTCGATG
1485	CCCGCGTTAACCATACACCGCGCGCGGATCCGCTTGTCGGGAACGGATACCAGCTAACCTGACTTACTGCCTCCAAAAGCTGGGTAGCCACACGCTTCGATG
1486	CCCGCGTTAACCATACACCGCGCGCGGATCCGCTTGTCGGGAACGGATACATGCAACCAGCTCTGAAAGACCATTATCCATAGGTAGCCACACGCTTCGATG
1487	CCCGCGTTAACCATACACCGCGCGCGGATCCGCTTGTCGGGAACGGATACTCTCAACACAAGAAAGCAGAAAGACATTCCAAGGTAGCCACACGCTTCGATG
1488	CCCGCGTTAACCATACACCGCGCGCGGATCCGCTTGTCGGGAACGGATACCTTTAGCTGGTTTCCAGGAATTAACAGGGACTGGTAGCCACACGCTTCGATG
1489	CCCGCGTTAACCATACACCGCGCGCGGATCCGCTTGTCGGGAACGGATACTGGTCTTCAAACCTATATTCCTAGGGATAAGAGGTAGCCACACGCTTCGATG
1490	CCCGCGTTAACCATACACCGCGCGCGGATCCGCTTGTCGGGAACGGATACCCATTATCACCACATATGATGACTACTCAGAAGGTAGCCACACGCTTCGATG
1491	CCCGCGTTAACCATACACCGCGCGCGGATCCGCTTGTCGGGAACGGATACGAGGAGACAAAGTAAAACCACTTTCATAAGTCGGTAGCCACACGCTTCGATG
1492	CCCGCGTTAACCATACACCGCGCGCGGATCCGCTTGTCGGGAACGGATACAGTTTTCCAGAAGCTACAGGAGGTGGAATACTGGTAGCCACACGCTTCGATG
1493	CCCGCGTTAACCATACACCGCGCGCGGATCCGCTTGTCGGGAACGGATACGAATGAAATGCAATGCCGCTATTCTCATTCAAGGTAGCCACACGCTTCGATG
1494	CCCGCGTTAACCATACACCGCGCGCGGATCCGCTTGTCGGGAACGGATACGAGTATGGCCAATTAAGACGTCTTACACAGCAGGTAGCCACACGCTTCGATG
1495	CCCGCGTTAACCATACACCGCGCGCGGATCCGCTTGTCGGGAACGGATACCCATCAATCTACTTAGCACTCATCACCCAAACGGTAGCCACACGCTTCGATG
1496	CCCGCGTTAACCATACACCGCGCGCGGATCCGCTTGTCGGGAACGGATACATACCGTTCTATACATTCTCGTATCTTGAGGAGGTAGCCACACGCTTCGATG
1497	CCCGCGTTAACCATACACCGCGCGCGGATCCGCTTGTCGGGAACGGATACCAGGCTACACACTATCTTCTTGCTATATGTATGGTAGCCACACGCTTCGATG
1498	CCCGCGTTAACCATACACCGCGCGCGGATCCGCTTGTCGGGAACGGATACAGCTGAAGACATAAGTACAGGCATATCACTAGGGTAGCCACACGCTTCGATG
1499	CCCGCGTTAACCATACACCGCGCGCGGATCCGCTTGTCGGGAACGGATACGGGTGTACATTTGCTGAGTTTTGACAAATGTAGGTAGCCACACGCTTCGATG
1500	CCCGCGTTAACCATACACCGCGCGCGGATCCGCTTGTCGGGAACGGATACCCATCAACGATAAACTGGATCAAGAAAATGTGGGTAGCCACACGCTTCGATG
1501	CCCGCGTTAACCATACACCGCGCGCGGATCCGCTTGTCGGGAACGGATACGCCTATTCTCCCACAGAGGCCATTATTCCTGAGGTAGCCACACGCTTCGATG
1502	CCCGCGTTAACCATACACCGCGCGCGGATCCGCTTGTCGGGAACGGATACGTAGTATCAGTGGTCCATTCATTTTAATGCTGGGTAGCCACACGCTTCGATG
1503	CCCGCGTTAACCATACACCGCGCGCGGATCCGCTTGTCGGGAACGGATACTCTTGCGTAAACACCTAAGAGTGGAATTTCTAGGTAGCCACACGCTTCGATG
1504	CCCGCGTTAACCATACACCGCGCGCGGATCCGCTTGTCGGGAACGGATACGGTACACAGGAGAACAAAGAATAGTACAATGAGGTAGCCACACGCTTCGATG
1505	CCCGCGTTAACCATACACCGCGCGCGGATCCGCTTGTCGGGAACGGATACCCTCCCTGATATCCAGAAAGTCAGTGGTATGAGGTAGCCACACGCTTCGATG
1506	CCCGCGTTAACCATACACCGCGCGCGGATCCGCTTGTCGGGAACGGATACGTTTTCTGTTGCCATTTGGAAAGGATTAGTGTGGTAGCCACACGCTTCGATG
1507	CCCGCGTTAACCATACACCGCGCGCGGATCCGCTTGTCGGGAACGGATACCAGATTTCCCAACTGCCAAAGCAACACCTTGAGGTAGCCACACGCTTCGATG
1508	CCCGCGTTAACCATACACCGCGCGCGGATCCGCTTGTCGGGAACGGATACCCCATGCTATGGTATCATGTTCTAAATGAAACGGTAGCCACACGCTTCGATG
1509	CCCGCGTTAACCATACACCGCGCGCGGATCCGCTTGTCGGGAACGGATACGTGAGAAGGGAGGTGGTCCTCATACATCCAATGGTAGCCACACGCTTCGATG
1510	CCCGCGTTAACCATACACCGCGCGCGGATCCGCTTGTCGGGAACGGATACGAGATAAGACGTTAAACCTTCTGGTCACCAGAGGTAGCCACACGCTTCGATG
1511	CCCGCGTTAACCATACACCGCGCGCGGATCCGCTTGTCGGGAACGGATACTGTATACACATACCTTTTCAGAAGGCTATCTGGGTAGCCACACGCTTCGATG
1512	CCCGCGTTAACCATACACCGCGCGCGGATCCGCTTGTCGGGAACGGATACGCATAAAGCATGCAACAACGATCTTCTTCCCAGGTAGCCACACGCTTCGATG
1513	CCCGCGTTAACCATACACCGCGCGCGGATCCGCTTGTCGGGAACGGATACCCACTGCATTAAAAGTCTGAACCACGGCCGGGGGTAGCCACACGCTTCGATG
1514	CCCGCGTTAACCATACACCGCGCGCGGATCCGCTTGTCGGGAACGGATACCTGAACCACATATGCCAAGCTACTATGAAGGAGGTAGCCACACGCTTCGATG
1515	CCCGCGTTAACCATACACCGCGCGCGGATCCGCTTGTCGGGAACGGATACTCTGTGCGAAGTCTTTAAAAGAGCTCAGGGCTGGTAGCCACACGCTTCGATG
1516	CCCGCGTTAACCATACACCGCGCGCGGATCCGCTTGTCGGGAACGGATACTTTGAAAATATAGGACCCGGCCAGACACAGTGGGTAGCCACACGCTTCGATG
1517	CCCGCGTTAACCATACACCGCGCGCGGATCCGCTTGTCGGGAACGGATACGTAATCTCAGCACTCTGGGTGGATTGCTTGAGGGTAGCCACACGCTTCGATG
1518	CCCGCGTTAACCATACACCGCGCGCGGATCCGCTTGTCGGGAACGGATACGAACTGTAGAGTTTGAACAGCATACACACAATGGTAGCCACACGCTTCGATG
1519	CCCGCGTTAACCATACACCGCGCGCGGATCCGCTTGTCGGGAACGGATACAGAGGTTCAGGTAAGATATCAACACGTTAGGAGGTAGCCACACGCTTCGATG
1520	CCCGCGTTAACCATACACCGCGCGCGGATCCGCTTGTCGGGAACGGATACTTTATGGACTAATCCAAGGCATCTCAACCTTGGGTAGCCACACGCTTCGATG
1521	CCCGCGTTAACCATACACCGCGCGCGGATCCGCTTGTCGGGAACGGATACTGTGCACCGCATGATGTTTAGTAGCATTCAGGGGTAGCCACACGCTTCGATG
1522	CCCGCGTTAACCATACACCGCGCGCGGATCCGCTTGTCGGGAACGGATACCACTAGACGTGAGCAGCACCTTCCTTCCTCAAGGTAGCCACACGCTTCGATG
1523	CCCGCGTTAACCATACACCGCGCGCGGATCCGCTTGTCGGGAACGGATACAAAAGGTCTCCAGATGTTGCCAAAATTCCGCTGGTAGCCACACGCTTCGATG
1524	CCCGCGTTAACCATACACCGCGCGCGGATCCGCTTGTCGGGAACGGATACGAGTGACACGAACCTAACCTTAAACTTACAATGGTAGCCACACGCTTCGATG
1525	CCCGCGTTAACCATACACCGCGCGCGGATCCGCTTGTCGGGAACGGATACTTTAAGCAGCCTACAATCTAAGGGCAAAACCCGGTAGCCACACGCTTCGATG
1526	CCCGCGTTAACCATACACCGCGCGCGGATCCGCTTGTCGGGAACGGATACAGTCTTCAATATTACAGACTAGGAGTTTTGCCGGTAGCCACACGCTTCGATG
1527	CCCGCGTTAACCATACACCGCGCGCGGATCCGCTTGTCGGGAACGGATACCAAAACAGAAATTCACACCATGGTCTTAAGTGGGTAGCCACACGCTTCGATG
1528	CCCGCGTTAACCATACACCGCGCGCGGATCCGCTTGTCGGGAACGGATACACTTAGGGCCTACTGTGTTTCATGTCATAAGCGGTAGCCACACGCTTCGATG
1529	CCCGCGTTAACCATACACCGCGCGCGGATCCGCTTGTCGGGAACGGATACCTTGGGTTAAAATCCTTGCTCTTAACACTTACGGTAGCCACACGCTTCGATG
1530	CCCGCGTTAACCATACACCGCGCGCGGATCCGCTTGTCGGGAACGGATACTCTTGACCACATTACTAACTTCTTTATGCCTCGGTAGCCACACGCTTCGATG
1531	CCCGCGTTAACCATACACCGCGCGCGGATCCGCTTGTCGGGAACGGATACACTCTGAAACAGAGATACTATCAACCTACCTTGGTAGCCACACGCTTCGATG
1532	CCCGCGTTAACCATACACCGCGCGCGGATCCGCTTGTCGGGAACGGATACGTTTAGTGTGCAGTGAATACCTGGTAAATGTTGGTAGCCACACGCTTCGATG
1533	CCCGCGTTAACCATACACCGCGCGCGGATCCGCTTGTCGGGAACGGATACAGGCACCATCATCAATTTACAGAAGAGAGAGAGGTAGCCACACGCTTCGATG
1534	CCCGCGTTAACCATACACCGCGCGCGGATCCGCTTGTCGGGAACGGATACGACAACTTCCAGAGATTCCCTACATACTATTTGGTAGCCACACGCTTCGATG
1535	CCCGCGTTAACCATACACCGCGCGCGGATCCGCTTGTCGGGAACGGATACACTGATGTACAGGAGAGGATAATATGATGTCTGGTAGCCACACGCTTCGATG
1536	CCCGCGTTAACCATACACCGCGCGCGGATCCGCTTGTCGGGAACGGATACCTGGTTCTTATTCCAAGGTCACTGACTTTGTAGGTAGCCACACGCTTCGATG
1537	CCCGCGTTAACCATACACCGCGCGCGGATCCGCTTGTCGGGAACGGATACTTTGTTCCCAAGTCCCAGAAGAGCTTTGTGAAGGTAGCCACACGCTTCGATG
1538	CCCGCGTTAACCATACACCGCGCGCGGATCCGCTTGTCGGGAACGGATACCCCTTCCCTCACATCCAAGTTCTTCTTAATGAGGTAGCCACACGCTTCGATG
1539	CCCGCGTTAACCATACACCGCGCGCGGATCCGCTTGTCGGGAACGGATACTCTTACCTGTAATATTTAAGCCCAGGGTTTTGGGTAGCCACACGCTTCGATG
1540	CCCGCGTTAACCATACACCGCGCGCGGATCCGCTTGTCGGGAACGGATACATTTTGCTCTTGCCAACACTCAGTAAGATCACGGTAGCCACACGCTTCGATG
1541	CCCGCGTTAACCATACACCGCGCGCGGATCCGCTTGTCGGGAACGGATACTTTCAACCTGTCATGTATTCTTCAATCTGGACGGTAGCCACACGCTTCGATG
1542	CCCGCGTTAACCATACACCGCGCGCGGATCCGCTTGTCGGGAACGGATACGCAGAATGGCTAGGACCTGCATTACTCTACAGGGTAGCCACACGCTTCGATG
1543	CCCGCGTTAACCATACACCGCGCGCGGATCCGCTTGTCGGGAACGGATACTAGAAAGTTAAGCCCAAAGTCTTCGGTTTTACGGTAGCCACACGCTTCGATG
1544	CCCGCGTTAACCATACACCGCGCGCGGATCCGCTTGTCGGGAACGGATACAGAGACAGCTCTAACTGGATGAAATCTTAACTGGTAGCCACACGCTTCGATG
1545	CCCGCGTTAACCATACACCGCGCGCGGATCCGCTTGTCGGGAACGGATACTCCACGGTTCAGTAACCTCTTTCAATACCGTGGGTAGCCACACGCTTCGATG
1546	CCCGCGTTAACCATACACCGCGCGCGGATCCGCTTGTCGGGAACGGATACGGGTTGAGAGTTGTTCACACAGTTATTTTGAAGGTAGCCACACGCTTCGATG
1547	CCCGCGTTAACCATACACCGCGCGCGGATCCGCTTGTCGGGAACGGATACGAGGAGGCTGAGAATATCTGCTCTTTTCTACCGGTAGCCACACGCTTCGATG
1548	CCCGCGTTAACCATACACCGCGCGCGGATCCGCTTGTCGGGAACGGATACCACACCAAATCTTTCTTCCTGTTCACCAAAGGGGTAGCCACACGCTTCGATG
1549	CCCGCGTTAACCATACACCGCGCGCGGATCCGCTTGTCGGGAACGGATACGACTGGTTAGTCAGCCCTCAAACCACGAATTCGGTAGCCACACGCTTCGATG
1550	CCCGCGTTAACCATACACCGCGCGCGGATCCGCTTGTCGGGAACGGATACTACATGTACAGTGGTGCTGACATCTGTAATCCGGTAGCCACACGCTTCGATG
1551	CCCGCGTTAACCATACACCGCGCGCGGATCCGCTTGTCGGGAACGGATACGGGTGTAACAAGATCCCATCTCTACAATAAATGGTAGCCACACGCTTCGATG
1552	CCCGCGTTAACCATACACCGCGCGCGGATCCGCTTGTCGGGAACGGATACGCCTTCCTTTCCAGGCTTGTCTCCTGCAGCAAGGTAGCCACACGCTTCGATG
1553	CCCGCGTTAACCATACACCGCGCGCGGATCCGCTTGTCGGGAACGGATACGAACTCTGCTCCAGCCACACCGACACACTGTTGGTAGCCACACGCTTCGATG
1554	CCCGCGTTAACCATACACCGCGCGCGGATCCGCTTGTCGGGAACGGATACGGTATCTTTGTGAAGCCTTTTCAAAGGTTTCTGGTAGCCACACGCTTCGATG
1555	CCCGCGTTAACCATACACCGCGCGCGGATCCGCTTGTCGGGAACGGATACGACTACATAGCATTGTGTTCATTAACCATCTGGGTAGCCACACGCTTCGATG
1556	CCCGCGTTAACCATACACCGCGCGCGGATCCGCTTGTCGGGAACGGATACGAGGGCAAAATCCACGGTTCTGTTTTGTTCCTGGTAGCCACACGCTTCGATG
1557	CCCGCGTTAACCATACACCGCGCGCGGATCCGCTTGTCGGGAACGGATACTTGCCAACTTGAAGAAGTGCTTTCCCAAGATAGGTAGCCACACGCTTCGATG
1558	CCCGCGTTAACCATACACCGCGCGCGGATCCGCTTGTCGGGAACGGATACGGTGTCTCGGATTCATCAAACTAAACTATTCTGGTAGCCACACGCTTCGATG
1559	CCCGCGTTAACCATACACCGCGCGCGGATCCGCTTGTCGGGAACGGATACCTCAAGCTACGTATCAACTAAGCAAAACTCTTGGTAGCCACACGCTTCGATG
1560	CCCGCGTTAACCATACACCGCGCGCGGATCCGCTTGTCGGGAACGGATACTCCTTTGGCTCAGAGTCACCTTGCTCGAGAACGGTAGCCACACGCTTCGATG
1561	CCCGCGTTAACCATACACCGCGCGCGGATCCGCTTGTCGGGAACGGATACACGCGGTGATTCTGAATTGCTTCAAGGTAACTGGTAGCCACACGCTTCGATG
1562	CCCGCGTTAACCATACACCGCGCGCGGATCCGCTTGTCGGGAACGGATACCAGATAATGCTGTTAACAGCCATTACCATATGGGTAGCCACACGCTTCGATG
1563	CCCGCGTTAACCATACACCGCGCGCGGATCCGCTTGTCGGGAACGGATACAGCTAAGAGCACACGGAAGAATACAACGAAGTGGTAGCCACACGCTTCGATG
1564	CCCGCGTTAACCATACACCGCGCGCGGATCCGCTTGTCGGGAACGGATACCTGCATTACTTTCTTTGCCTCTTTACCAGTTAGGTAGCCACACGCTTCGATG
1565	CCCGCGTTAACCATACACCGCGCGCGGATCCGCTTGTCGGGAACGGATACGATTTTGTCCGGATCGCCTGTCATCGTATTAGGGTAGCCACACGCTTCGATG
1566	CCCGCGTTAACCATACACCGCGCGCGGATCCGCTTGTCGGGAACGGATACCAGGGAGAAATTATTTCTTCCATTCCCTTTTGGGTAGCCACACGCTTCGATG
1567	CCCGCGTTAACCATACACCGCGCGCGGATCCGCTTGTCGGGAACGGATACGCCCACCTAAAATATGATGTGCACAAACACATGGTAGCCACACGCTTCGATG
1568	CCCGCGTTAACCATACACCGCGCGCGGATCCGCTTGTCGGGAACGGATACCTCTTGTAAAAGTGACACTTAAAAGGCAAACCGGTAGCCACACGCTTCGATG
1569	CCCGCGTTAACCATACACCGCGCGCGGATCCGCTTGTCGGGAACGGATACATTCATAGAAATGACTCTTGGCAGCACTGAAAGGTAGCCACACGCTTCGATG
1570	CCCGCGTTAACCATACACCGCGCGCGGATCCGCTTGTCGGGAACGGATACCCTACGGATCAAAAGATCCATGGAATGACAAAGGTAGCCACACGCTTCGATG
1571	CCCGCGTTAACCATACACCGCGCGCGGATCCGCTTGTCGGGAACGGATACTTCTCTCTCACTAATAAGGGTGAATCACAGCAGGTAGCCACACGCTTCGATG
1572	CCCGCGTTAACCATACACCGCGCGCGGATCCGCTTGTCGGGAACGGATACCCACCCAACAATCGTCCTTGCTAAGACTGGACGGTAGCCACACGCTTCGATG
1573	CCCGCGTTAACCATACACCGCGCGCGGATCCGCTTGTCGGGAACGGATACCTGGAAAGCTTTCCTTGTCTGCTCCACACTGGGGTAGCCACACGCTTCGATG
1574	CCCGCGTTAACCATACACCGCGCGCGGATCCGCTTGTCGGGAACGGATACGGTGTGCAACAGCAAGGAAATGTTATTAAATGGGTAGCCACACGCTTCGATG
1575	CCCGCGTTAACCATACACCGCGCGCGGATCCGCTTGTCGGGAACGGATACTACAGCTGTGTCCTTTTCACATTTCCCGAACTGGTAGCCACACGCTTCGATG
1576	CCCGCGTTAACCATACACCGCGCGCGGATCCGCTTGTCGGGAACGGATACGCCTTCTTTCAACTGCCTGAAGCTTGTGAACCGGTAGCCACACGCTTCGATG
1577	CCCGCGTTAACCATACACCGCGCGCGGATCCGCTTGTCGGGAACGGATACATTTAAAGGGCTCACAGATCTCAGGACGCAGTGGTAGCCACACGCTTCGATG
1578	CCCGCGTTAACCATACACCGCGCGCGGATCCGCTTGTCGGGAACGGATACCTTGGAAAAGCGGCTTCTTGAGTCTCAACAACGGTAGCCACACGCTTCGATG
1579	CCCGCGTTAACCATACACCGCGCGCGGATCCGCTTGTCGGGAACGGATACCAGTAGGGAAGTCAGGGCTCACCTAAAACCCTGGTAGCCACACGCTTCGATG
1580	CCCGCGTTAACCATACACCGCGCGCGGATCCGCTTGTCGGGAACGGATACACTCTCAATGAAAAGCATCTCACAAAAGGCCTGGTAGCCACACGCTTCGATG
1581	CCCGCGTTAACCATACACCGCGCGCGGATCCGCTTGTCGGGAACGGATACCTCACCAGCACCGTGGTGCAGATGGATCTCAGGGTAGCCACACGCTTCGATG
1582	CCCGCGTTAACCATACACCGCGCGCGGATCCGCTTGTCGGGAACGGATACACTTTCTCCCGATAGTCCTTAATCAGCTGCAAGGTAGCCACACGCTTCGATG
1583	CCCGCGTTAACCATACACCGCGCGCGGATCCGCTTGTCGGGAACGGATACTGTCGGTCTTCTGCTCGATGCTAGAGATGACCGGTAGCCACACGCTTCGATG
1584	CCCGCGTTAACCATACACCGCGCGCGGATCCGCTTGTCGGGAACGGATACGCTTTAGCTGAGGACCCTCCCGTGTCAGCCTAGGTAGCCACACGCTTCGATG
1585	CCCGCGTTAACCATACACCGCGCGCGGATCCGCTTGTCGGGAACGGATACGGAACGCGGAGGCTAGGAGGGTGGGTCGGTACGGTAGCCACACGCTTCGATG
1586	CCCGCGTTAACCATACACCGCGCGCGGATCCGCTTGTCGGGAACGGATACTCACTGTTGCCATGGCGATGCCGTTACCAACTGGTAGCCACACGCTTCGATG
1587	CCCGCGTTAACCATACACCGCGCGCGGATCCGCTTGTCGGGAACGGATACCACGAGACCCAGAGGCGCGCACGACCTCCTAGGGTAGCCACACGCTTCGATG
1588	CCCGCGTTAACCATACACCGCGCGCGGATCCGCTTGTCGGGAACGGATACTGGTGCATTGCATCTCACGGGCTCTGGCCGAGGGTAGCCACACGCTTCGATG
1589	CCCGCGTTAACCATACACCGCGCGCGGATCCGCTTGTCGGGAACGGATACGGAGGGTGACATATTCAGCTGTTTTAGAGCACGGTAGCCACACGCTTCGATG
1590	CCCGCGTTAACCATACACCGCGCGCGGATCCGCTTGTCGGGAACGGATACGGTTTGGATCCCAAGACACTAAACCCAGACCTGGTAGCCACACGCTTCGATG
1591	CCCGCGTTAACCATACACCGCGCGCGGATCCGCTTGTCGGGAACGGATACGCCATTAGGGCTCCGAATTAAGCAAACCGCATGGTAGCCACACGCTTCGATG
1592	CCCGCGTTAACCATACACCGCGCGCGGATCCGCTTGTCGGGAACGGATACCATGATAAATTCAAGTTTTCAGATGGGCATCCGGTAGCCACACGCTTCGATG
1593	CCCGCGTTAACCATACACCGCGCGCGGATCCGCTTGTCGGGAACGGATACTCCCTTGTGAAAAGGTAGGTCCCAGAAGATCCGGTAGCCACACGCTTCGATG
1594	CCCGCGTTAACCATACACCGCGCGCGGATCCGCTTGTCGGGAACGGATACCTGTGACAATGCCAAGTATTGTGGTTTTCTTTGGTAGCCACACGCTTCGATG
1595	CCCGCGTTAACCATACACCGCGCGCGGATCCGCTTGTCGGGAACGGATACGACATTAAGCACAATTTGCAGGAAAACACCTAGGTAGCCACACGCTTCGATG
1596	CCCGCGTTAACCATACACCGCGCGCGGATCCGCTTGTCGGGAACGGATACGGTATTATTTGTGAGAGGTCACTTGAAAAGCTGGTAGCCACACGCTTCGATG
1597	CCCGCGTTAACCATACACCGCGCGCGGATCCGCTTGTCGGGAACGGATACCCCTGGATGTTGATTTCTGATTTTCTCCTCCTGGTAGCCACACGCTTCGATG
1598	CCCGCGTTAACCATACACCGCGCGCGGATCCGCTTGTCGGGAACGGATACCTCTTAAACCACTCCTGTCTCTCCTTGCACTTGGTAGCCACACGCTTCGATG
1599	CCCGCGTTAACCATACACCGCGCGCGGATCCGCTTGTCGGGAACGGATACATTCCAGCAGGTCTAAGGAGAATGGATCATAAGGTAGCCACACGCTTCGATG
1600	CCCGCGTTAACCATACACCGCGCGCGGATCCGCTTGTCGGGAACGGATACATTCTGAGTGGAGACTGGAGCAAATCCGGAGAGGTAGCCACACGCTTCGATG
1601	CCCGCGTTAACCATACACCGCGCGCGGATCCGCTTGTCGGGAACGGATACTGGGAGATTTGAGAGTGCAGACAGATGGGAGGGGTAGCCACACGCTTCGATG
1602	CCCGCGTTAACCATACACCGCGCGCGGATCCGCTTGTCGGGAACGGATACACTTTCCAGAAATTCAGACTCCCTCTTGACTGGGTAGCCACACGCTTCGATG
1603	CCCGCGTTAACCATACACCGCGCGCGGATCCGCTTGTCGGGAACGGATACGTGCTTTGACAGACAGGAGCGGCCTGGATTGGGGTAGCCACACGCTTCGATG
1604	CCCGCGTTAACCATACACCGCGCGCGGATCCGCTTGTCGGGAACGGATACTGTCTTAATGCAGAAATGCCTTACTATGTTCCGGTAGCCACACGCTTCGATG
1605	CCCGCGTTAACCATACACCGCGCGCGGATCCGCTTGTCGGGAACGGATACTGGAGGGCCCTGCTGTTATTTCTGGAATCCCTGGTAGCCACACGCTTCGATG
1606	CCCGCGTTAACCATACACCGCGCGCGGATCCGCTTGTCGGGAACGGATACGAGCTGGACACCGAGAAATCCCAATGGAAAGAGGTAGCCACACGCTTCGATG
1607	CCCGCGTTAACCATACACCGCGCGCGGATCCGCTTGTCGGGAACGGATACAAGCTCACCAAAATTAGAGGCAACCCGGGCAAGGTAGCCACACGCTTCGATG
1608	CCCGCGTTAACCATACACCGCGCGCGGATCCGCTTGTCGGGAACGGATACCCTCTGTGGTAGAGAGGGACTACCAGAAGGAGGGTAGCCACACGCTTCGATG
1609	CCCGCGTTAACCATACACCGCGCGCGGATCCGCTTGTCGGGAACGGATACTTCTTTGTCAGAAAGTCTAGGCTGTGCTGTGGGGTAGCCACACGCTTCGATG
1610	CCCGCGTTAACCATACACCGCGCGCGGATCCGCTTGTCGGGAACGGATACCTGTACCTTAGTCTCTGAAATTTCTGCTTTCAGGTAGCCACACGCTTCGATG
1611	CCCGCGTTAACCATACACCGCGCGCGGATCCGCTTGTCGGGAACGGATACTCATCTAGTTGCAATCATCTGGAATCATGGGTGGTAGCCACACGCTTCGATG
1612	CCCGCGTTAACCATACACCGCGCGCGGATCCGCTTGTCGGGAACGGATACTTGCATTTTAGGAAGATTCAGAGGACCCTCTAGGTAGCCACACGCTTCGATG
1613	CCCGCGTTAACCATACACCGCGCGCGGATCCGCTTGTCGGGAACGGATACGGCTTCTGTGCCTGAAAGAACTCGGGTTGGAGGGTAGCCACACGCTTCGATG
1614	CCCGCGTTAACCATACACCGCGCGCGGATCCGCTTGTCGGGAACGGATACGTGTTGAGTGATTGCATATGTCAAGCACTATTGGTAGCCACACGCTTCGATG
1615	CCCGCGTTAACCATACACCGCGCGCGGATCCGCTTGTCGGGAACGGATACCAATCTGCTTAATGCAACTACAAAGTAGGTGTGGTAGCCACACGCTTCGATG
1616	CCCGCGTTAACCATACACCGCGCGCGGATCCGCTTGTCGGGAACGGATACAATTAAGGCACAGGGTGGTCAAGCATGACGTAGGTAGCCACACGCTTCGATG
1617	CCCGCGTTAACCATACACCGCGCGCGGATCCGCTTGTCGGGAACGGATACCAGCTAGAGAGCGGCAGAACCTTGGATATGGAGGTAGCCACACGCTTCGATG
1618	CCCGCGTTAACCATACACCGCGCGCGGATCCGCTTGTCGGGAACGGATACTAGATGCTGTAGAGATCCTAGGATGGATCAGAGGTAGCCACACGCTTCGATG
1619	CCCGCGTTAACCATACACCGCGCGCGGATCCGCTTGTCGGGAACGGATACTCTTCTAGGAGCTTCACCCTAATAAATGTGAAGGTAGCCACACGCTTCGATG
1620	CCCGCGTTAACCATACACCGCGCGCGGATCCGCTTGTCGGGAACGGATACCATCACATCCAACATACTGGGAAGAAGTGCAAGGTAGCCACACGCTTCGATG
1621	CCCGCGTTAACCATACACCGCGCGCGGATCCGCTTGTCGGGAACGGATACTAAGTTACCTGGTATGAAGAAGCTCCTGGAACGGTAGCCACACGCTTCGATG
1622	CCCGCGTTAACCATACACCGCGCGCGGATCCGCTTGTCGGGAACGGATACCCCTGCTATTTATATGTGATTTGACCTTGGATGGTAGCCACACGCTTCGATG
1623	CCCGCGTTAACCATACACCGCGCGCGGATCCGCTTGTCGGGAACGGATACCTCTGAAACTCAATTCTCTCTACCTGTAATCTGGTAGCCACACGCTTCGATG
1624	CCCGCGTTAACCATACACCGCGCGCGGATCCGCTTGTCGGGAACGGATACACATCAAAGAGTTGTTTGGAGATTAGATGAGCGGTAGCCACACGCTTCGATG
1625	CCCGCGTTAACCATACACCGCGCGCGGATCCGCTTGTCGGGAACGGATACGGAAATGCTGAGCATATAGCAAGTGTTCCATAGGTAGCCACACGCTTCGATG
1626	CCCGCGTTAACCATACACCGCGCGCGGATCCGCTTGTCGGGAACGGATACTCTTCTTTCCTTCTTTCCCTCTGCTTGGAGGTGGTAGCCACACGCTTCGATG
1627	CCCGCGTTAACCATACACCGCGCGCGGATCCGCTTGTCGGGAACGGATACGCTGCAAGGAGCCTTAGAACTTTATTAAATGTGGTAGCCACACGCTTCGATG
1628	CCCGCGTTAACCATACACCGCGCGCGGATCCGCTTGTCGGGAACGGATACGTTAAGCTCACTCTCATAAATCGTTTCAGTGAGGTAGCCACACGCTTCGATG
1629	CCCGCGTTAACCATACACCGCGCGCGGATCCGCTTGTCGGGAACGGATACACCAGAAACTTCTTCCTTTCCTGCCATATGGCGGTAGCCACACGCTTCGATG
1630	CCCGCGTTAACCATACACCGCGCGCGGATCCGCTTGTCGGGAACGGATACCAAACATCTGAGTGGGACTTTTCACCCAAACTGGTAGCCACACGCTTCGATG
1631	CCCGCGTTAACCATACACCGCGCGCGGATCCGCTTGTCGGGAACGGATACTTATTATTGGTGCTTCTGTGCAGTGGGCAGAGGGTAGCCACACGCTTCGATG
1632	CCCGCGTTAACCATACACCGCGCGCGGATCCGCTTGTCGGGAACGGATACGGCCTGTGGGTGCTAAATGAGGTTTCGTAGAGGGTAGCCACACGCTTCGATG
1633	CCCGCGTTAACCATACACCGCGCGCGGATCCGCTTGTCGGGAACGGATACGCAGGGAAATCAAGGGAGCCTGGTCAAGAAAGGGTAGCCACACGCTTCGATG
1634	CCCGCGTTAACCATACACCGCGCGCGGATCCGCTTGTCGGGAACGGATACTGATGGTTAGTTGCATGTGTCAACTTGGTGGGGGTAGCCACACGCTTCGATG
1635	CCCGCGTTAACCATACACCGCGCGCGGATCCGCTTGTCGGGAACGGATACCAGATACTTAGTCAAACACTATTCTGGGTGTTGGTAGCCACACGCTTCGATG
1636	CCCGCGTTAACCATACACCGCGCGCGGATCCGCTTGTCGGGAACGGATACCGGTAGACTTTGAATAAGCAGTTTGCACTCCCGGTAGCCACACGCTTCGATG
1637	CCCGCGTTAACCATACACCGCGCGCGGATCCGCTTGTCGGGAACGGATACGGGCCTCATCAAATCAGAAACCTGAAAAGAACGGTAGCCACACGCTTCGATG
1638	CCCGCGTTAACCATACACCGCGCGCGGATCCGCTTGTCGGGAACGGATACCATCCTTATTTGAGCAAGAGGGAATTCTCCAGGGTAGCCACACGCTTCGATG
1639	CCCGCGTTAACCATACACCGCGCGCGGATCCGCTTGTCGGGAACGGATACTCAGACTCCATCCGAAGCGCCGGCCCTTCCTGGGTAGCCACACGCTTCGATG
1640	CCCGCGTTAACCATACACCGCGCGCGGATCCGCTTGTCGGGAACGGATACACGTGAGCTCTCCTGGGTCTACAGCCTGCTGGGGTAGCCACACGCTTCGATG
1641	CCCGCGTTAACCATACACCGCGCGCGGATCCGCTTGTCGGGAACGGATACGAACTTGCCAGCATCCATAACTGTGTGAGCAGGGTAGCCACACGCTTCGATG
1642	CCCGCGTTAACCATACACCGCGCGCGGATCCGCTTGTCGGGAACGGATACTATGTCTGCAACATATCAGTCTCTCTTCTCTCGGTAGCCACACGCTTCGATG
1643	CCCGCGTTAACCATACACCGCGCGCGGATCCGCTTGTCGGGAACGGATACGTTATCTTGTATTCGGTGAACGCTCAACAGCTGGTAGCCACACGCTTCGATG
1644	CCCGCGTTAACCATACACCGCGCGCGGATCCGCTTGTCGGGAACGGATACAGGTATTATAGTTCCCACTGGCTGACTAAACTGGTAGCCACACGCTTCGATG
1645	CCCGCGTTAACCATACACCGCGCGCGGATCCGCTTGTCGGGAACGGATACGAGGTTCAATTACCTATCCCAATTGGTAAACTGGTAGCCACACGCTTCGATG
1646	CCCGCGTTAACCATACACCGCGCGCGGATCCGCTTGTCGGGAACGGATACTCTACTACAACAAACAAGAATCTGTGCTACCTGGTAGCCACACGCTTCGATG
1647	CCCGCGTTAACCATACACCGCGCGCGGATCCGCTTGTCGGGAACGGATACACAGAAGCTCCAGTGTTTGCTGGCCTGGGAACGGTAGCCACACGCTTCGATG
1648	CCCGCGTTAACCATACACCGCGCGCGGATCCGCTTGTCGGGAACGGATACTATTTGAGGTTGGTGGGTGGATGAATATGTATGGTAGCCACACGCTTCGATG
1649	CCCGCGTTAACCATACACCGCGCGCGGATCCGCTTGTCGGGAACGGATACGTCAGCAACTGATTTTATTTTCATACGGAAGGGGTAGCCACACGCTTCGATG
1650	CCCGCGTTAACCATACACCGCGCGCGGATCCGCTTGTCGGGAACGGATACCTTGTCTGTTCCCTTTAATTGTCTACATGGTTGGTAGCCACACGCTTCGATG
1651	CCCGCGTTAACCATACACCGCGCGCGGATCCGCTTGTCGGGAACGGATACACTGCCACCATCAGACTGCTACCTCCCAGTGGGGTAGCCACACGCTTCGATG
1652	CCCGCGTTAACCATACACCGCGCGCGGATCCGCTTGTCGGGAACGGATACATCTGACCTCCATGTCCCTGGTGACTTTACTGGGTAGCCACACGCTTCGATG
1653	CCCGCGTTAACCATACACCGCGCGCGGATCCGCTTGTCGGGAACGGATACGGCATTCAGTGAAGGCTTGTTTGGAGAGTGGAGGTAGCCACACGCTTCGATG
1654	CCCGCGTTAACCATACACCGCGCGCGGATCCGCTTGTCGGGAACGGATACTCAGGACGCATTTCCAATAATGCTGACCATTGGGTAGCCACACGCTTCGATG
1655	CCCGCGTTAACCATACACCGCGCGCGGATCCGCTTGTCGGGAACGGATACCTTAGTATGTGCCCAACCATATGCAGAGTCACGGTAGCCACACGCTTCGATG
1656	CCCGCGTTAACCATACACCGCGCGCGGATCCGCTTGTCGGGAACGGATACAAGTCACAGAAGGAAAGCACGCAAGGCAGAGCGGTAGCCACACGCTTCGATG
1657	CCCGCGTTAACCATACACCGCGCGCGGATCCGCTTGTCGGGAACGGATACCCAGAACAGAAGGTCCCTGAGCCATCAGAAAGGGTAGCCACACGCTTCGATG
1658	CCCGCGTTAACCATACACCGCGCGCGGATCCGCTTGTCGGGAACGGATACGATGCTCACACATGCAAGACGTAGAGGAGTGTGGTAGCCACACGCTTCGATG
1659	CCCGCGTTAACCATACACCGCGCGCGGATCCGCTTGTCGGGAACGGATACCTCACTCAGACTCAATTTCCTGCTAATTCATTGGTAGCCACACGCTTCGATG
1660	CCCGCGTTAACCATACACCGCGCGCGGATCCGCTTGTCGGGAACGGATACTTTAAAGATCTTCAACGTGCCAGATGCTGTCCGGTAGCCACACGCTTCGATG
1661	CCCGCGTTAACCATACACCGCGCGCGGATCCGCTTGTCGGGAACGGATACAGCATGATTAAGATACAGTCTGTGCTTAGAAGGGTAGCCACACGCTTCGATG
1662	CCCGCGTTAACCATACACCGCGCGCGGATCCGCTTGTCGGGAACGGATACGGGTGCCTAACCTGGAGGTCAGCAAAGGCAGGGGTAGCCACACGCTTCGATG
1663	CCCGCGTTAACCATACACCGCGCGCGGATCCGCTTGTCGGGAACGGATACCTGGTCCACAGCAGTCTAGAAGTGGTTACTTAGGTAGCCACACGCTTCGATG
1664	CCCGCGTTAACCATACACCGCGCGCGGATCCGCTTGTCGGGAACGGATACGCAGAATTAGTCCCGACACTTCATCTGAAATCGGTAGCCACACGCTTCGATG
1665	CCCGCGTTAACCATACACCGCGCGCGGATCCGCTTGTCGGGAACGGATACGGAGCCCATATCTATGGTCTATGCAAGGCAATGGTAGCCACACGCTTCGATG
1666	CCCGCGTTAACCATACACCGCGCGCGGATCCGCTTGTCGGGAACGGATACGGCAGAGACAACAAACCCATAAAGAGCTCATGGGTAGCCACACGCTTCGATG
1667	CCCGCGTTAACCATACACCGCGCGCGGATCCGCTTGTCGGGAACGGATACCTAGGTACGCAGCAATTAGCCTTAATCATCACGGTAGCCACACGCTTCGATG
1668	CCCGCGTTAACCATACACCGCGCGCGGATCCGCTTGTCGGGAACGGATACTCTGTCTCTCTGGACATATATGAGAGTTGGGAGGTAGCCACACGCTTCGATG
1669	CCCGCGTTAACCATACACCGCGCGCGGATCCGCTTGTCGGGAACGGATACCAATTCGAGATAGTTGAAGAGATGAATGACCAGGTAGCCACACGCTTCGATG
1670	CCCGCGTTAACCATACACCGCGCGCGGATCCGCTTGTCGGGAACGGATACAGAGAACAATGCACACAGGAGTTGATTGTGTGGGTAGCCACACGCTTCGATG
1671	CCCGCGTTAACCATACACCGCGCGCGGATCCGCTTGTCGGGAACGGATACAAGTGCTATGGGAGTTGAGAGAAGGGAAACATGGTAGCCACACGCTTCGATG
1672	CCCGCGTTAACCATACACCGCGCGCGGATCCGCTTGTCGGGAACGGATACGCCAGTCTGTGTTTCCATCCTTCCTGCTGCCCGGTAGCCACACGCTTCGATG
1673	CCCGCGTTAACCATACACCGCGCGCGGATCCGCTTGTCGGGAACGGATACGCTGGAATTGCTTTTGGACAGGGCTGACTCCCGGTAGCCACACGCTTCGATG
1674	CCCGCGTTAACCATACACCGCGCGCGGATCCGCTTGTCGGGAACGGATACATCTGGATACAATGTCGGAATGTGACCAGCCAGGTAGCCACACGCTTCGATG
1675	CCCGCGTTAACCATACACCGCGCGCGGATCCGCTTGTCGGGAACGGATACGCAGCCATGGTGCAGAGGACTCTTCTGCCTCTGGTAGCCACACGCTTCGATG
1676	CCCGCGTTAACCATACACCGCGCGCGGATCCGCTTGTCGGGAACGGATACAGCACATGGGCACTTTAAAAGCACAGGCCATGGGTAGCCACACGCTTCGATG
1677	CCCGCGTTAACCATACACCGCGCGCGGATCCGCTTGTCGGGAACGGATACAGGAGCAGCTCTGTGAAAAGTGCAAGTGTGACGGTAGCCACACGCTTCGATG
1678	CCCGCGTTAACCATACACCGCGCGCGGATCCGCTTGTCGGGAACGGATACCTTTGTGACTTAAAACCCTTCACCGTTACTCAGGTAGCCACACGCTTCGATG
1679	CCCGCGTTAACCATACACCGCGCGCGGATCCGCTTGTCGGGAACGGATACCTGCACTACTCACAAGATATGTGACTTTGGGCGGTAGCCACACGCTTCGATG
1680	CCCGCGTTAACCATACACCGCGCGCGGATCCGCTTGTCGGGAACGGATACGTTGTTAGGAAGCTCCACGGAGGAAGGCTGGTGGTAGCCACACGCTTCGATG
1681	CCCGCGTTAACCATACACCGCGCGCGGATCCGCTTGTCGGGAACGGATACCTGGCTCCATTCCTTCTCTCTGCTTCAGCCTCGGTAGCCACACGCTTCGATG
1682	CCCGCGTTAACCATACACCGCGCGCGGATCCGCTTGTCGGGAACGGATACTCAGGTCTTCAAGGAAATGGCACTTTCTCCATGGTAGCCACACGCTTCGATG
1683	CCCGCGTTAACCATACACCGCGCGCGGATCCGCTTGTCGGGAACGGATACGCGTGCTACGTCCATGTGATTTGCCTGTGTAGGGTAGCCACACGCTTCGATG
1684	CCCGCGTTAACCATACACCGCGCGCGGATCCGCTTGTCGGGAACGGATACGGCAGATACGCTGGGTGCCAAGAAAGCAATGGGGTAGCCACACGCTTCGATG
1685	CCCGCGTTAACCATACACCGCGCGCGGATCCGCTTGTCGGGAACGGATACGAATTCACAAAGGATGGAAGGAGGAGTCCATAGGTAGCCACACGCTTCGATG
1686	CCCGCGTTAACCATACACCGCGCGCGGATCCGCTTGTCGGGAACGGATACTTCAGGCTCTGGCCAGGCTCCAGCACACAGCTGGTAGCCACACGCTTCGATG
1687	CCCGCGTTAACCATACACCGCGCGCGGATCCGCTTGTCGGGAACGGATACAGTTCTGTAAACAAATTCTCAACTGCACCAGAGGTAGCCACACGCTTCGATG
1688	CCCGCGTTAACCATACACCGCGCGCGGATCCGCTTGTCGGGAACGGATACGTTAAGAGAACCCAGTGAAGAAACCTTTTGCAGGTAGCCACACGCTTCGATG
1689	CCCGCGTTAACCATACACCGCGCGCGGATCCGCTTGTCGGGAACGGATACAGAACCCTTTTGAATGTGATCAATCACGCTGAGGTAGCCACACGCTTCGATG
1690	CCCGCGTTAACCATACACCGCGCGCGGATCCGCTTGTCGGGAACGGATACCTTAAACCAGGGAAAACCCAGGTAAGATATTTGGTAGCCACACGCTTCGATG
1691	CCCGCGTTAACCATACACCGCGCGCGGATCCGCTTGTCGGGAACGGATACAATATGAGATGCTCTCTGCCTAGGGACAGCAAGGTAGCCACACGCTTCGATG
1692	CCCGCGTTAACCATACACCGCGCGCGGATCCGCTTGTCGGGAACGGATACTGATGCAAACGATCCCAGCCACACTCCCTGATGGTAGCCACACGCTTCGATG
1693	CCCGCGTTAACCATACACCGCGCGCGGATCCGCTTGTCGGGAACGGATACAAACTCAGAGATGCAGCTGACCAGACTGATGTGGTAGCCACACGCTTCGATG
1694	CCCGCGTTAACCATACACCGCGCGCGGATCCGCTTGTCGGGAACGGATACACGGAATCCAGCTGCTACAACCGTCACACAAAGGTAGCCACACGCTTCGATG
1695	CCCGCGTTAACCATACACCGCGCGCGGATCCGCTTGTCGGGAACGGATACTAGAGGACAAAAGGTAGCAACTTGTCGCTTCTGGTAGCCACACGCTTCGATG
1696	CCCGCGTTAACCATACACCGCGCGCGGATCCGCTTGTCGGGAACGGATACGATTTAGGACATGAGACCAAATGAGAGAGATTGGTAGCCACACGCTTCGATG
1697	CCCGCGTTAACCATACACCGCGCGCGGATCCGCTTGTCGGGAACGGATACGCTCACCAGGCCAAAGCAGGCAGTCTTGGGTCGGTAGCCACACGCTTCGATG
1698	CCCGCGTTAACCATACACCGCGCGCGGATCCGCTTGTCGGGAACGGATACAGTTGTAGCTGCCATATAAGCTGTCCCTGCCAGGTAGCCACACGCTTCGATG
1699	CCCGCGTTAACCATACACCGCGCGCGGATCCGCTTGTCGGGAACGGATACGAAATGATGCTGATGAAGCAGGGCTCTGACAGGGTAGCCACACGCTTCGATG
1700	CCCGCGTTAACCATACACCGCGCGCGGATCCGCTTGTCGGGAACGGATACATTATCACTCCAAGATCCTCAAAGCATCCAGGGGTAGCCACACGCTTCGATG
1701	CCCGCGTTAACCATACACCGCGCGCGGATCCGCTTGTCGGGAACGGATACATGCATATTTTCCTTCCCTTTCCTGAATTCCAGGTAGCCACACGCTTCGATG
1702	CCCGCGTTAACCATACACCGCGCGCGGATCCGCTTGTCGGGAACGGATACGCGAAAGAAACCAACTCTAGTGGATTTGAATAGGTAGCCACACGCTTCGATG
1703	CCCGCGTTAACCATACACCGCGCGCGGATCCGCTTGTCGGGAACGGATACGCAGGCTTATCGAATGAGCAGGCGCTGGGAGGGGTAGCCACACGCTTCGATG
1704	CCCGCGTTAACCATACACCGCGCGCGGATCCGCTTGTCGGGAACGGATACAGAACCAATGGCCAAAATCACCCTGCAGACCTGGTAGCCACACGCTTCGATG
1705	CCCGCGTTAACCATACACCGCGCGCGGATCCGCTTGTCGGGAACGGATACACAGCAGACATCAGACCATGCTGCACTGACTCGGTAGCCACACGCTTCGATG
1706	CCCGCGTTAACCATACACCGCGCGCGGATCCGCTTGTCGGGAACGGATACGGTCCTGGAACCTGGACGCCGACACGGTCCAGGGTAGCCACACGCTTCGATG
1707	CCCGCGTTAACCATACACCGCGCGCGGATCCGCTTGTCGGGAACGGATACTTTGAAATCCATGACACTAAGCCTTGCTGCTGGGTAGCCACACGCTTCGATG
1708	CCCGCGTTAACCATACACCGCGCGCGGATCCGCTTGTCGGGAACGGATACTCACGTGCCACGCCAAGGTTCAAGATAAGCTAGGTAGCCACACGCTTCGATG
1709	CCCGCGTTAACCATACACCGCGCGCGGATCCGCTTGTCGGGAACGGATACTGGGCTCCACTTCCCACTAAGGTTCATAAAGCGGTAGCCACACGCTTCGATG
1710	CCCGCGTTAACCATACACCGCGCGCGGATCCGCTTGTCGGGAACGGATACAGTTATACTTGGGTTTCCAGTCTACGTGGCAGGGTAGCCACACGCTTCGATG
1711	CCCGCGTTAACCATACACCGCGCGCGGATCCGCTTGTCGGGAACGGATACTGGACAGTGTGCAAAAGCTGGAGCCTGGGAAAGGTAGCCACACGCTTCGATG
1712	CCCGCGTTAACCATACACCGCGCGCGGATCCGCTTGTCGGGAACGGATACTGGATCTCATCTTTCTCTCTCTGGAAAAGGTTGGTAGCCACACGCTTCGATG
1713	CCCGCGTTAACCATACACCGCGCGCGGATCCGCTTGTCGGGAACGGATACTGTCATTGATGTCCCTACCTGGAAGGCTTTTCGGTAGCCACACGCTTCGATG
1714	CCCGCGTTAACCATACACCGCGCGCGGATCCGCTTGTCGGGAACGGATACCTTGCCCTCCTCCGTGACCCACAAAGATCTCTGGTAGCCACACGCTTCGATG
1715	CCCGCGTTAACCATACACCGCGCGCGGATCCGCTTGTCGGGAACGGATACAATAAACATTCACTGAGTGTCTGCTAGGCCTTGGTAGCCACACGCTTCGATG
1716	CCCGCGTTAACCATACACCGCGCGCGGATCCGCTTGTCGGGAACGGATACAGGTCACATCGGGTGCCAAGTGTGTGGAGGTGGGTAGCCACACGCTTCGATG
1717	CCCGCGTTAACCATACACCGCGCGCGGATCCGCTTGTCGGGAACGGATACGCAGAGGAGATGACTTATTTAAATGGGTCTTAGGTAGCCACACGCTTCGATG
1718	CCCGCGTTAACCATACACCGCGCGCGGATCCGCTTGTCGGGAACGGATACCATTGGTAGAGGGAGAGGTGCATCCCAGAGAGGGTAGCCACACGCTTCGATG
1719	CCCGCGTTAACCATACACCGCGCGCGGATCCGCTTGTCGGGAACGGATACATGTACAGGGCAAGGAGTCATGAGAAGGCGTGGGTAGCCACACGCTTCGATG
1720	CCCGCGTTAACCATACACCGCGCGCGGATCCGCTTGTCGGGAACGGATACGTGTGCATGTGGGCAGCAGGCAAGGAGGTGGGGGTAGCCACACGCTTCGATG
1721	CCCGCGTTAACCATACACCGCGCGCGGATCCGCTTGTCGGGAACGGATACTTGCTGAAGATTGGGACCACACGGCTGGGCACGGTAGCCACACGCTTCGATG
1722	CCCGCGTTAACCATACACCGCGCGCGGATCCGCTTGTCGGGAACGGATACCAAAACAAAACAAAAGATTGGGACCACATTCCGGTAGCCACACGCTTCGATG
1723	CCCGCGTTAACCATACACCGCGCGCGGATCCGCTTGTCGGGAACGGATACGGAAAAGACATTGTATCCTGAGACCATTAGAAGGTAGCCACACGCTTCGATG
1724	CCCGCGTTAACCATACACCGCGCGCGGATCCGCTTGTCGGGAACGGATACGTGGCACTAAATGCATTCAAAATGCTGTGCAGGGTAGCCACACGCTTCGATG
1725	CCCGCGTTAACCATACACCGCGCGCGGATCCGCTTGTCGGGAACGGATACCATCCATCTCCAGAACTCTTTCATCTTGTAAAGGTAGCCACACGCTTCGATG
1726	CCCGCGTTAACCATACACCGCGCGCGGATCCGCTTGTCGGGAACGGATACACCCATTTAACACTAACCTCCGATGCTACCCTGGTAGCCACACGCTTCGATG
1727	CCCGCGTTAACCATACACCGCGCGCGGATCCGCTTGTCGGGAACGGATACTCTGTCTCTATCATCAATGCTTTTAAGCCCGAGGTAGCCACACGCTTCGATG
1728	CCCGCGTTAACCATACACCGCGCGCGGATCCGCTTGTCGGGAACGGATACGCGGCTGCAGAGAACTTCAGAGGTGATGATGAGGTAGCCACACGCTTCGATG
1729	CCCGCGTTAACCATACACCGCGCGCGGATCCGCTTGTCGGGAACGGATACGGTGGTGAGAGAGATTGCAGAGATATTGATTAGGTAGCCACACGCTTCGATG
1730	CCCGCGTTAACCATACACCGCGCGCGGATCCGCTTGTCGGGAACGGATACACACCCATTCTTGTGTGAGACAGAGAGGCGATGGTAGCCACACGCTTCGATG
1731	CCCGCGTTAACCATACACCGCGCGCGGATCCGCTTGTCGGGAACGGATACCAGGAGTTTTACATAATCCTCTGATCCTATCAGGTAGCCACACGCTTCGATG
1732	CCCGCGTTAACCATACACCGCGCGCGGATCCGCTTGTCGGGAACGGATACCCTCCCATATCATTCCCGTAAGATGTGTGAGAGGTAGCCACACGCTTCGATG
1733	CCCGCGTTAACCATACACCGCGCGCGGATCCGCTTGTCGGGAACGGATACGCAAATTTGACCATTGCATGCTCTAATCCATTGGTAGCCACACGCTTCGATG
1734	CCCGCGTTAACCATACACCGCGCGCGGATCCGCTTGTCGGGAACGGATACCAATGACAATTCAGAACAGATCCTGTGCTAAGGGTAGCCACACGCTTCGATG
1735	CCCGCGTTAACCATACACCGCGCGCGGATCCGCTTGTCGGGAACGGATACCACAGGATCTGAAGTGATCAGAAGACCTGGGTGGTAGCCACACGCTTCGATG
1736	CCCGCGTTAACCATACACCGCGCGCGGATCCGCTTGTCGGGAACGGATACTCAGCCACGAACTCGGTGACCCTGGGAGAGCGGGTAGCCACACGCTTCGATG
1737	CCCGCGTTAACCATACACCGCGCGCGGATCCGCTTGTCGGGAACGGATACGATTAAATGAGATGCTTTGTGTAAAGCCCTGTGGTAGCCACACGCTTCGATG
1738	CCCGCGTTAACCATACACCGCGCGCGGATCCGCTTGTCGGGAACGGATACCAGCGTGTGACCCACAGTGAGTGCTCAGTTCAGGTAGCCACACGCTTCGATG
1739	CCCGCGTTAACCATACACCGCGCGCGGATCCGCTTGTCGGGAACGGATACTGCTGTCTGTTATGATAACACTGATCATCATCGGTAGCCACACGCTTCGATG
1740	CCCGCGTTAACCATACACCGCGCGCGGATCCGCTTGTCGGGAACGGATACCAGCCCTGACGCCCTGCGCTTTGCAGTTGTTCGGTAGCCACACGCTTCGATG
1741	CCCGCGTTAACCATACACCGCGCGCGGATCCGCTTGTCGGGAACGGATACTGCAGTTGTTCTTGAGAGGGAGATGGAACTGTGGTAGCCACACGCTTCGATG
1742	CCCGCGTTAACCATACACCGCGCGCGGATCCGCTTGTCGGGAACGGATACTTGTTCTGAAGAGAGTGTCCCACCCTCCCTGCGGTAGCCACACGCTTCGATG
1743	CCCGCGTTAACCATACACCGCGCGCGGATCCGCTTGTCGGGAACGGATACTGGAGCGTGACATTTCCGCCAGCCTCATTCTCGGTAGCCACACGCTTCGATG
1744	CCCGCGTTAACCATACACCGCGCGCGGATCCGCTTGTCGGGAACGGATACCTTCCTTAGCAGCTGTGCGGTTTCCTTTTCTAGGTAGCCACACGCTTCGATG
1745	CCCGCGTTAACCATACACCGCGCGCGGATCCGCTTGTCGGGAACGGATACCAAATCTCCTCTGAATCTGGGCGCACCGGAGGGGTAGCCACACGCTTCGATG
1746	CCCGCGTTAACCATACACCGCGCGCGGATCCGCTTGTCGGGAACGGATACCAGGCCATAGACCCATCCCTGAAGCTCCTCTGGGTAGCCACACGCTTCGATG
1747	CCCGCGTTAACCATACACCGCGCGCGGATCCGCTTGTCGGGAACGGATACGAGCCTCAGAGCCTTCCTTGCCACGCGGAGCTGGTAGCCACACGCTTCGATG
1748	CCCGCGTTAACCATACACCGCGCGCGGATCCGCTTGTCGGGAACGGATACCCCTCTTGAAAGCTGTGTTCTGGGTACAGAATGGTAGCCACACGCTTCGATG
1749	CCCGCGTTAACCATACACCGCGCGCGGATCCGCTTGTCGGGAACGGATACAGGCCAGGCTGAGGGACACCACTGAGTTCTGAGGTAGCCACACGCTTCGATG
1750	CCCGCGTTAACCATACACCGCGCGCGGATCCGCTTGTCGGGAACGGATACGCAGGGCTGACATCTGTATTTGAAACACAGAGGGTAGCCACACGCTTCGATG
1751	CCCGCGTTAACCATACACCGCGCGCGGATCCGCTTGTCGGGAACGGATACTGAAGTCTGTTGATTGAGAAGAGACACAGGTGGGTAGCCACACGCTTCGATG
1752	CCCGCGTTAACCATACACCGCGCGCGGATCCGCTTGTCGGGAACGGATACAACGGCTCTAGCCCGGACTGTTCCCACAGGGCGGTAGCCACACGCTTCGATG
1753	CCCGCGTTAACCATACACCGCGCGCGGATCCGCTTGTCGGGAACGGATACCCCAAGAGAGAACCCATGTGTGTTTCTTCTTCGGTAGCCACACGCTTCGATG
1754	CCCGCGTTAACCATACACCGCGCGCGGATCCGCTTGTCGGGAACGGATACATTGGCTTTGTAGGCAACAATCCACAGGGCTGGGTAGCCACACGCTTCGATG
1755	CCCGCGTTAACCATACACCGCGCGCGGATCCGCTTGTCGGGAACGGATACGATTGGTAGGAGAGTCAAATATTTGTTGATGGGGTAGCCACACGCTTCGATG
1756	CCCGCGTTAACCATACACCGCGCGCGGATCCGCTTGTCGGGAACGGATACGGTGCGTTTAGAAATTGCTCATGAAGATAAACGGTAGCCACACGCTTCGATG
1757	CCCGCGTTAACCATACACCGCGCGCGGATCCGCTTGTCGGGAACGGATACGTTGTGAGGCTTGAGATTTTATATCACCGTATGGTAGCCACACGCTTCGATG
1758	CCCGCGTTAACCATACACCGCGCGCGGATCCGCTTGTCGGGAACGGATACAAAAGCAATTTATTGTTCACCATGTGCCATGGGGTAGCCACACGCTTCGATG
1759	CCCGCGTTAACCATACACCGCGCGCGGATCCGCTTGTCGGGAACGGATACCATTAACCTCAGAAATTCCAACTTAGTCACCTGGTAGCCACACGCTTCGATG
1760	CCCGCGTTAACCATACACCGCGCGCGGATCCGCTTGTCGGGAACGGATACATTCCTCGTTTCAAGTAAGTGAGACACCGCTTGGTAGCCACACGCTTCGATG
1761	CCCGCGTTAACCATACACCGCGCGCGGATCCGCTTGTCGGGAACGGATACTATGTGCGTGGCTGCCTGGATTCCAGTGTGGCGGTAGCCACACGCTTCGATG
1762	CCCGCGTTAACCATACACCGCGCGCGGATCCGCTTGTCGGGAACGGATACGATTGAAAAGTGAGTATCCAGCAGGCCTTGCAGGTAGCCACACGCTTCGATG
1763	CCCGCGTTAACCATACACCGCGCGCGGATCCGCTTGTCGGGAACGGATACTCTCATCAGAGACCCTGTTCACACATGCTCTTGGTAGCCACACGCTTCGATG
1764	CCCGCGTTAACCATACACCGCGCGCGGATCCGCTTGTCGGGAACGGATACCCGGTTTTACAGGTTTCTGATGATAGCAAATAGGTAGCCACACGCTTCGATG
1765	CCCGCGTTAACCATACACCGCGCGCGGATCCGCTTGTCGGGAACGGATACTGGTGCGGAATTCTAGGCTCCTGACAGCTTTTGGTAGCCACACGCTTCGATG
1766	CCCGCGTTAACCATACACCGCGCGCGGATCCGCTTGTCGGGAACGGATACGAGTCATTCTCTTGGTTAGCGTAGAAGTAACTGGTAGCCACACGCTTCGATG
1767	CCCGCGTTAACCATACACCGCGCGCGGATCCGCTTGTCGGGAACGGATACAACTGACCAACAAAAGTGCCTTCCAGTTCAAAGGTAGCCACACGCTTCGATG
1768	CCCGCGTTAACCATACACCGCGCGCGGATCCGCTTGTCGGGAACGGATACGTCTCACTTTGAGCCCTCCGTCACTTGGATTAGGTAGCCACACGCTTCGATG
1769	CCCGCGTTAACCATACACCGCGCGCGGATCCGCTTGTCGGGAACGGATACTCTTTACCTAAGGGCCGATGTGGACGGTGTGTGGTAGCCACACGCTTCGATG
1770	CCCGCGTTAACCATACACCGCGCGCGGATCCGCTTGTCGGGAACGGATACGGTGTGTGGGTTGTGAACATACTGAAATAGGTGGTAGCCACACGCTTCGATG
1771	CCCGCGTTAACCATACACCGCGCGCGGATCCGCTTGTCGGGAACGGATACGTAAAGAGCTGCTGTCCTCAAGCATCGTGCATGGTAGCCACACGCTTCGATG
1772	CCCGCGTTAACCATACACCGCGCGCGGATCCGCTTGTCGGGAACGGATACCGCTCCCATTCTTTCCTGGAACCCTATAAACTGGTAGCCACACGCTTCGATG
1773	CCCGCGTTAACCATACACCGCGCGCGGATCCGCTTGTCGGGAACGGATACAGGTGAGGTATTTTGACTGTCACTCCTGGCAGGGTAGCCACACGCTTCGATG
1774	CCCGCGTTAACCATACACCGCGCGCGGATCCGCTTGTCGGGAACGGATACATTGATGGGTTCCCAGCGAGAAAAGCTGTGCGGGTAGCCACACGCTTCGATG
1775	CCCGCGTTAACCATACACCGCGCGCGGATCCGCTTGTCGGGAACGGATACTGCTTCAGGAGAGTGAAGTGCTGCTCGGGCTAGGTAGCCACACGCTTCGATG
1776	CCCGCGTTAACCATACACCGCGCGCGGATCCGCTTGTCGGGAACGGATACGGCTGAGAAACTCAACACATGGCACGTGAGTAGGTAGCCACACGCTTCGATG
1777	CCCGCGTTAACCATACACCGCGCGCGGATCCGCTTGTCGGGAACGGATACCTCTACCTACAGAGAGCCTAGAGGTTCTGGGAGGTAGCCACACGCTTCGATG
1778	CCCGCGTTAACCATACACCGCGCGCGGATCCGCTTGTCGGGAACGGATACGAAGGAGAGGCAGATGATGTCACTCCCGCATAGGTAGCCACACGCTTCGATG
1779	CCCGCGTTAACCATACACCGCGCGCGGATCCGCTTGTCGGGAACGGATACCCATGGCTTTTCACCTGCCCAGGATAATTAAAGGTAGCCACACGCTTCGATG
1780	CCCGCGTTAACCATACACCGCGCGCGGATCCGCTTGTCGGGAACGGATACTTTGTTACTGACAAGGGTCCACTCATCCTTTAGGTAGCCACACGCTTCGATG
1781	CCCGCGTTAACCATACACCGCGCGCGGATCCGCTTGTCGGGAACGGATACCGACTCTTTTCCAAACAGCCCTGACCCTAGGGGGTAGCCACACGCTTCGATG
1782	CCCGCGTTAACCATACACCGCGCGCGGATCCGCTTGTCGGGAACGGATACGTTCAGGAGACACCCAGAGAAGAGGCGCGGCAGGTAGCCACACGCTTCGATG
1783	CCCGCGTTAACCATACACCGCGCGCGGATCCGCTTGTCGGGAACGGATACACCAAGGGTGCAGGCTGTTCTTCAAGCTCCCTGGTAGCCACACGCTTCGATG
1784	CCCGCGTTAACCATACACCGCGCGCGGATCCGCTTGTCGGGAACGGATACGCACCATCTGCACAGTGTCTGCCCTCGCCCTGGGTAGCCACACGCTTCGATG
1785	CCCGCGTTAACCATACACCGCGCGCGGATCCGCTTGTCGGGAACGGATACATTGCATTTCCTGCCGTCCCTTGCAACCATGCGGTAGCCACACGCTTCGATG
1786	CCCGCGTTAACCATACACCGCGCGCGGATCCGCTTGTCGGGAACGGATACGTGCTTCCTCCCACTAGCCCATGAGCTCTCCCGGTAGCCACACGCTTCGATG
1787	CCCGCGTTAACCATACACCGCGCGCGGATCCGCTTGTCGGGAACGGATACCTGTGATGTTGGTTTCTGTATCCCAAGCAGCTGGTAGCCACACGCTTCGATG
1788	CCCGCGTTAACCATACACCGCGCGCGGATCCGCTTGTCGGGAACGGATACTCTGTCTACTCCTCCGGCTCTCCTGGTCCTCTGGTAGCCACACGCTTCGATG
1789	CCCGCGTTAACCATACACCGCGCGCGGATCCGCTTGTCGGGAACGGATACGGAGGAAGAAGAGGAAGGGAGGGCTTGGTGTGGGTAGCCACACGCTTCGATG
1790	CCCGCGTTAACCATACACCGCGCGCGGATCCGCTTGTCGGGAACGGATACAAAGAGGGCTCCTCACCAGGCTCTCGCCAGCGGGTAGCCACACGCTTCGATG
1791	CCCGCGTTAACCATACACCGCGCGCGGATCCGCTTGTCGGGAACGGATACAGCCTCGTGTTTAGTTGCAGGGAGAACGTATCGGTAGCCACACGCTTCGATG
1792	CCCGCGTTAACCATACACCGCGCGCGGATCCGCTTGTCGGGAACGGATACTCTCCCGGATATAGGACAGCCTGGATTCTTCAGGTAGCCACACGCTTCGATG
1793	CCCGCGTTAACCATACACCGCGCGCGGATCCGCTTGTCGGGAACGGATACGGCCTTCTCAGAGGAATAAGGTGCTGTGAGGCGGTAGCCACACGCTTCGATG
1794	CCCGCGTTAACCATACACCGCGCGCGGATCCGCTTGTCGGGAACGGATACCATACCCATCTTCCTGAGCATGGTCCCAGGCTGGTAGCCACACGCTTCGATG
1795	CCCGCGTTAACCATACACCGCGCGCGGATCCGCTTGTCGGGAACGGATACCACCTACCTTGGGTTTTAAAGAATGAATAAGGGGTAGCCACACGCTTCGATG
1796	CCCGCGTTAACCATACACCGCGCGCGGATCCGCTTGTCGGGAACGGATACCCAGTGCAGGATGGAAGGGAATTTGAGGCAGGGGTAGCCACACGCTTCGATG
1797	CCCGCGTTAACCATACACCGCGCGCGGATCCGCTTGTCGGGAACGGATACAAGCAGCATGCGCAGGAAGATACAAACAGGGAGGTAGCCACACGCTTCGATG
1798	CCCGCGTTAACCATACACCGCGCGCGGATCCGCTTGTCGGGAACGGATACGGAGCTTCAAGTACCAGGGAGGGAAAGTGAGAGGTAGCCACACGCTTCGATG
1799	CCCGCGTTAACCATACACCGCGCGCGGATCCGCTTGTCGGGAACGGATACGGGATCTAGAATTTACCTGTTACCTTCATTCAGGTAGCCACACGCTTCGATG
1800	CCCGCGTTAACCATACACCGCGCGCGGATCCGCTTGTCGGGAACGGATACCACCACATGTCATCTGGACCCACTTTATAGAAGGTAGCCACACGCTTCGATG
1801	CCCGCGTTAACCATACACCGCGCGCGGATCCGCTTGTCGGGAACGGATACAGACTAGGTAAATGTGGTATCTGAGAGCTCCCGGTAGCCACACGCTTCGATG
1802	CCCGCGTTAACCATACACCGCGCGCGGATCCGCTTGTCGGGAACGGATACTCCTGGCTCTGGTTCCAGACCCTTGCACTATGGGTAGCCACACGCTTCGATG
1803	CCCGCGTTAACCATACACCGCGCGCGGATCCGCTTGTCGGGAACGGATACGGCCCTTCAGAACTGAAACCATTTCTTATTTAGGTAGCCACACGCTTCGATG
1804	CCCGCGTTAACCATACACCGCGCGCGGATCCGCTTGTCGGGAACGGATACGGTATGTGAAATGATACTCAGGTCAAAGGAATGGTAGCCACACGCTTCGATG
1805	CCCGCGTTAACCATACACCGCGCGCGGATCCGCTTGTCGGGAACGGATACAGCTCTGAAAATCAAAGAGACTCATGATTTGGGGTAGCCACACGCTTCGATG
1806	CCCGCGTTAACCATACACCGCGCGCGGATCCGCTTGTCGGGAACGGATACTCCATCACACGTGCATAAGCAGAATTCTCTGCGGTAGCCACACGCTTCGATG
1807	CCCGCGTTAACCATACACCGCGCGCGGATCCGCTTGTCGGGAACGGATACCCCTTTATGTTCCTGTGGTTGCCCACTTCTGAGGTAGCCACACGCTTCGATG
1808	CCCGCGTTAACCATACACCGCGCGCGGATCCGCTTGTCGGGAACGGATACTCAGTTGCTCAATAGTGGTTCCAGTTTGCAAAGGTAGCCACACGCTTCGATG
1809	CCCGCGTTAACCATACACCGCGCGCGGATCCGCTTGTCGGGAACGGATACGTCATTGAGTGAGCTGTTTCAGCAGTACTCCTGGTAGCCACACGCTTCGATG
1810	CCCGCGTTAACCATACACCGCGCGCGGATCCGCTTGTCGGGAACGGATACAAAGTCACCTTCAGATGCCACTGATTCCATCAGGTAGCCACACGCTTCGATG
1811	CCCGCGTTAACCATACACCGCGCGCGGATCCGCTTGTCGGGAACGGATACCGAGCTGCGGCCTTATTGGTTTGCAAGGACGGGGTAGCCACACGCTTCGATG
1812	CCCGCGTTAACCATACACCGCGCGCGGATCCGCTTGTCGGGAACGGATACGAGTTTGGAAACAGCATGCTCCTGGCTTTCCCGGTAGCCACACGCTTCGATG
1813	CCCGCGTTAACCATACACCGCGCGCGGATCCGCTTGTCGGGAACGGATACTGAGACAGGAATGAGTGGCAGAAAATGACTGAGGTAGCCACACGCTTCGATG
1814	CCCGCGTTAACCATACACCGCGCGCGGATCCGCTTGTCGGGAACGGATACGTTACAGCCTCAACCGCTAGGGATCCCTTGGCGGTAGCCACACGCTTCGATG
1815	CCCGCGTTAACCATACACCGCGCGCGGATCCGCTTGTCGGGAACGGATACGGACATACAGACTGCATCTTTCTGCCTCCCTAGGTAGCCACACGCTTCGATG
1816	CCCGCGTTAACCATACACCGCGCGCGGATCCGCTTGTCGGGAACGGATACGAGTGCTATCTTCATAACCGGGAGGCTGAGCTGGTAGCCACACGCTTCGATG
1817	CCCGCGTTAACCATACACCGCGCGCGGATCCGCTTGTCGGGAACGGATACTCACACCTCAATGCTGCCATTTCCAGTTATGTGGTAGCCACACGCTTCGATG
1818	CCCGCGTTAACCATACACCGCGCGCGGATCCGCTTGTCGGGAACGGATACAGGTTACCTGCTTTTCCTGAGCCTTTATTATTGGTAGCCACACGCTTCGATG
1819	CCCGCGTTAACCATACACCGCGCGCGGATCCGCTTGTCGGGAACGGATACCATTTCAAAATGCACTAACATGGTAGCCACTAGGTAGCCACACGCTTCGATG
1820	CCCGCGTTAACCATACACCGCGCGCGGATCCGCTTGTCGGGAACGGATACCTATTGAACGCTTGAAACGTGATGAGTCTGCAGGTAGCCACACGCTTCGATG
1821	CCCGCGTTAACCATACACCGCGCGCGGATCCGCTTGTCGGGAACGGATACCCGCGAGTATAACACACCTGGATTTCCTCCCTGGTAGCCACACGCTTCGATG
1822	CCCGCGTTAACCATACACCGCGCGCGGATCCGCTTGTCGGGAACGGATACTTTCCATGCCCAGTGAGGCCTGCTCAGCTCCCGGTAGCCACACGCTTCGATG
1823	CCCGCGTTAACCATACACCGCGCGCGGATCCGCTTGTCGGGAACGGATACTATGGATGGCCTGCCTCCCAGCTGGTACCTGGGGTAGCCACACGCTTCGATG
1824	CCCGCGTTAACCATACACCGCGCGCGGATCCGCTTGTCGGGAACGGATACAGATGGTGACCTCTCGGTGGCACAGCCTGGCGGGTAGCCACACGCTTCGATG
1825	CCCGCGTTAACCATACACCGCGCGCGGATCCGCTTGTCGGGAACGGATACTTGTGCCAAAACAGGAGTTTCTATGTCTGGTCGGTAGCCACACGCTTCGATG
1826	CCCGCGTTAACCATACACCGCGCGCGGATCCGCTTGTCGGGAACGGATACCTGCACCTGCATTGCTGCGTGACCTTGACAGCGGTAGCCACACGCTTCGATG
1827	CCCGCGTTAACCATACACCGCGCGCGGATCCGCTTGTCGGGAACGGATACACACCTGAACGTCCTCATCTGGAAACTGGACTGGTAGCCACACGCTTCGATG
1828	CCCGCGTTAACCATACACCGCGCGCGGATCCGCTTGTCGGGAACGGATACGGTTCCTGCAAATATAAAATGAGCTAATGCCTGGTAGCCACACGCTTCGATG
1829	CCCGCGTTAACCATACACCGCGCGCGGATCCGCTTGTCGGGAACGGATACGGCACTTGGCAAACACATGATAAATATTAGCAGGTAGCCACACGCTTCGATG
1830	CCCGCGTTAACCATACACCGCGCGCGGATCCGCTTGTCGGGAACGGATACGGCTGAGCAGCAGTGAAGAGCTTTCTGCATAAGGTAGCCACACGCTTCGATG
1831	CCCGCGTTAACCATACACCGCGCGCGGATCCGCTTGTCGGGAACGGATACTGACCAAGTCTCCCTCCCAGCCTGTCTTCACTGGTAGCCACACGCTTCGATG
1832	CCCGCGTTAACCATACACCGCGCGCGGATCCGCTTGTCGGGAACGGATACCCCTCAAGGGAACCAGGTCACACAGCCTCAGCGGTAGCCACACGCTTCGATG
1833	CCCGCGTTAACCATACACCGCGCGCGGATCCGCTTGTCGGGAACGGATACTGCCAGTCTCTAGCTGGTGCCTTCCACTGGCTGGTAGCCACACGCTTCGATG
1834	CCCGCGTTAACCATACACCGCGCGCGGATCCGCTTGTCGGGAACGGATACGCAGGGTGTGCTGGTGCTGAGCTTGGCAGGTGGGTAGCCACACGCTTCGATG
1835	CCCGCGTTAACCATACACCGCGCGCGGATCCGCTTGTCGGGAACGGATACAGGGCAAGGGATGCATTGATGTAGCTGGTATGGGTAGCCACACGCTTCGATG
1836	CCCGCGTTAACCATACACCGCGCGCGGATCCGCTTGTCGGGAACGGATACAAGTCACAGTCTAAGGGTCAGAAAACCTGAGCGGTAGCCACACGCTTCGATG
1837	CCCGCGTTAACCATACACCGCGCGCGGATCCGCTTGTCGGGAACGGATACCCCATCTAGAAAATGACAAAGTTGGAGCAGTGGGTAGCCACACGCTTCGATG
1838	CCCGCGTTAACCATACACCGCGCGCGGATCCGCTTGTCGGGAACGGATACAGATGAAGTAACAAGGCAAAACTATGTTTGCCGGTAGCCACACGCTTCGATG
1839	CCCGCGTTAACCATACACCGCGCGCGGATCCGCTTGTCGGGAACGGATACGGAAATGCAAATGAAACCTACAATGAGACACCGGTAGCCACACGCTTCGATG
1840	CCCGCGTTAACCATACACCGCGCGCGGATCCGCTTGTCGGGAACGGATACCACTAGGATGCATCAAAAGACAGCTACATATCGGTAGCCACACGCTTCGATG
1841	CCCGCGTTAACCATACACCGCGCGCGGATCCGCTTGTCGGGAACGGATACGCCCTTGTGTGCTGCTGGTGAGAATGTTAACTGGTAGCCACACGCTTCGATG
1842	CCCGCGTTAACCATACACCGCGCGCGGATCCGCTTGTCGGGAACGGATACTCAAAAGGCTAAACAGAGTTACCACATGACCCGGTAGCCACACGCTTCGATG
1843	CCCGCGTTAACCATACACCGCGCGCGGATCCGCTTGTCGGGAACGGATACCCGCTGCATATATTTCCAAGAGAAATGAAAACGGTAGCCACACGCTTCGATG
1844	CCCGCGTTAACCATACACCGCGCGCGGATCCGCTTGTCGGGAACGGATACCAGGATGGAATGCTATTAGACAACAAAGGAAAGGTAGCCACACGCTTCGATG
1845	CCCGCGTTAACCATACACCGCGCGCGGATCCGCTTGTCGGGAACGGATACATGCATAAACCTTGAAGACATTATGCTACACGGGTAGCCACACGCTTCGATG
1846	CCCGCGTTAACCATACACCGCGCGCGGATCCGCTTGTCGGGAACGGATACGGTCAGTTCCTCTCTTTGGGTTCTGGTCATTAGGTAGCCACACGCTTCGATG
1847	CCCGCGTTAACCATACACCGCGCGCGGATCCGCTTGTCGGGAACGGATACATTGCCATAAACATTTTCCTCCGCTTCGTGAAGGTAGCCACACGCTTCGATG
1848	CCCGCGTTAACCATACACCGCGCGCGGATCCGCTTGTCGGGAACGGATACTTAAACTTTCCTCCTGTTTCCCAACTTGTGCAGGTAGCCACACGCTTCGATG
1849	CCCGCGTTAACCATACACCGCGCGCGGATCCGCTTGTCGGGAACGGATACGATGCAGTGACTTACTCTCCATCCATCCATCCGGTAGCCACACGCTTCGATG
1850	CCCGCGTTAACCATACACCGCGCGCGGATCCGCTTGTCGGGAACGGATACGAGTTCATTCTGGATGCTCAGTATATTCAGCAGGTAGCCACACGCTTCGATG
1851	CCCGCGTTAACCATACACCGCGCGCGGATCCGCTTGTCGGGAACGGATACCCGTACTGCTCAGCAGGTGGCCAGTGCTAGGCGGTAGCCACACGCTTCGATG
1852	CCCGCGTTAACCATACACCGCGCGCGGATCCGCTTGTCGGGAACGGATACGTTCTCCAGAAGTTGGTGATACAGTCTAGGGAGGTAGCCACACGCTTCGATG
1853	CCCGCGTTAACCATACACCGCGCGCGGATCCGCTTGTCGGGAACGGATACTTTGGAGACTTAGAGGGTACATTATGGGTTCTGGTAGCCACACGCTTCGATG
1854	CCCGCGTTAACCATACACCGCGCGCGGATCCGCTTGTCGGGAACGGATACAGTTTTGAAGCAGTTTGGGAGCGTATGATGCTGGTAGCCACACGCTTCGATG
1855	CCCGCGTTAACCATACACCGCGCGCGGATCCGCTTGTCGGGAACGGATACGTAGGGACCTAGCCTACTATTCTTGTATATCTGGTAGCCACACGCTTCGATG
1856	CCCGCGTTAACCATACACCGCGCGCGGATCCGCTTGTCGGGAACGGATACATTTAATGAACTCTGACTTGAAGACAAGGCTCGGTAGCCACACGCTTCGATG
1857	CCCGCGTTAACCATACACCGCGCGCGGATCCGCTTGTCGGGAACGGATACGAGATGTAGGGAACAGTCTGTATTCAAAATGTGGTAGCCACACGCTTCGATG
1858	CCCGCGTTAACCATACACCGCGCGCGGATCCGCTTGTCGGGAACGGATACAGACTGCATGGTGGAAAGACTGCTCCGCCTCTGGTAGCCACACGCTTCGATG
1859	CCCGCGTTAACCATACACCGCGCGCGGATCCGCTTGTCGGGAACGGATACCATCTCTATGGTGACTGTTAACGGAACTGGTCGGTAGCCACACGCTTCGATG
1860	CCCGCGTTAACCATACACCGCGCGCGGATCCGCTTGTCGGGAACGGATACGCTTGGAGGTCTTCTGTATTTCAGATTATGAAGGTAGCCACACGCTTCGATG
1861	CCCGCGTTAACCATACACCGCGCGCGGATCCGCTTGTCGGGAACGGATACGCCATTGGACTGATTGAATGTTTGCATTTCCCGGTAGCCACACGCTTCGATG
1862	CCCGCGTTAACCATACACCGCGCGCGGATCCGCTTGTCGGGAACGGATACTGTCTATTTCCATATGCATTTCATCCTCCTCCGGTAGCCACACGCTTCGATG
1863	CCCGCGTTAACCATACACCGCGCGCGGATCCGCTTGTCGGGAACGGATACTGGTGGAAAAGACAATGGGAGATGCTTTCATTGGTAGCCACACGCTTCGATG
1864	CCCGCGTTAACCATACACCGCGCGCGGATCCGCTTGTCGGGAACGGATACGGTGTCTGTGAACTGCTTTGTTTCTACAGACTGGTAGCCACACGCTTCGATG
1865	CCCGCGTTAACCATACACCGCGCGCGGATCCGCTTGTCGGGAACGGATACCGTAAGAACAGAACAGAACAGACTTTTCATACGGTAGCCACACGCTTCGATG
1866	CCCGCGTTAACCATACACCGCGCGCGGATCCGCTTGTCGGGAACGGATACCCTCCCATATAAATCAAGTGGACACAGCATGGGGTAGCCACACGCTTCGATG
1867	CCCGCGTTAACCATACACCGCGCGCGGATCCGCTTGTCGGGAACGGATACGTCGTCAGTTTCTATCTCTGAAAGTAAGAACAGGTAGCCACACGCTTCGATG
1868	CCCGCGTTAACCATACACCGCGCGCGGATCCGCTTGTCGGGAACGGATACATGATGTGAGATAGAGATTGCGTTGTGTGTGTGGTAGCCACACGCTTCGATG
1869	CCCGCGTTAACCATACACCGCGCGCGGATCCGCTTGTCGGGAACGGATACCCTCTCTGATCCTTTGCTTATATATACGTGAAGGTAGCCACACGCTTCGATG
1870	CCCGCGTTAACCATACACCGCGCGCGGATCCGCTTGTCGGGAACGGATACAGACTGAATGAGATCATGAGTACGAAAGTGTCGGTAGCCACACGCTTCGATG
1871	CCCGCGTTAACCATACACCGCGCGCGGATCCGCTTGTCGGGAACGGATACAAATGCACCTGGTCATCATTCCACTACATCTTGGTAGCCACACGCTTCGATG
1872	CCCGCGTTAACCATACACCGCGCGCGGATCCGCTTGTCGGGAACGGATACTTCTCTTGGCCCTAGAAAGTGCTGTGGAAGCTGGTAGCCACACGCTTCGATG
1873	CCCGCGTTAACCATACACCGCGCGCGGATCCGCTTGTCGGGAACGGATACTTCTGAAGTGTGTACACAACTGGAACCAGAGCGGTAGCCACACGCTTCGATG
1874	CCCGCGTTAACCATACACCGCGCGCGGATCCGCTTGTCGGGAACGGATACGGAGCCCAAACTTGGACCTCTGCATCCCTCCTGGTAGCCACACGCTTCGATG
1875	CCCGCGTTAACCATACACCGCGCGCGGATCCGCTTGTCGGGAACGGATACAGAGCCAGCCTTTTGAATAGCAGCAAGTTTGTGGTAGCCACACGCTTCGATG
1876	CCCGCGTTAACCATACACCGCGCGCGGATCCGCTTGTCGGGAACGGATACCTAGAAGTGACATGCAGATGTTGGCTGAAAGCGGTAGCCACACGCTTCGATG
1877	CCCGCGTTAACCATACACCGCGCGCGGATCCGCTTGTCGGGAACGGATACTCTTTCATCTTCCCTTTCTTTCCCACTCTCCCGGTAGCCACACGCTTCGATG
1878	CCCGCGTTAACCATACACCGCGCGCGGATCCGCTTGTCGGGAACGGATACTTCTCTCCTTTCTTCCACAGTGCTATGGCTGCGGTAGCCACACGCTTCGATG
1879	CCCGCGTTAACCATACACCGCGCGCGGATCCGCTTGTCGGGAACGGATACCCAAGCACCATGCAGTATTAGCAGCCACAGGCGGTAGCCACACGCTTCGATG
1880	CCCGCGTTAACCATACACCGCGCGCGGATCCGCTTGTCGGGAACGGATACGGACTTTTGTGCTCACAGGCTTTAAGAGAGATGGTAGCCACACGCTTCGATG
1881	CCCGCGTTAACCATACACCGCGCGCGGATCCGCTTGTCGGGAACGGATACCCTGGACTGCATGCAGAGGGAGCCACTAGGGCGGTAGCCACACGCTTCGATG
1882	CCCGCGTTAACCATACACCGCGCGCGGATCCGCTTGTCGGGAACGGATACCAGATATTCGAAGAACTGTCCATTGAAAGAAGGGTAGCCACACGCTTCGATG
1883	CCCGCGTTAACCATACACCGCGCGCGGATCCGCTTGTCGGGAACGGATACCAAAAGGAACAATTAGGTAGAGAGTTTCAGCTGGTAGCCACACGCTTCGATG
1884	CCCGCGTTAACCATACACCGCGCGCGGATCCGCTTGTCGGGAACGGATACGTGTCCTTTCATAATCTGAATTGTCCCAGGGTGGTAGCCACACGCTTCGATG
1885	CCCGCGTTAACCATACACCGCGCGCGGATCCGCTTGTCGGGAACGGATACTCCCTGGAAGGTGAGTTCCTTGTCACCAAAGAGGTAGCCACACGCTTCGATG
1886	CCCGCGTTAACCATACACCGCGCGCGGATCCGCTTGTCGGGAACGGATACCAGCAGGGACCACTCGGTGGCCAGAATGCTGGGGTAGCCACACGCTTCGATG
1887	CCCGCGTTAACCATACACCGCGCGCGGATCCGCTTGTCGGGAACGGATACTTGCTGCAGTGGGAGTGCGTCAGACTCGATGAGGTAGCCACACGCTTCGATG
1888	CCCGCGTTAACCATACACCGCGCGCGGATCCGCTTGTCGGGAACGGATACCTGGTCTTCCTTCGATCTTTGAGCTGAGAGTGGGTAGCCACACGCTTCGATG
1889	CCCGCGTTAACCATACACCGCGCGCGGATCCGCTTGTCGGGAACGGATACAGCTGACTGACTGGGCATGAGTAATTCCAACTGGTAGCCACACGCTTCGATG
1890	CCCGCGTTAACCATACACCGCGCGCGGATCCGCTTGTCGGGAACGGATACGGCATGTTTCAGAATAAAATAGAACCTATGGCGGTAGCCACACGCTTCGATG
1891	CCCGCGTTAACCATACACCGCGCGCGGATCCGCTTGTCGGGAACGGATACACTGTGGTCACCAAAGATGCTTACCCTGACCCGGTAGCCACACGCTTCGATG
1892	CCCGCGTTAACCATACACCGCGCGCGGATCCGCTTGTCGGGAACGGATACAATGAGCCCTTGGAGGGTCCTGGGTGTGCCCAGGTAGCCACACGCTTCGATG
1893	CCCGCGTTAACCATACACCGCGCGCGGATCCGCTTGTCGGGAACGGATACCAATTATCAAGTTTTGAGTCACCTCTCTTGCAGGTAGCCACACGCTTCGATG
1894	CCCGCGTTAACCATACACCGCGCGCGGATCCGCTTGTCGGGAACGGATACTGTAAGAACTGCTTCTACTAGGCTGGGTGTGGGGTAGCCACACGCTTCGATG
1895	CCCGCGTTAACCATACACCGCGCGCGGATCCGCTTGTCGGGAACGGATACTACTGGGAAAGAAAACCAGAGAGAAAACCATTGGTAGCCACACGCTTCGATG
1896	CCCGCGTTAACCATACACCGCGCGCGGATCCGCTTGTCGGGAACGGATACCCTATGCCAGGGCTGAGTCTACACAGTCAACAGGTAGCCACACGCTTCGATG
1897	CCCGCGTTAACCATACACCGCGCGCGGATCCGCTTGTCGGGAACGGATACGCAGGGATGAGTCAGTGTGAAACAAAGACTCAGGTAGCCACACGCTTCGATG
1898	CCCGCGTTAACCATACACCGCGCGCGGATCCGCTTGTCGGGAACGGATACGGAATCTGCTTCTAGACAACCCAGACAGCCAGGGTAGCCACACGCTTCGATG
1899	CCCGCGTTAACCATACACCGCGCGCGGATCCGCTTGTCGGGAACGGATACATCTGACTGAGAGGAGTGGATAATGACTTCCCGGTAGCCACACGCTTCGATG
1900	CCCGCGTTAACCATACACCGCGCGCGGATCCGCTTGTCGGGAACGGATACCTTCAGGAGGTCGAGATCGGCGGATAGACTTGGGTAGCCACACGCTTCGATG
1901	CCCGCGTTAACCATACACCGCGCGCGGATCCGCTTGTCGGGAACGGATACCATGCTTCTGATGGTCCCTCTAGAAGTCTCTTGGTAGCCACACGCTTCGATG
1902	CCCGCGTTAACCATACACCGCGCGCGGATCCGCTTGTCGGGAACGGATACGGCTGAACATGACTGGAGCCTATGCTATGGCTGGTAGCCACACGCTTCGATG
1903	CCCGCGTTAACCATACACCGCGCGCGGATCCGCTTGTCGGGAACGGATACGAGCTCCTCTGGTGTCTGTCCTCTCTGAAGCTGGTAGCCACACGCTTCGATG
1904	CCCGCGTTAACCATACACCGCGCGCGGATCCGCTTGTCGGGAACGGATACGCTTCTGTTGTTTACAATCAAAGAACCTTGACGGTAGCCACACGCTTCGATG
1905	CCCGCGTTAACCATACACCGCGCGCGGATCCGCTTGTCGGGAACGGATACTTGGTCTCCGTAGCTCCAGGGCCAGTGTGTGGGGTAGCCACACGCTTCGATG
1906	CCCGCGTTAACCATACACCGCGCGCGGATCCGCTTGTCGGGAACGGATACGTTGCCTGGGTGTCCTTGATGGAAGAAGCTCTGGTAGCCACACGCTTCGATG
1907	CCCGCGTTAACCATACACCGCGCGCGGATCCGCTTGTCGGGAACGGATACTTTGGCTCGAACGGCACTTGCAGGAGAACCTGGGTAGCCACACGCTTCGATG
1908	CCCGCGTTAACCATACACCGCGCGCGGATCCGCTTGTCGGGAACGGATACGCAAAGCTTTGCAGAAACTAATGGGACCCTAAGGTAGCCACACGCTTCGATG
1909	CCCGCGTTAACCATACACCGCGCGCGGATCCGCTTGTCGGGAACGGATACCTCCTTCCTGTTAGGCATGAGCCCGATGCCAAGGTAGCCACACGCTTCGATG
1910	CCCGCGTTAACCATACACCGCGCGCGGATCCGCTTGTCGGGAACGGATACAATTCTGACCTAACTTTCCCACTTCCAGCCTTGGTAGCCACACGCTTCGATG
1911	CCCGCGTTAACCATACACCGCGCGCGGATCCGCTTGTCGGGAACGGATACCTGCTTCTTCTAGGAGTTCTCAAAACACTAATGGTAGCCACACGCTTCGATG
1912	CCCGCGTTAACCATACACCGCGCGCGGATCCGCTTGTCGGGAACGGATACGACTGAACGTACAGGAATGTTAAGAATCAGAAGGTAGCCACACGCTTCGATG
1913	CCCGCGTTAACCATACACCGCGCGCGGATCCGCTTGTCGGGAACGGATACAGGTTTTAATACAGGCGATTAAGCTGTAGGCTGGTAGCCACACGCTTCGATG
1914	CCCGCGTTAACCATACACCGCGCGCGGATCCGCTTGTCGGGAACGGATACAGACTCCATCCAGCACTCACTGTCAATGTTACGGTAGCCACACGCTTCGATG
1915	CCCGCGTTAACCATACACCGCGCGCGGATCCGCTTGTCGGGAACGGATACGTTGGTTAATCACTGCTGCGAGGTGGCCTCCAGGTAGCCACACGCTTCGATG
1916	CCCGCGTTAACCATACACCGCGCGCGGATCCGCTTGTCGGGAACGGATACGACTTAACTCCTCTTTGTCCCTCCACCTTCTGGGTAGCCACACGCTTCGATG
1917	CCCGCGTTAACCATACACCGCGCGCGGATCCGCTTGTCGGGAACGGATACGTAGAGATTGTCTCACTCATCTTTGAACACGCGGTAGCCACACGCTTCGATG
1918	CCCGCGTTAACCATACACCGCGCGCGGATCCGCTTGTCGGGAACGGATACACCCAGCTTCAACAATGATCATCATTTTGCTAGGTAGCCACACGCTTCGATG
1919	CCCGCGTTAACCATACACCGCGCGCGGATCCGCTTGTCGGGAACGGATACGCTAGAGTCTTTTAAAGCAAATCTCAGTCATCGGTAGCCACACGCTTCGATG
1920	CCCGCGTTAACCATACACCGCGCGCGGATCCGCTTGTCGGGAACGGATACCTACATGCCATTCTCAGACCTAACAGAATATAGGTAGCCACACGCTTCGATG
1921	CCCGCGTTAACCATACACCGCGCGCGGATCCGCTTGTCGGGAACGGATACCCCAGCCAATAAGTTTCTTAATATTATCCCACGGTAGCCACACGCTTCGATG
1922	CCCGCGTTAACCATACACCGCGCGCGGATCCGCTTGTCGGGAACGGATACATTCCGTTTTCCTCAGTTGTCTCAAAACAGTCGGTAGCCACACGCTTCGATG
1923	CCCGCGTTAACCATACACCGCGCGCGGATCCGCTTGTCGGGAACGGATACCTTAAAAGAGTAAGTGTGGTGTTGGATGGGTAGGTAGCCACACGCTTCGATG
1924	CCCGCGTTAACCATACACCGCGCGCGGATCCGCTTGTCGGGAACGGATACTTTAATTGTGGAAGAAACCAGGCCATGAGTCCGGTAGCCACACGCTTCGATG
1925	CCCGCGTTAACCATACACCGCGCGCGGATCCGCTTGTCGGGAACGGATACTTTCAGCATTGCTTACATTCTGGAAATTGTGGGGTAGCCACACGCTTCGATG
1926	CCCGCGTTAACCATACACCGCGCGCGGATCCGCTTGTCGGGAACGGATACAGCTGTTATTCTGCTTCACTGACTCATGGTTTGGTAGCCACACGCTTCGATG
1927	CCCGCGTTAACCATACACCGCGCGCGGATCCGCTTGTCGGGAACGGATACATCGTGTGTGTTCGTCGGGAGAGGGAGGTAATGGTAGCCACACGCTTCGATG
1928	CCCGCGTTAACCATACACCGCGCGCGGATCCGCTTGTCGGGAACGGATACCAACCATTAACCAATGAAATGGCTGGGCACAGGGTAGCCACACGCTTCGATG
1929	CCCGCGTTAACCATACACCGCGCGCGGATCCGCTTGTCGGGAACGGATACAACTCTGAGGTACATTCTGCATGGTTCTTCAGGGTAGCCACACGCTTCGATG
1930	CCCGCGTTAACCATACACCGCGCGCGGATCCGCTTGTCGGGAACGGATACCAATAGTAACCATCCTTTGTGGGCCTTTATTAGGTAGCCACACGCTTCGATG
1931	CCCGCGTTAACCATACACCGCGCGCGGATCCGCTTGTCGGGAACGGATACGGGTGCCCACCCTTTGTCAGTAACACACACTCGGTAGCCACACGCTTCGATG
1932	CCCGCGTTAACCATACACCGCGCGCGGATCCGCTTGTCGGGAACGGATACCTTCTGGGTTTTCACCCTCCCACACTCCTTCCGGTAGCCACACGCTTCGATG
1933	CCCGCGTTAACCATACACCGCGCGCGGATCCGCTTGTCGGGAACGGATACGTGTCTAATAAATCATGGTTAGCTCCAGAGCTGGTAGCCACACGCTTCGATG
1934	CCCGCGTTAACCATACACCGCGCGCGGATCCGCTTGTCGGGAACGGATACTTCCTCGCTTTCTCGTTTTGGCACGTTGGCGTGGTAGCCACACGCTTCGATG
1935	CCCGCGTTAACCATACACCGCGCGCGGATCCGCTTGTCGGGAACGGATACGCTGTGTGCTTCCCACTGTGTTGCGTGGGCCCGGTAGCCACACGCTTCGATG
1936	CCCGCGTTAACCATACACCGCGCGCGGATCCGCTTGTCGGGAACGGATACGCTATTCCGTCAGTGGCAGTGGATCTGTGGGAGGTAGCCACACGCTTCGATG
1937	CCCGCGTTAACCATACACCGCGCGCGGATCCGCTTGTCGGGAACGGATACTCGTCTTCTGTGATTTCAGCCTTACAATGCTAGGTAGCCACACGCTTCGATG
1938	CCCGCGTTAACCATACACCGCGCGCGGATCCGCTTGTCGGGAACGGATACGCATTTATGTCTGAACCTTTCCAAAGCTGGTTGGTAGCCACACGCTTCGATG
1939	CCCGCGTTAACCATACACCGCGCGCGGATCCGCTTGTCGGGAACGGATACCTGCAGGTAGCGCGAGGGTCGTTCAGCAGCAGGGTAGCCACACGCTTCGATG
1940	CCCGCGTTAACCATACACCGCGCGCGGATCCGCTTGTCGGGAACGGATACGGTTTTCAAGTCCACAGGATGGAATACTTAGTGGTAGCCACACGCTTCGATG
1941	CCCGCGTTAACCATACACCGCGCGCGGATCCGCTTGTCGGGAACGGATACTAGAAGCTCATCAAAGGTGTGCTTTGCCGGACGGTAGCCACACGCTTCGATG
1942	CCCGCGTTAACCATACACCGCGCGCGGATCCGCTTGTCGGGAACGGATACCTCACCAATTCATGGGAGGCTTAGCACATCGTGGTAGCCACACGCTTCGATG
1943	CCCGCGTTAACCATACACCGCGCGCGGATCCGCTTGTCGGGAACGGATACCAGAGAGGGCGTGTAAGCCGGGTGAGTGTGTGGGTAGCCACACGCTTCGATG
1944	CCCGCGTTAACCATACACCGCGCGCGGATCCGCTTGTCGGGAACGGATACTACTCCTTCTAATTTCTCCATCTGAGAAGCCTGGTAGCCACACGCTTCGATG
1945	CCCGCGTTAACCATACACCGCGCGCGGATCCGCTTGTCGGGAACGGATACTGCCTGAAATCGAGCCTGTTGAAGTGGGAGGTGGTAGCCACACGCTTCGATG
1946	CCCGCGTTAACCATACACCGCGCGCGGATCCGCTTGTCGGGAACGGATACGTGAAGATAGCTCGGAATTTCGAATTAGAAGAGGTAGCCACACGCTTCGATG
1947	CCCGCGTTAACCATACACCGCGCGCGGATCCGCTTGTCGGGAACGGATACCGACTTGACAAATCAAAAGACAGCATGCATAAGGTAGCCACACGCTTCGATG
1948	CCCGCGTTAACCATACACCGCGCGCGGATCCGCTTGTCGGGAACGGATACGAGAGAGTACTTTTCTGCCTCAGTGGAAATAGGGTAGCCACACGCTTCGATG
1949	CCCGCGTTAACCATACACCGCGCGCGGATCCGCTTGTCGGGAACGGATACCTCTCTTGGACAGACTTTGATAGGAATAGAAAGGTAGCCACACGCTTCGATG
1950	CCCGCGTTAACCATACACCGCGCGCGGATCCGCTTGTCGGGAACGGATACTAGTCTGTTTCTGTTGTCTCTGCAAACAACAGGGTAGCCACACGCTTCGATG
1951	CCCGCGTTAACCATACACCGCGCGCGGATCCGCTTGTCGGGAACGGATACGACTCAGGCTAGTTGACATAGAAAAGAGATTTGGTAGCCACACGCTTCGATG
1952	CCCGCGTTAACCATACACCGCGCGCGGATCCGCTTGTCGGGAACGGATACGCCAGAGGGCTGCAGAGACAGGCGTGGGAAATGGTAGCCACACGCTTCGATG
1953	CCCGCGTTAACCATACACCGCGCGCGGATCCGCTTGTCGGGAACGGATACTGAGAACTGGGCAATGACCACAGCCTTGGCCAGGTAGCCACACGCTTCGATG
1954	CCCGCGTTAACCATACACCGCGCGCGGATCCGCTTGTCGGGAACGGATACGCTGTTCCGCTGCTGCAGCCCTCTGGAACCATGGTAGCCACACGCTTCGATG
1955	CCCGCGTTAACCATACACCGCGCGCGGATCCGCTTGTCGGGAACGGATACGTGGTTGCCGTTCCTTTCAGGCCTGCCTGGAAGGTAGCCACACGCTTCGATG
1956	CCCGCGTTAACCATACACCGCGCGCGGATCCGCTTGTCGGGAACGGATACGGAAATGGGCTGAGGGAGGAGAGACCTTATTAGGTAGCCACACGCTTCGATG
1957	CCCGCGTTAACCATACACCGCGCGCGGATCCGCTTGTCGGGAACGGATACGCAGCTGTGGGATGAGGCGGGAAACCTTGGAGGGTAGCCACACGCTTCGATG
1958	CCCGCGTTAACCATACACCGCGCGCGGATCCGCTTGTCGGGAACGGATACGCCAAGATGAATACTGATGCTGTCATGCTATTGGTAGCCACACGCTTCGATG
1959	CCCGCGTTAACCATACACCGCGCGCGGATCCGCTTGTCGGGAACGGATACCTTGGACATGATGTCCTGACAGGTCTGTTGAGGGTAGCCACACGCTTCGATG
1960	CCCGCGTTAACCATACACCGCGCGCGGATCCGCTTGTCGGGAACGGATACGACAGAGCACCGTGGTGGCCACAGTGGTAGGTGGTAGCCACACGCTTCGATG
1961	CCCGCGTTAACCATACACCGCGCGCGGATCCGCTTGTCGGGAACGGATACCTCTGCTTTGAACTTAGAAAACACATGGTGTAGGTAGCCACACGCTTCGATG
1962	CCCGCGTTAACCATACACCGCGCGCGGATCCGCTTGTCGGGAACGGATACGCTGTTTTGAGTTAGAATATTGGGATTATGGGGGTAGCCACACGCTTCGATG
1963	CCCGCGTTAACCATACACCGCGCGCGGATCCGCTTGTCGGGAACGGATACGTTGCTATCACGTACCCTTCACATTGAAAATAGGTAGCCACACGCTTCGATG
1964	CCCGCGTTAACCATACACCGCGCGCGGATCCGCTTGTCGGGAACGGATACAGCAAATGCAAGACAGTCAGGAGAAGGTGCTGGGTAGCCACACGCTTCGATG
1965	CCCGCGTTAACCATACACCGCGCGCGGATCCGCTTGTCGGGAACGGATACCAGAAAAGCTGGTTGCTGAGACTCCAGCAAGCGGTAGCCACACGCTTCGATG
1966	CCCGCGTTAACCATACACCGCGCGCGGATCCGCTTGTCGGGAACGGATACCAGTTCAATCCACTGCAATGTTTCTTTGCAACGGTAGCCACACGCTTCGATG
1967	CCCGCGTTAACCATACACCGCGCGCGGATCCGCTTGTCGGGAACGGATACTCTCCTACCGCTGGCTCTCTCAGTTCTCAGAAGGTAGCCACACGCTTCGATG
1968	CCCGCGTTAACCATACACCGCGCGCGGATCCGCTTGTCGGGAACGGATACTGACCACATTTGTGTGACTTGTCCTCAGTCTCGGTAGCCACACGCTTCGATG
1969	CCCGCGTTAACCATACACCGCGCGCGGATCCGCTTGTCGGGAACGGATACTTGATTCTAAGCTCTTCCTGTCTTGTATCCTAGGTAGCCACACGCTTCGATG
1970	CCCGCGTTAACCATACACCGCGCGCGGATCCGCTTGTCGGGAACGGATACAACTCAGCTTCCACTAGGATATACACAAGAGCGGTAGCCACACGCTTCGATG
1971	CCCGCGTTAACCATACACCGCGCGCGGATCCGCTTGTCGGGAACGGATACATGATGATACGGGTTGTGAAGTGTTGATCCATGGTAGCCACACGCTTCGATG
1972	CCCGCGTTAACCATACACCGCGCGCGGATCCGCTTGTCGGGAACGGATACGGCTTGTTTCTTTGAGAGCTGAGGCATGAGATGGTAGCCACACGCTTCGATG
1973	CCCGCGTTAACCATACACCGCGCGCGGATCCGCTTGTCGGGAACGGATACGGACGTTTGCCACCTGTAACCCTGCTTCATCTGGTAGCCACACGCTTCGATG
1974	CCCGCGTTAACCATACACCGCGCGCGGATCCGCTTGTCGGGAACGGATACGACAGATGTTCTTATTAACAGCGGCTTTAGCAGGTAGCCACACGCTTCGATG
1975	CCCGCGTTAACCATACACCGCGCGCGGATCCGCTTGTCGGGAACGGATACATGCACAGGTTCACCACATTCTGTAAGATTATGGTAGCCACACGCTTCGATG
1976	CCCGCGTTAACCATACACCGCGCGCGGATCCGCTTGTCGGGAACGGATACATAGCTTCCTGTCTCTTCTACCTAGTTCATACGGTAGCCACACGCTTCGATG
1977	CCCGCGTTAACCATACACCGCGCGCGGATCCGCTTGTCGGGAACGGATACCAAAATGTAACTCACTGCCACTCTGATGTGCAGGTAGCCACACGCTTCGATG
1978	CCCGCGTTAACCATACACCGCGCGCGGATCCGCTTGTCGGGAACGGATACTTAACATGGTCTGTTCTCCTGAGGTCCACCCAGGTAGCCACACGCTTCGATG
1979	CCCGCGTTAACCATACACCGCGCGCGGATCCGCTTGTCGGGAACGGATACCATGGTTCCATCTGTTCACTGAATTGGCCTCTGGTAGCCACACGCTTCGATG
1980	CCCGCGTTAACCATACACCGCGCGCGGATCCGCTTGTCGGGAACGGATACGTCTTGCATTTGGATACAGATACTCAGTCTCTGGTAGCCACACGCTTCGATG
1981	CCCGCGTTAACCATACACCGCGCGCGGATCCGCTTGTCGGGAACGGATACGTCCTTCACCTCTTCTGGCTTCAAGATGGTGTGGTAGCCACACGCTTCGATG
1982	CCCGCGTTAACCATACACCGCGCGCGGATCCGCTTGTCGGGAACGGATACCAGAGAAGGGTTTACATTTGCTTACAGCAACAGGTAGCCACACGCTTCGATG
1983	CCCGCGTTAACCATACACCGCGCGCGGATCCGCTTGTCGGGAACGGATACGTGATGAGTTTGACCCACCTGAATTCCTCTTGGGTAGCCACACGCTTCGATG
1984	CCCGCGTTAACCATACACCGCGCGCGGATCCGCTTGTCGGGAACGGATACTGACCTGGTCTTCCCTTACGTGATTAGGGAAGGGTAGCCACACGCTTCGATG
1985	CCCGCGTTAACCATACACCGCGCGCGGATCCGCTTGTCGGGAACGGATACAGACTGGATATGATCATGTGATCATCTGTCCTGGTAGCCACACGCTTCGATG
1986	CCCGCGTTAACCATACACCGCGCGCGGATCCGCTTGTCGGGAACGGATACCTTGAACTTATTTAATGCTCCCTTTCCCTGTCGGTAGCCACACGCTTCGATG
1987	CCCGCGTTAACCATACACCGCGCGCGGATCCGCTTGTCGGGAACGGATACCCCACACCTGCCTGCTTTGTCTCCTCACTCTCGGTAGCCACACGCTTCGATG
1988	CCCGCGTTAACCATACACCGCGCGCGGATCCGCTTGTCGGGAACGGATACCTACATCATATCTTCCTTCATTCTGCTTCCAGGGTAGCCACACGCTTCGATG
1989	CCCGCGTTAACCATACACCGCGCGCGGATCCGCTTGTCGGGAACGGATACATGATGAAGTGGGATCTCTCCTATGCACTGCAGGTAGCCACACGCTTCGATG
1990	CCCGCGTTAACCATACACCGCGCGCGGATCCGCTTGTCGGGAACGGATACTCCTCCAAGCCCACATGCTGACACGCCGAAGGGGTAGCCACACGCTTCGATG
1991	CCCGCGTTAACCATACACCGCGCGCGGATCCGCTTGTCGGGAACGGATACCCTTCTCTTGGAGTTCCATTTATGACAAATTCGGTAGCCACACGCTTCGATG
1992	CCCGCGTTAACCATACACCGCGCGCGGATCCGCTTGTCGGGAACGGATACCAGATAGATGCTAGGGTGAACTAGGGCAAGAGGGTAGCCACACGCTTCGATG
1993	CCCGCGTTAACCATACACCGCGCGCGGATCCGCTTGTCGGGAACGGATACTGGCATTTGATCTGCCTAAAACCAGACTCTTCGGTAGCCACACGCTTCGATG
1994	CCCGCGTTAACCATACACCGCGCGCGGATCCGCTTGTCGGGAACGGATACGTGTCACTCCCGCCCAAAAGCCTTCCATGGCTGGTAGCCACACGCTTCGATG
1995	CCCGCGTTAACCATACACCGCGCGCGGATCCGCTTGTCGGGAACGGATACCTCCTTCATAGCTTTCTCCTTAGCAGGCCTGTGGTAGCCACACGCTTCGATG
1996	CCCGCGTTAACCATACACCGCGCGCGGATCCGCTTGTCGGGAACGGATACAATATACCACCTCCCTCTTCTTTCTGCCTATTGGTAGCCACACGCTTCGATG
1997	CCCGCGTTAACCATACACCGCGCGCGGATCCGCTTGTCGGGAACGGATACCATCCTCCAAAACCTGTACCAATCCCACCCGTGGTAGCCACACGCTTCGATG
1998	CCCGCGTTAACCATACACCGCGCGCGGATCCGCTTGTCGGGAACGGATACCCTGCTTTGTTGAGTTGGCACAATGGAGGTCCGGTAGCCACACGCTTCGATG
1999	CCCGCGTTAACCATACACCGCGCGCGGATCCGCTTGTCGGGAACGGATACGTGGCCCATTGGTGACTGGGAGACATGTCTGGGGTAGCCACACGCTTCGATG
2000	CCCGCGTTAACCATACACCGCGCGCGGATCCGCTTGTCGGGAACGGATACAGAGACCAAGAGTCAAGCTAGTTAGGCAGTGCGGTAGCCACACGCTTCGATG
[truncated: 10,000 more rows]
