# Supplementary material for: Mapping nucleolus-associated chromatin interactions using nucleolus Hi-C reveals pattern of heterochromatin interactions
Source: Nat Commun. 2023 Jan 21;14:350. doi: 10.1038/s41467-023-36021-1 (PMC9867699; doi:10.1038/s41467-023-36021-1)
Supplement: Supplementary file 5 — Supplementary Videos1-11 [file 41467_2023_36021_MOESM5_ESM.zip]

Archive with 23 entries (22 files):
- Supplementary Videos/
- Supplementary Videos/Supplementary Movie8.avi
- __MACOSX/Supplementary Videos/._Supplementary Movie8.avi
- Supplementary Videos/Supplementary Movie9.avi
- __MACOSX/Supplementary Videos/._Supplementary Movie9.avi
- Supplementary Videos/Supplementary Movie11.avi
- __MACOSX/Supplementary Videos/._Supplementary Movie11.avi
- Supplementary Videos/Supplementary Movie10.avi
- __MACOSX/Supplementary Videos/._Supplementary Movie10.avi
- Supplementary Videos/Supplementary Movie5.mp4
- __MACOSX/Supplementary Videos/._Supplementary Movie5.mp4
- Supplementary Videos/Supplementary Movie1.avi
- __MACOSX/Supplementary Videos/._Supplementary Movie1.avi
- Supplementary Videos/Supplementary Movie2.avi
- __MACOSX/Supplementary Videos/._Supplementary Movie2.avi
- Supplementary Videos/Supplementary Movie3.avi
- __MACOSX/Supplementary Videos/._Supplementary Movie3.avi
- Supplementary Videos/Supplementary Movie7.avi
- __MACOSX/Supplementary Videos/._Supplementary Movie7.avi
- Supplementary Videos/Supplementary Movie6.avi
- __MACOSX/Supplementary Videos/._Supplementary Movie6.avi
- Supplementary Videos/Supplementary Movie4.avi
- __MACOSX/Supplementary Videos/._Supplementary Movie4.avi
