# Supplementary material for: Mapping nucleolus-associated chromatin interactions using nucleolus Hi-C reveals pattern of heterochromatin interactions
Source: Nat Commun. 2023 Jan 21;14:350. doi: 10.1038/s41467-023-36021-1 (PMC9867699; doi:10.1038/s41467-023-36021-1)
Supplement: Supplementary file 7 — Source Data [file 41467_2023_36021_MOESM7_ESM.xlsx]

## Sheet: Fig.2n
Source data for Fig.2n:	Distance between nucleolus and Locus5-6 in HeLa and U2OS cells.
Distance	Group
0.867437	HeLa
0.259133	HeLa
1.41298	HeLa
0.0830775	HeLa
1.77966	HeLa
0.618553	HeLa
0.759498	HeLa
4.07284	HeLa
0.736493	HeLa
2.51771	HeLa
4.14734	HeLa
0.308538	HeLa
0.225122	HeLa
0.0679495	HeLa
0.575844	HeLa
2.21468	HeLa
0.927883	HeLa
0.766713	HeLa
0.330915	HeLa
0.584071	HeLa
3.19626	HeLa
0.208898	HeLa
0.0546031	HeLa
0.969409	HeLa
0.158598	HeLa
1.14058	HeLa
1.25375	HeLa
1.93437	HeLa
0.849248	HeLa
0.527425	HeLa
1.65629	HeLa
0.864247	HeLa
0.0463242	HeLa
2.84881	HeLa
0.892083	HeLa
1.15908	HeLa
0.232547	HeLa
3.19209	HeLa
0.987828	HeLa
0.907655	HeLa
0.106155	HeLa
2.18513	HeLa
5.04292	HeLa
3.56869	HeLa
0.542417	HeLa
0.826409	HeLa
0.33235	HeLa
0.778843	HeLa
0.189112	HeLa
1.75148	HeLa
0.467069	HeLa
1.28761	HeLa
1.26594	HeLa
1.02268	HeLa
3.65813	HeLa
0.398936	HeLa
2.56305	HeLa
0.437053	HeLa
0.0474271	HeLa
2.01533	HeLa
1.56472	HeLa
1.52139	HeLa
1.1888	HeLa
1.91758	HeLa
0.272397	HeLa
0.632671	HeLa
1.22985	HeLa
0.0625282	HeLa
0.326598	HeLa
0.447785	HeLa
2.61535	HeLa
0.0535718	HeLa
0.312457	HeLa
2.67677	HeLa
0.236776	HeLa
0.0280977	HeLa
1.12289	HeLa
1.12137	HeLa
2.20052	HeLa
0.553097	HeLa
4.98458	HeLa
1.34074	HeLa
0.0574289	HeLa
0.685305	HeLa
1.76014	HeLa
0.299686	HeLa
0.839814	HeLa
1.41705	HeLa
1.12681	HeLa
2.53718	HeLa
2.10011	HeLa
1.4429	HeLa
0.460236	HeLa
0.0486711	HeLa
0.183828	HeLa
0.331421	HeLa
2.13217	HeLa
0.907459	HeLa
0.0322831	HeLa
1.51241	HeLa
1.24877	HeLa
0.0664588	HeLa
0.241501	HeLa
0.757722	HeLa
0.0418045	HeLa
0.503212	HeLa
3.86976	HeLa
1.03815	HeLa
1.171	HeLa
4.57852	HeLa
0.331134	HeLa
2.55901	HeLa
0.166238	HeLa
3.16118	HeLa
2.25158	HeLa
0.981113	HeLa
0.0371621	HeLa
2.30398	HeLa
0.0509647	HeLa
1.71249	HeLa
0.388034	HeLa
5.33902	HeLa
5.16496	HeLa
0.361572	HeLa
2.77342	HeLa
4.45161	HeLa
2.86355	HeLa
1.01019	HeLa
0.535733	HeLa
2.43925	HeLa
0.907856	HeLa
0.328749	HeLa
0.0919631	HeLa
0.743765	HeLa
0.194184	HeLa
0.616175	HeLa
0.0470701	HeLa
3.21398	HeLa
0.865825	HeLa
0.41094	HeLa
2.21622	HeLa
1.48493	HeLa
0.141157	HeLa
1.41717	HeLa
0.638611	HeLa
2.50583	HeLa
2.57721	HeLa
1.68569	HeLa
0.426403	HeLa
0.664446	HeLa
0.98488	HeLa
0.0756725	HeLa
4.89951	HeLa
0.844354	HeLa
0.733521	HeLa
1.60857	HeLa
4.2526	HeLa
0.749154	HeLa
4.82068	HeLa
2.5973	HeLa
2.37404	HeLa
0.83688	HeLa
1.20841	HeLa
1.62528	HeLa
5.74966	HeLa
0.237747	HeLa
0.0635094	HeLa
2.51454	HeLa
0.0608585	HeLa
0.0406295	HeLa
0.978743	HeLa
1.11054	HeLa
0.650944	HeLa
1.24151	HeLa
0.370274	HeLa
0.787347	HeLa
2.69912	HeLa
3.05506	HeLa
0.404725	HeLa
3.45309	HeLa
3.86981	HeLa
1.07685	HeLa
2.39907	HeLa
1.95506	HeLa
5.81135	HeLa
0.669358	HeLa
2.26702	HeLa
3.32643	HeLa
0.0456991	HeLa
0.606992	HeLa
1.4342	HeLa
0.173414	HeLa
0.664114	HeLa
0.0665357	HeLa
1.10798	HeLa
0.691389	HeLa
0.99213	HeLa
0.0763686	HeLa
2.50119	HeLa
1.20273	HeLa
0.0474339	HeLa
2.19904	HeLa
3.641	HeLa
0.557826	HeLa
3.12349	HeLa
0.1935	HeLa
0.914939	HeLa
1.311	HeLa
3.71689	HeLa
0.481122	HeLa
1.91294	HeLa
0.0841476	HeLa
1.22667	HeLa
2.62671	HeLa
0.0759512	HeLa
5.21126	HeLa
0.709883	HeLa
0.955593	HeLa
1.40194	HeLa
2.13763	HeLa
1.26994	HeLa
0.0617062	HeLa
2.57762	HeLa
1.07263	HeLa
0.843543	HeLa
1.5889	HeLa
2.51642	HeLa
1.13782	HeLa
0.287194	HeLa
0.209318	HeLa
1.53057	HeLa
2.68319	HeLa
2.25603	HeLa
1.37847	HeLa
2.40596	HeLa
1.13409	HeLa
2.06447	HeLa
0.535052	HeLa
1.33607	HeLa
0.0820387	HeLa
0.727783	HeLa
1.02087	HeLa
1.81926	HeLa
1.82388	HeLa
0.169315	HeLa
0.841729	HeLa
0.64783	HeLa
1.49267	HeLa
0.937164	HeLa
0.980268	HeLa
0.71425	HeLa
1.51927	HeLa
0.0668322	HeLa
2.49484	HeLa
1.00311	HeLa
2.53793	HeLa
1.3788	HeLa
2.76799	HeLa
0.481115	HeLa
0.258016	HeLa
0.76922	HeLa
0.810051	HeLa
0.441573	HeLa
1.0485	HeLa
0.77098	HeLa
1.05427	HeLa
0.856168	HeLa
0.113336	HeLa
2.61031	HeLa
0.917291	HeLa
0.526601	HeLa
0.14367	HeLa
2.17426	HeLa
0.394927	HeLa
0.525508	HeLa
2.40975	HeLa
0.0588119	HeLa
0.989695	HeLa
1.39206	HeLa
1.35905	HeLa
0.788531	HeLa
0.685812	HeLa
0.48903	HeLa
0.509393	HeLa
0.864382	HeLa
2.71817	HeLa
2.61794	HeLa
0.0700579	HeLa
1.05409	HeLa
0.349264	HeLa
0.859959	HeLa
0.970911	HeLa
0.735535	HeLa
0.221491	HeLa
0.342474	HeLa
0.198849	HeLa
5.31988	HeLa
0.236151	HeLa
0.744099	HeLa
0.428769	HeLa
0.837926	HeLa
3.06657	HeLa
0.60905	HeLa
0.707029	HeLa
0.871603	HeLa
0.715957	HeLa
0.963031	HeLa
5.36599	HeLa
0.198447	HeLa
0.698682	HeLa
0.460307	HeLa
0.833021	HeLa
0.59159	HeLa
3.04653	HeLa
0.688265	HeLa
0.838372	HeLa
0.716293	HeLa
1.04677	HeLa
1.13008	HeLa
1.25704	HeLa
0.867186	HeLa
0.236973	HeLa
0.0467618	HeLa
1.9818	HeLa
1.09474	HeLa
2.70533	HeLa
1.60657	HeLa
0.74368	HeLa
1.53318	HeLa
0.852373	HeLa
1.46746	HeLa
2.93049	HeLa
0.884375	HeLa
1.99034	HeLa
2.16018	HeLa
4.53791	HeLa
0.361701	HeLa
0.343825	HeLa
2.10694	HeLa
0.81581	HeLa
2.80441	HeLa
0.891759	HeLa
2.41262	HeLa
0.0637612	HeLa
0.334088	HeLa
6.67832	HeLa
1.6786	HeLa
1.40039	HeLa
0.130522	HeLa
0.0507368	HeLa
0.316657	HeLa
2.3834	HeLa
1.48797	HeLa
0.214549	HeLa
0.97885	HeLa
0.330709	HeLa
2.86649	HeLa
0.356068	HeLa
1.55114	HeLa
0.481672	HeLa
1.2173	HeLa
1.09506	HeLa
0.341609	HeLa
0.961161	HeLa
1.07063	HeLa
0.456176	HeLa
0.751263	HeLa
3.77088	HeLa
1.79212	HeLa
1.62019	HeLa
4.67992	HeLa
0.106703	HeLa
0.669581	HeLa
0.0983389	HeLa
1.57092	HeLa
0.993509	HeLa
0.575215	HeLa
0.979473	HeLa
0.357265	HeLa
0.671327	HeLa
0.289238	HeLa
0.514035	HeLa
3.95355	HeLa
0.989725	HeLa
0.0442686	HeLa
0.327477	HeLa
0.848146	HeLa
2.01391	HeLa
2.43054	HeLa
1.62889	HeLa
0.0452237	HeLa
0.500771	HeLa
3.54852	HeLa
0.0420358	HeLa
0.282084	HeLa
0.05515	HeLa
0.862009	HeLa
0.198087	HeLa
0.0681751	HeLa
2.59463	HeLa
0.225404	HeLa
0.66869	HeLa
0.53109	HeLa
2.15719	HeLa
0.314377	HeLa
1.44126	HeLa
0.0261048	HeLa
1.30685	HeLa
0.647547	HeLa
5.03329	HeLa
0.594874	HeLa
0.209133	HeLa
0.504842	HeLa
1.91568	HeLa
1.95471	HeLa
0.525992	HeLa
0.634272	HeLa
0.405215	HeLa
1.65957	HeLa
0.313021	HeLa
1.18653	HeLa
1.27868	HeLa
0.659379	HeLa
3.6665	HeLa
0.339536	HeLa
0.83041	HeLa
0.119931	HeLa
1.22235	HeLa
1.59084	HeLa
0.612828	HeLa
0.683807	HeLa
3.86935	HeLa
1.72567	HeLa
0.0258791	HeLa
3.09776	HeLa
0.0388987	HeLa
2.0369	HeLa
1.71614	HeLa
0.0692665	HeLa
0.0461085	HeLa
1.56409	HeLa
1.18794	HeLa
2.0671	HeLa
0.0521653	HeLa
0.0317676	HeLa
4.01983	HeLa
0.488303	HeLa
1.73424	HeLa
1.26575	HeLa
0.0618457	HeLa
1.0439	HeLa
0.828793	HeLa
1.69929	HeLa
0.806762	HeLa
0.386412	HeLa
2.53348	HeLa
1.08745	HeLa
0.0545069	HeLa
0.265704	HeLa
1.38424	HeLa
2.19386	HeLa
0.0348942	HeLa
0.0672506	HeLa
1.47848	HeLa
1.96066	HeLa
1.21359	HeLa
0.624553	HeLa
0.894736	HeLa
0.30911	HeLa
0.0451546	HeLa
1.46365	HeLa
0.701897	HeLa
0.9773	HeLa
0.886916	HeLa
1.32849	HeLa
1.0547	HeLa
1.55842	HeLa
1.47009	HeLa
0.185254	HeLa
1.82998	HeLa
0.173138	HeLa
4.44774	HeLa
2.19706	HeLa
1.88134	HeLa
0.0692348	HeLa
0.843415	HeLa
0.701732	HeLa
2.00613	HeLa
5.7638	HeLa
1.12704	HeLa
0.334559	HeLa
1.18784	HeLa
0.0467015	HeLa
0.729187	HeLa
0.870928	HeLa
1.26494	HeLa
1.7559	HeLa
1.88399	HeLa
0.738353	HeLa
1.7041	HeLa
0.273033	HeLa
1.65229	HeLa
1.21366	HeLa
0.74231	HeLa
0.792667	HeLa
0.569238	HeLa
5.69203	HeLa
1.23756	HeLa
1.91059	HeLa
0.659291	HeLa
0.750399	HeLa
1.58124	HeLa
4.65266	HeLa
0.61022	HeLa
0.287973	HeLa
1.60954	HeLa
0.729502	HeLa
0.694718	HeLa
0.636472	HeLa
1.36666	HeLa
0.0347684	HeLa
3.10637	HeLa
0.0240834	HeLa
3.53691	HeLa
1.27359	HeLa
0.261116	HeLa
1.56673	HeLa
1.62677	HeLa
0.297974	HeLa
0.0703245	HeLa
0.841045	HeLa
0.42553	HeLa
1.85982	HeLa
3.31633	HeLa
0.0499769	HeLa
2.03954	HeLa
0.324968	HeLa
1.25254	HeLa
2.62246	HeLa
5.75664	HeLa
1.59343	HeLa
0.245897	HeLa
2.42081	HeLa
0.35026	HeLa
2.61827	HeLa
0.774194	HeLa
0.830178	HeLa
0.850329	HeLa
0.74107	HeLa
0.18087	HeLa
0.765135	HeLa
1.42192	HeLa
3.52066	HeLa
0.054781	HeLa
0.941509	HeLa
1.3055	HeLa
1.21803	HeLa
0.0413761	HeLa
4.10017	HeLa
0.568114	HeLa
1.94951	HeLa
1.70351	HeLa
0.79477	HeLa
1.33515	HeLa
1.86357	HeLa
1.89436	HeLa
0.791303	HeLa
1.24403	HeLa
0.207896	HeLa
0.586616	HeLa
1.7229	HeLa
0.831549	HeLa
0.343783	HeLa
1.50398	HeLa
0.709169	HeLa
0.154646	HeLa
0.0479912	HeLa
2.84341	HeLa
0.861062	HeLa
1.38218	HeLa
6.42417	HeLa
0.188644	HeLa
0.642698	HeLa
1.02406	HeLa
1.02744	HeLa
0.0482679	HeLa
0.819404	HeLa
1.93407	HeLa
5.47422	HeLa
0.855454	HeLa
4.10923	HeLa
0.12345	HeLa
0.729145	HeLa
0.179068	HeLa
2.74039	HeLa
0.135895	HeLa
0.699278	HeLa
0.0545144	HeLa
0.0559276	HeLa
0.41065	HeLa
1.01951	HeLa
1.28237	HeLa
0.791718	HeLa
0.653623	HeLa
1.64636	HeLa
0.0439341	HeLa
0.228589	HeLa
0.30837	HeLa
0.584149	HeLa
2.12165	HeLa
2.87986	HeLa
0.668294	HeLa
0.0454182	HeLa
0.581209	HeLa
0.293817	HeLa
0.0900197	HeLa
1.98965	HeLa
0.223995	HeLa
2.68487	HeLa
0.0148002	HeLa
0.810751	HeLa
1.8758	HeLa
3.95523	HeLa
1.85349	HeLa
0.107619	HeLa
2.25054	HeLa
0.0445663	HeLa
0.503044	HeLa
0.10968	HeLa
2.46939	HeLa
0.800635	HeLa
0.176608	HeLa
2.69078	U2OS
3.23007	U2OS
1.88371	U2OS
1.70416	U2OS
0.505155	U2OS
2.30112	U2OS
1.07529	U2OS
3.51127	U2OS
4.57606	U2OS
1.10775	U2OS
0.970224	U2OS
1.72142	U2OS
2.0255	U2OS
2.70102	U2OS
1.15131	U2OS
5.30633	U2OS
0.873065	U2OS
1.68676	U2OS
5.26804	U2OS
0.913724	U2OS
2.17513	U2OS
4.15179	U2OS
5.20135	U2OS
0.831309	U2OS
2.1493	U2OS
4.20418	U2OS
0.209914	U2OS
1.32935	U2OS
0.54607	U2OS
1.23965	U2OS
1.1666	U2OS
2.98963	U2OS
1.26995	U2OS
0.732105	U2OS
3.08783	U2OS
1.34255	U2OS
1.94841	U2OS
4.8257	U2OS
1.94116	U2OS
2.37236	U2OS
3.01282	U2OS
2.31004	U2OS
2.79224	U2OS
6.08612	U2OS
0.45277	U2OS
0.974991	U2OS
3.62693	U2OS
2.85901	U2OS
2.23292	U2OS
0.0534155	U2OS
5.03672	U2OS
4.20262	U2OS
5.14597	U2OS
0.630755	U2OS
0.724823	U2OS
1.13148	U2OS
2.29999	U2OS
2.1817	U2OS
0.648608	U2OS
0.874135	U2OS
0.330426	U2OS
0.374064	U2OS
2.61186	U2OS
0.0411273	U2OS
5.65143	U2OS
3.05096	U2OS
1.72738	U2OS
1.8216	U2OS
1.15424	U2OS
1.27096	U2OS
2.18224	U2OS
2.07167	U2OS
1.67947	U2OS
1.75467	U2OS
3.26197	U2OS
4.70149	U2OS
2.79434	U2OS
4.75216	U2OS
4.36444	U2OS
2.32686	U2OS
1.33994	U2OS
2.23573	U2OS
2.83745	U2OS
2.1458	U2OS
2.24176	U2OS
3.26449	U2OS
0.317984	U2OS
2.37835	U2OS
2.60281	U2OS
1.1056	U2OS
2.57954	U2OS
1.6184	U2OS
5.10356	U2OS
1.39228	U2OS
3.21298	U2OS
2.68898	U2OS
4.44695	U2OS
0.508125	U2OS
4.06537	U2OS
1.74936	U2OS
0.811268	U2OS
1.05367	U2OS
1.46417	U2OS
3.04101	U2OS
3.0568	U2OS
1.16466	U2OS
4.44483	U2OS
4.66309	U2OS
3.94734	U2OS
3.86096	U2OS
3.28478	U2OS
2.49629	U2OS
2.20661	U2OS
3.60054	U2OS
4.45049	U2OS
1.08319	U2OS
1.9529	U2OS
3.65841	U2OS
0.376619	U2OS
4.35821	U2OS
4.69815	U2OS
0.0657057	U2OS
3.69717	U2OS
0.874221	U2OS
0.571916	U2OS
1.53145	U2OS
4.35309	U2OS
1.55038	U2OS
2.31019	U2OS
2.54267	U2OS
4.55207	U2OS
3.60617	U2OS
2.23835	U2OS
3.96831	U2OS
3.27514	U2OS
6.58596	U2OS
2.05569	U2OS
2.30131	U2OS
1.81819	U2OS
2.94238	U2OS
2.46429	U2OS
4.63981	U2OS
4.78215	U2OS
4.54673	U2OS
5.46073	U2OS
0.515381	U2OS
2.04677	U2OS
1.92358	U2OS
0.661097	U2OS
1.95294	U2OS
2.5156	U2OS
4.01996	U2OS
1.21321	U2OS
0.993853	U2OS
1.22418	U2OS
0.444853	U2OS
1.57241	U2OS
0.630966	U2OS
1.99445	U2OS
2.17278	U2OS
4.24317	U2OS
1.58255	U2OS
5.41124	U2OS
1.22814	U2OS
2.08909	U2OS
0.809	U2OS
3.03646	U2OS
4.22148	U2OS
0.687642	U2OS
3.12923	U2OS
6.06645	U2OS
1.68212	U2OS
0.791824	U2OS
2.59805	U2OS
3.25526	U2OS
3.06591	U2OS
5.7161	U2OS
1.64471	U2OS
0.977751	U2OS
4.86494	U2OS
4.16788	U2OS
5.55434	U2OS
1.14871	U2OS
2.1801	U2OS
0.925804	U2OS
0.753751	U2OS
5.79451	U2OS
1.5645	U2OS
0.849932	U2OS
0.395319	U2OS
4.31585	U2OS
3.90682	U2OS
4.90225	U2OS
1.41906	U2OS
4.39769	U2OS
1.67275	U2OS
1.11928	U2OS
2.85108	U2OS
1.79351	U2OS
1.85795	U2OS
1.02989	U2OS
1.62464	U2OS
2.46034	U2OS
0.0566891	U2OS
1.88289	U2OS
1.78384	U2OS
1.40126	U2OS
0.701894	U2OS
4.13835	U2OS
4.49219	U2OS
4.92367	U2OS
1.81663	U2OS
2.99745	U2OS
1.6899	U2OS
0.333283	U2OS
3.13574	U2OS
6.18405	U2OS
5.43442	U2OS
0.260863	U2OS
0.379078	U2OS
1.94266	U2OS
2.60457	U2OS
2.12603	U2OS
1.29646	U2OS
1.54678	U2OS
1.78282	U2OS
2.94554	U2OS
4.54761	U2OS
2.33419	U2OS
2.51928	U2OS
2.49975	U2OS
3.08656	U2OS
1.95332	U2OS
1.58175	U2OS
0.408692	U2OS
0.768262	U2OS
3.80015	U2OS
2.6539	U2OS
1.88019	U2OS
1.98724	U2OS
1.45346	U2OS
2.86906	U2OS
1.48141	U2OS
2.68961	U2OS
2.0773	U2OS
3.49139	U2OS
0.834671	U2OS
0.0374243	U2OS
1.27038	U2OS
0.0158669	U2OS
1.31952	U2OS
1.36597	U2OS
1.30959	U2OS
0.984803	U2OS
4.0451	U2OS
1.74406	U2OS
1.2429	U2OS
1.04353	U2OS
2.86031	U2OS
1.66238	U2OS
1.15211	U2OS
2.34153	U2OS
1.7783	U2OS
3.62091	U2OS
1.18854	U2OS
2.38223	U2OS
2.78941	U2OS
0.978473	U2OS
0.305502	U2OS
0.328002	U2OS
0.718725	U2OS
1.50898	U2OS
2.46331	U2OS
0.897707	U2OS
0.406174	U2OS
1.0382	U2OS
2.92562	U2OS
0.717886	U2OS
3.47307	U2OS
1.50037	U2OS
2.52132	U2OS
2.54558	U2OS
2.10833	U2OS
0.792063	U2OS
0.957522	U2OS
3.17895	U2OS
1.25801	U2OS
2.62937	U2OS
2.54074	U2OS
1.24357	U2OS
6.76792	U2OS
0.0717511	U2OS
1.26984	U2OS
0.882908	U2OS
1.40997	U2OS
3.2265	U2OS
1.20876	U2OS
2.50887	U2OS
0.615174	U2OS
3.78122	U2OS
1.52349	U2OS
0.960461	U2OS
4.62632	U2OS
0.0502079	U2OS
2.01084	U2OS
0.860257	U2OS
3.19145	U2OS
2.20553	U2OS
1.41279	U2OS
2.04576	U2OS
6.40433	U2OS
5.64733	U2OS
2.52667	U2OS
2.55871	U2OS
3.32672	U2OS
2.74906	U2OS
2.32093	U2OS
2.3643	U2OS
1.52141	U2OS
2.23859	U2OS
3.57565	U2OS
2.92647	U2OS
5.23794	U2OS
1.34798	U2OS
1.97087	U2OS
1.87219	U2OS
4.25156	U2OS
0.13552	U2OS
2.12742	U2OS
1.29835	U2OS
1.87177	U2OS
3.56635	U2OS
2.85285	U2OS
0.662105	U2OS
4.75775	U2OS
1.73153	U2OS
0.91126	U2OS
0.617412	U2OS
0.0458386	U2OS
1.89471	U2OS
1.80277	U2OS
2.77374	U2OS

## Sheet: Fig.3a
Source data for Fig. 3a:	hNAD trans interactions between 23 chromosomes.
	chr1	chr2	chr3	chr4	chr5	chr6	chr7	chr8	chr9	chr10	chr11	chr12	chr13	chr14	chr15	chr16	chr17	chr18	chr19	chr20	chr21	chr22	chrX
chr1	0	0.0325412	0.0455224	0.0277838	0.0480419	0.0416777	0.0346528	0.0357581	0.0339697	0.0395705	0.0417062	0.0417774	0.0386976	0.0474866	0.0648398	0.0507828	0.0488874	0.0366684	0.0459563	0.0448726	0.11392	0.0652551	0.0240926
chr2	0.0325412	0	0.0321418	0.0240579	0.0420339	0.0363813	0.0307782	0.0315631	0.0306927	0.0359603	0.0359343	0.0328037	0.0338802	0.034336	0.0488412	0.0384638	0.0400513	0.0321487	0.0329329	0.0353936	0.0533873	0.0510713	0.0243881
chr3	0.0455224	0.0321418	0	0.0307836	0.03	0.0475262	0.0374651	0.0381143	0.0377286	0.0421133	0.044334	0.073812	0.0439527	0.0468096	0.0671387	0.0439232	0.0454871	0.0377478	0.0379791	0.0400442	0.0628792	0.0538118	0.025758
chr4	0.0277838	0.0240579	0.0307836	0	0.0376197	0.0357432	0.0279958	0.0290548	0.0284469	0.0318747	0.0332127	0.0305037	0.0334836	0.0347452	0.043774	0.0319772	0.0318826	0.0296601	0.0296307	0.0295836	0.0487517	0.0384627	0.0198522
chr5	0.0480419	0.0420339	0.03	0.0376197	0	0.0578789	0.048313	0.0487031	0.045105	0.0527707	0.0555194	0.049032	0.0503928	0.0536694	0.0856042	0.0554023	0.0586208	0.049543	0.0493304	0.0519178	0.0800561	0.0703808	0.0299045
chr6	0.0416777	0.0363813	0.0475262	0.0357432	0.0578789	0	0.0420874	0.0440401	0.0441216	0.0484368	0.0508615	0.0462408	0.0500665	0.0523816	0.0686955	0.0492596	0.050742	0.0464358	0.0452416	0.0462995	0.0759856	0.059345	0.0303057
chr7	0.0346528	0.0307782	0.0374651	0.0279958	0.048313	0.0420874	0	0.0350501	0.0350593	0.0400372	0.0406776	0.0367577	0.0399247	0.0422954	0.060989	0.0427689	0.043153	0.0375282	0.036686	0.0388778	0.0609369	0.0547952	0.0242146
chr8	0.0357581	0.0315631	0.0381143	0.0290548	0.0487031	0.0440401	0.0350501	0	0.0362571	0.0403822	0.0427171	0.0393918	0.0413043	0.043852	0.0585394	0.043148	0.0449111	0.0398675	0.0381826	0.0394241	0.0664423	0.054575	0.0253828
chr9	0.0339697	0.0306927	0.0377286	0.0284469	0.045105	0.0441216	0.0350593	0.0362571	0	0.0404285	0.0416309	0.0366535	0.0432709	0.0420862	0.0582108	0.0421194	0.0421575	0.0410352	0.0370751	0.0403435	0.0597615	0.0522556	0.0248271
chr10	0.0395705	0.0359603	0.0421133	0.0318747	0.0527707	0.0484368	0.0400372	0.0403822	0.0404285	0	0.0465786	0.0433909	0.0462536	0.048439	0.0693848	0.0519496	0.0539378	0.0463694	0.044159	0.0479055	0.072489	0.0662145	0.0276411
chr11	0.0417062	0.0359343	0.044334	0.0332127	0.0555194	0.0508615	0.0406776	0.0427171	0.0416309	0.0465786	0	0.0444753	0.0475668	0.050534	0.0686479	0.0514399	0.05068	0.0446303	0.0478035	0.0460399	0.0694505	0.0626674	0.030593
chr12	0.0417774	0.0328037	0.073812	0.0305037	0.049032	0.0462408	0.0367577	0.0393918	0.0366535	0.0433909	0.0444753	0	0.0447302	0.0502984	0.0694243	0.05254	0.0533754	0.0438154	0.0467914	0.0498952	0.0754576	0.0714273	0.0267171
chr13	0.0386976	0.0338802	0.0439527	0.0334836	0.0503928	0.0500665	0.0399247	0.0413043	0.0432709	0.0462536	0.0475668	0.0447302	0	0.0498623	0.0676524	0.0512816	0.0521778	0.0498451	0.0820155	0.0474821	0.0864471	0.0675653	0.0298585
chr14	0.0474866	0.034336	0.0468096	0.0347452	0.0536694	0.0523816	0.0422954	0.043852	0.0420862	0.048439	0.050534	0.0502984	0.0498623	0	0.0743855	0.0576197	0.0613349	0.0492315	0.0542112	0.0518912	0.076215	0.0889349	0.0289394
chr15	0.0648398	0.0488412	0.0671387	0.043774	0.0856042	0.0686955	0.060989	0.0585394	0.0582108	0.0693848	0.0686479	0.0694243	0.0676524	0.0743855	0	0.0868375	0.0874248	0.0670343	0.0773427	0.0764746	0.0954929	0.114694	0.0373141
chr16	0.0507828	0.0384638	0.0439232	0.0319772	0.0554023	0.0492596	0.0427689	0.043148	0.0421194	0.0519496	0.0514399	0.05254	0.0512816	0.0576197	0.0868375	0	0.0675925	0.0523595	0.0615194	0.0638524	0.0908401	0.0994895	0.0310492
chr17	0.0488874	0.0400513	0.0454871	0.0318826	0.0586208	0.050742	0.043153	0.0449111	0.0421575	0.0539378	0.05068	0.0533754	0.0521778	0.0613349	0.0874248	0.0675925	0	0.0547758	0.0630638	0.0669088	0.0883586	0.0935613	0.0304471
chr18	0.0366684	0.0321487	0.0377478	0.0296601	0.049543	0.0464358	0.0375282	0.0398675	0.0410352	0.0463694	0.0446303	0.0438154	0.0498451	0.0492315	0.0670343	0.0523595	0.0547758	0	0.046973	0.0518787	0.0841251	0.072504	0.028163
chr19	0.0459563	0.0329329	0.0379791	0.0296307	0.0493304	0.0452416	0.036686	0.0381826	0.0370751	0.044159	0.0478035	0.0467914	0.0820155	0.0542112	0.0773427	0.0615194	0.0630638	0.046973	0	0.0600746	0.0800277	0.0868377	0.0290073
chr20	0.0448726	0.0353936	0.0400442	0.0295836	0.0519178	0.0462995	0.0388778	0.0394241	0.0403435	0.0479055	0.0460399	0.0498952	0.0474821	0.0518912	0.0764746	0.0638524	0.0669088	0.0518787	0.0600746	0	0.0892656	0.0984772	0.0285795
chr21	0.11392	0.0533873	0.0628792	0.0487517	0.0800561	0.0759856	0.0609369	0.0664423	0.0597615	0.072489	0.0694505	0.0754576	0.0864471	0.076215	0.0954929	0.0908401	0.0883586	0.0841251	0.0800277	0.0892656	0	0.112384	0.0405306
chr22	0.0652551	0.0510713	0.0538118	0.0384627	0.0703808	0.059345	0.0547952	0.054575	0.0522556	0.0662145	0.0626674	0.0714273	0.0675653	0.0889349	0.114694	0.0994895	0.0935613	0.072504	0.0868377	0.0984772	0.112384	0	0.0380031
chrX	0.0240926	0.0243881	0.025758	0.0198522	0.0299045	0.0303057	0.0242146	0.0253828	0.0248271	0.0276411	0.030593	0.0267171	0.0298585	0.0289394	0.0373141	0.0310492	0.0304471	0.028163	0.0290073	0.0285795	0.0405306	0.0380031	0

## Sheet: Fig.4a
Source data for Fig. 4a:	Trans interactions among 264 hNADs.
	chr16-46385000-46691000	chr18-13140000-15410000	chr13-19020000-20223000	chr5-53800000-54454000	chr5-61913000-64024000	chr5-66505000-67575000	chr14-33040000-34369000	chr14-21983000-23186000	chr14-53558000-54853000	chr14-56172000-58644000	chr14-39902000-45383000	chr14-45729000-50034000	chr19-51330000-54313000	chr19-36709000-38615000	chr12-72321000-75885000	chr12-10774000-11883000	chr9-75230000-79790000	chr9-81900000-86258000	chr9-22279000-26850000	chr9-7052000-12722000	chr4-58026000-66283000	chr4-31369000-33600000	chr11-80600000-82547000	chr11-78296000-80000000	chr11-88225000-92735000	chr11-36532000-43900000	chr7-81401000-83769000	chr7-84426000-87881000	chr7-66796000-68500000	chr7-77566000-79685000	chr7-51437000-54826000	chr7-87989000-91566000	chr7-48144000-51240000	chr8-78100000-80559000	chr8-55377000-56654000	chr8-33383000-36682000	chr8-62711000-66509000	chr8-31047000-33244000	chr8-38961000-39752000	chr8-61795000-62459000	chr8-53753000-54718000	chr8-49852000-52700000	chr8-59579000-61427000	chr12-27943000-29687000	chr12-20841000-25315000	chr12-15972000-19301000	chrX-68500000-69498000	chrX-41639000-43416000	chrX-25054000-30619000
chr16-46385000-46691000	0	0.244825	0.149409	0.246438	0.22705	0.208702	0.245897	0.267124	0.290206	0.261094	0.222098	0.184084	0.351397	0.396588	0.213189	0.3045	0.232915	0.194969	0.252015	0.171255	0.220704	0.212396	0.222397	0.206166	0.201078	0.195599	0.169057	0.17735	0.246851	0.23554	0.244286	0.213784	0.218146	0.20946	0.24738	0.247649	0.223716	0.200809	0.289201	0.23788	0.248343	0.294515	0.256416	0.206122	0.210609	0.240509	0.283792	0.30866	0.221456
chr18-13140000-15410000	0.244825	0	0.239656	0.0418257	0.0323858	0.0313731	0.0489778	0.043218	0.0322446	0.0360195	0.0367479	0.0439335	0.0442786	0.0381477	0.0339427	0.0269475	0.0436313	0.0340994	0.0384214	0.0353978	0.0390854	0.024772	0.0384779	0.0327937	0.0358094	0.0368285	0.0326743	0.0330585	0.0448094	0.027662	0.0479563	0.032137	0.0391397	0.0347441	0.0544985	0.0519326	0.0446244	0.0430436	0.0380397	0.0363756	0.0436955	0.0518912	0.042533	0.0413136	0.0425485	0.0495585	0.0557873	0.0363124	0.0426073
chr13-19020000-20223000	0.149409	0.239656	0	0.0495414	0.0360959	0.0317224	0.0500379	0.0500964	0.0385138	0.0453962	0.0333655	0.0446522	0.036016	0.0321248	0.0271138	0.0312314	0.0454213	0.0348105	0.0352342	0.036301	0.0397972	0.0344649	0.0394921	0.033538	0.0329461	0.0366869	0.0447572	0.0390967	0.0450194	0.0393178	0.0414933	0.033464	0.040274	0.0326104	0.0488208	0.0573236	0.0443205	0.0378359	0.0328404	0.0292108	0.0445059	0.0411055	0.0378593	0.0452805	0.0404108	0.0461947	0.0416461	0.0295843	0.0441078
chr5-53800000-54454000	0.246438	0.0418257	0.0495414	0	0	0	0.0695547	0.0579668	0.0657455	0.0688838	0.0519271	0.0531156	0.0424666	0.0281151	0.0368573	0.0424075	0.0512123	0.0483763	0.0404455	0.0390158	0.0459098	0.0523371	0.0762134	0.0528202	0.05178	0.0564745	0.0462273	0.0549179	0.0644855	0.0547902	0.0531163	0.0532489	0.0591908	0.0634415	0.0787367	0.0774238	0.0559362	0.0620048	0.0553559	0.0659435	0.0756243	0.0546648	0.0570411	0.0567231	0.0583588	0.0555351	0.0519991	0.0519452	0.0559852
chr5-61913000-64024000	0.22705	0.0323858	0.0360959	0	0	0	0.0564364	0.0380647	0.0347509	0.0511013	0.0630921	0.0700569	0.0319603	0.0360437	0.0529445	0.0308497	0.0537886	0.0475859	0.0407625	0.0514039	0.0574105	0.0544981	0.0559595	0.0509664	0.0456903	0.0554652	0.0610141	0.0557574	0.0497352	0.0409001	0.0554454	0.0520458	0.0569525	0.0649123	0.0564675	0.0622231	0.0465644	0.0539041	0.0519024	0.0356709	0.0474527	0.0537802	0.051552	0.0564371	0.0535285	0.0542312	0.0485206	0.0445257	0.0519541
chr5-66505000-67575000	0.208702	0.0313731	0.0317224	0	0	0	0.0503974	0.0371173	0.0408954	0.0409572	0.0420598	0.0437801	0.0338918	0.0319547	0.0327785	0.0318362	0.0375745	0.0312146	0.0337356	0.0316611	0.039196	0.0335125	0.0544011	0.0502757	0.0300475	0.0440722	0.0460449	0.0392226	0.0475073	0.031575	0.045655	0.0360559	0.0399135	0.044754	0.0479772	0.0354115	0.0369107	0.0425389	0.0393839	0.0437889	0.0408912	0.0364614	0.040458	0.0410843	0.0387609	0.0424228	0.0395391	0.0341144	0.0334586
chr14-33040000-34369000	0.245897	0.0489778	0.0500379	0.0695547	0.0564364	0.0503974	0	0	0	0	0	0	0.0590157	0.055984	0.0490863	0.0610641	0.0572035	0.051222	0.0679028	0.0477955	0.0661312	0.0657673	0.054105	0.0518852	0.0571425	0.0504954	0.0579904	0.0658798	0.0589819	0.0796542	0.0666077	0.0634225	0.0522532	0.0906348	0.0707075	0.0650036	0.071652	0.0727786	0.0665881	0.0604374	0.0922688	0.074857	0.0712543	0.0733462	0.0782045	0.0817466	0.0502636	0.0556189	0.0631762
chr14-21983000-23186000	0.267124	0.043218	0.0500964	0.0579668	0.0380647	0.0371173	0	0	0	0	0	0	0.0904344	0.0580447	0.0377066	0.0499703	0.0516496	0.0428111	0.0475852	0.036741	0.044091	0.0322914	0.0505214	0.0552869	0.0488432	0.0472407	0.056751	0.0529309	0.054892	0.0505515	0.048511	0.0494988	0.0581735	0.0514418	0.0744969	0.0457749	0.0586076	0.0592763	0.0595505	0.0584215	0.0756122	0.0603205	0.043482	0.0699068	0.0606936	0.0629802	0.0777393	0.0758571	0.0536143
chr14-53558000-54853000	0.290206	0.0322446	0.0385138	0.0657455	0.0347509	0.0408954	0	0	0	0	0	0	0.0630073	0.0451821	0.0482084	0.0487413	0.0541895	0.0487277	0.0506804	0.0438387	0.0564372	0.0363429	0.0604831	0.0532474	0.0470854	0.0548557	0.0521757	0.0530818	0.0374189	0.052178	0.0429127	0.0539159	0.0532094	0.0716809	0.0624856	0.042718	0.0572678	0.0509645	0.0463711	0.0639624	0.0573482	0.0533238	0.0647679	0.0501812	0.0627104	0.0661091	0.0567415	0.0676493	0.0526577
chr14-56172000-58644000	0.261094	0.0360195	0.0453962	0.0688838	0.0511013	0.0409572	0	0	0	0	0	0	0.0642238	0.042079	0.0419967	0.0352612	0.0493835	0.0391411	0.0519934	0.038865	0.0456583	0.0380777	0.0529817	0.0456996	0.0452967	0.0430445	0.0559476	0.0573719	0.0556365	0.0551242	0.0501336	0.0519093	0.0485629	0.0643736	0.0601886	0.0502751	0.0537883	0.051556	0.0652057	0.0588925	0.0691685	0.0478202	0.042321	0.0583755	0.0550044	0.0530625	0.0513432	0.0697711	0.0548265
chr14-39902000-45383000	0.222098	0.0367479	0.0333655	0.0519271	0.0630921	0.0420598	0	0	0	0	0	0	0.0532	0.0467865	0.0682134	0.0427742	0.0504134	0.0444469	0.0581752	0.0554107	0.0655751	0.0437516	0.0630183	0.052197	0.0558268	0.0561451	0.0724246	0.0591439	0.0390043	0.0583531	0.0600266	0.0608247	0.0530373	0.0697606	0.0592922	0.0586224	0.0576456	0.0556397	0.0553573	0.0526646	0.0551442	0.0653432	0.059072	0.0512613	0.0626648	0.0773675	0.0530161	0.0561922	0.0619741
chr14-45729000-50034000	0.184084	0.0439335	0.0446522	0.0531156	0.0700569	0.0437801	0	0	0	0	0	0	0.0565664	0.0575536	0.0734862	0.0579498	0.0621472	0.0570326	0.0619977	0.0669507	0.0748924	0.0603886	0.0781452	0.0610029	0.0645101	0.0643902	0.0762686	0.0638708	0.0561149	0.0659224	0.0755102	0.0718879	0.0595226	0.0641742	0.0721542	0.084846	0.071456	0.0718962	0.0609352	0.0548069	0.0842495	0.0710947	0.0664099	0.0603807	0.0698318	0.0825696	0.0612918	0.0569159	0.0658355
chr19-51330000-54313000	0.351397	0.0442786	0.036016	0.0424666	0.0319603	0.0338918	0.0590157	0.0904344	0.0630073	0.0642238	0.0532	0.0565664	0	0	0.0372694	0.0425859	0.0502128	0.0354139	0.0491234	0.0374655	0.0435363	0.0379906	0.0552273	0.0486265	0.0427754	0.0468065	0.0408677	0.0485142	0.0466962	0.0424544	0.0445442	0.0405821	0.0399067	0.0539612	0.0518428	0.0469737	0.0437442	0.0446244	0.0463791	0.0520745	0.0546213	0.0518212	0.0515687	0.053435	0.0467482	0.0507937	0.0507026	0.0536804	0.0498178
chr19-36709000-38615000	0.396588	0.0381477	0.0321248	0.0281151	0.0360437	0.0319547	0.055984	0.0580447	0.0451821	0.042079	0.0467865	0.0575536	0	0	0.0391175	0.0403842	0.0416094	0.0405545	0.0384014	0.0355603	0.0396959	0.0362635	0.0445212	0.0394244	0.0402021	0.0414013	0.0424018	0.0411879	0.0502404	0.0429528	0.0416348	0.0365318	0.0391976	0.0494922	0.0554354	0.052332	0.0423498	0.0364959	0.0611857	0.0369881	0.0494047	0.0525873	0.0390886	0.0516363	0.0404718	0.0416619	0.039568	0.0427158	0.0483967
chr12-72321000-75885000	0.213189	0.0339427	0.0271138	0.0368573	0.0529445	0.0327785	0.0490863	0.0377066	0.0482084	0.0419967	0.0682134	0.0734862	0.0372694	0.0391175	0	0	0.0426618	0.0448539	0.0543243	0.0583694	0.0674906	0.0496775	0.0673718	0.0489869	0.0584808	0.0507209	0.0616146	0.0633445	0.0399893	0.0594054	0.0507794	0.0545361	0.0460691	0.0604631	0.0549302	0.0578348	0.0509749	0.0552355	0.0603024	0.0514122	0.0586366	0.0615747	0.0612385	0	0	0	0.0477948	0.0434004	0.0619447
chr12-10774000-11883000	0.3045	0.0269475	0.0312314	0.0424075	0.0308497	0.0318362	0.0610641	0.0499703	0.0487413	0.0352612	0.0427742	0.0579498	0.0425859	0.0403842	0	0	0.0358137	0.0314963	0.0417551	0.0346048	0.047272	0.037723	0.0478567	0.042334	0.0416534	0.0394331	0.0406177	0.042628	0.0411244	0.0419734	0.045232	0.0484006	0.035921	0.0637738	0.0455054	0.0519326	0.0369317	0.0410429	0.0550984	0.0467756	0.0425679	0.0534724	0.0460832	0	0	0	0.0441721	0.050195	0.0386871
chr9-75230000-79790000	0.232915	0.0436313	0.0454213	0.0512123	0.0537886	0.0375745	0.0572035	0.0516496	0.0541895	0.0493835	0.0504134	0.0621472	0.0502128	0.0416094	0.0426618	0.0358137	0	0	0	0	0.0431462	0.0484927	0.0538766	0.0519074	0.0444918	0.0471555	0.0458415	0.0484508	0.0438609	0.0469239	0.0513357	0.0501192	0.0449395	0.0520228	0.0538085	0.0514067	0.0496568	0.0529031	0.0411242	0.0477054	0.0436829	0.0485105	0.0454894	0.0412162	0.052066	0.0584825	0.0502955	0.043827	0.0512186
chr9-81900000-86258000	0.194969	0.0340994	0.0348105	0.0483763	0.0475859	0.0312146	0.051222	0.0428111	0.0487277	0.0391411	0.0444469	0.0570326	0.0354139	0.0405545	0.0448539	0.0314963	0	0	0	0	0.0443677	0.0401123	0.0498918	0.043765	0.040703	0.045873	0.0437672	0.0431696	0.0347747	0.0435861	0.0473205	0.0460915	0.0414226	0.0444601	0.0453216	0.0447473	0.0447084	0.0379479	0.0406129	0.0391654	0.044915	0.0444925	0.0358708	0.0418109	0.0405176	0.0543769	0.0429189	0.0410422	0.0455733
chr9-22279000-26850000	0.252015	0.0384214	0.0352342	0.0404455	0.0407625	0.0337356	0.0679028	0.0475852	0.0506804	0.0519934	0.0581752	0.0619977	0.0491234	0.0384014	0.0543243	0.0417551	0	0	0	0	0.0616288	0.0598162	0.0530915	0.0507126	0.0551777	0.0533025	0.0715993	0.0561965	0.0394422	0.0517385	0.0530411	0.0507784	0.0462838	0.0662419	0.0602461	0.0581907	0.0528014	0.0487927	0.0746751	0.0340456	0.0517644	0.0601721	0.0495233	0.0556125	0.055092	0.0629784	0.0628399	0.0571973	0.0588342
chr9-7052000-12722000	0.171255	0.0353978	0.036301	0.0390158	0.0514039	0.0316611	0.0477955	0.036741	0.0438387	0.038865	0.0554107	0.0669507	0.0374655	0.0355603	0.0583694	0.0346048	0	0	0	0	0.0579571	0.0494694	0.0801343	0.0461304	0.049031	0.050596	0.0571695	0.0486053	0.0419833	0.0518627	0.054511	0.0513427	0.0470178	0.05405	0.0598973	0.0535512	0.050592	0.0542104	0.0371404	0.0422511	0.0419628	0.0529706	0.0489807	0.0479558	0.0486269	0.0633643	0.0493268	0.0380402	0.0630782
chr4-58026000-66283000	0.220704	0.0390854	0.0397972	0.0459098	0.0574105	0.039196	0.0661312	0.044091	0.0564372	0.0456583	0.0655751	0.0748924	0.0435363	0.0396959	0.0674906	0.047272	0.0431462	0.0443677	0.0616288	0.0579571	0	0	0.0684234	0.0570069	0.0570264	0.057722	0.0629002	0.057838	0.0398195	0.0566777	0.0648791	0.0578439	0.0475121	0.0691112	0.0630284	0.0573481	0.061465	0.0593741	0.0438594	0.048765	0.0466565	0.0634518	0.0547342	0.0516325	0.0640334	0.0715138	0.0519117	0.0666112	0.0587498
chr4-31369000-33600000	0.212396	0.024772	0.0344649	0.0523371	0.0544981	0.0335125	0.0657673	0.0322914	0.0363429	0.0380777	0.0437516	0.0603886	0.0379906	0.0362635	0.0496775	0.037723	0.0484927	0.0401123	0.0598162	0.0494694	0	0	0.0506474	0.046033	0.0571468	0.0539271	0.0795002	0.0557854	0.0383295	0.0524976	0.0502588	0.0434195	0.0419853	0.0772714	0.0479703	0.0421192	0.0519276	0.0591655	0.0509996	0.0562537	0.0449004	0.0608551	0.0565946	0.0582561	0.0707977	0.0587945	0.0509011	0.0466302	0.0557821
chr11-80600000-82547000	0.222397	0.0384779	0.0394921	0.0762134	0.0559595	0.0544011	0.054105	0.0505214	0.0604831	0.0529817	0.0630183	0.0781452	0.0552273	0.0445212	0.0673718	0.0478567	0.0538766	0.0498918	0.0530915	0.0801343	0.0684234	0.0506474	0	0	0	0	0.0856741	0.0680107	0.0585606	0.0549494	0.062389	0.0581527	0.0552983	0.0675421	0.0623412	0.0712267	0.069419	0.0520156	0.0665551	0.0580133	0.054998	0.0691307	0.0602177	0.0593911	0.0562515	0.0743134	0.0754805	0.0485106	0.06567
chr11-78296000-80000000	0.206166	0.0327937	0.033538	0.0528202	0.0509664	0.0502757	0.0518852	0.0552869	0.0532474	0.0456996	0.052197	0.0610029	0.0486265	0.0394244	0.0489869	0.042334	0.0519074	0.043765	0.0507126	0.0461304	0.0570069	0.046033	0	0	0	0	0.0514241	0.0552034	0.0480927	0.0535329	0.0588759	0.0431897	0.0593931	0.0531787	0.0719973	0.062261	0.0525357	0.054091	0.0574984	0.0574481	0.0476376	0.0497975	0.0576904	0.0386974	0.0498446	0.0528857	0.0686036	0.0514119	0.0577769
chr11-88225000-92735000	0.201078	0.0358094	0.0329461	0.05178	0.0456903	0.0300475	0.0571425	0.0488432	0.0470854	0.0452967	0.0558268	0.0645101	0.0427754	0.0402021	0.0584808	0.0416534	0.0444918	0.040703	0.0551777	0.049031	0.0570264	0.0571468	0	0	0	0	0.0519678	0.0539082	0.0399756	0.0531874	0.0511415	0.0548125	0.0495358	0.0617473	0.0515112	0.0514165	0.0525425	0.0499573	0.0504568	0.0439674	0.0474861	0.0511244	0.0495932	0.0478888	0.04989	0.0582798	0.0599869	0.0522042	0.056606
chr11-36532000-43900000	0.195599	0.0368285	0.0366869	0.0564745	0.0554652	0.0440722	0.0504954	0.0472407	0.0548557	0.0430445	0.0561451	0.0643902	0.0468065	0.0414013	0.0507209	0.0394331	0.0471555	0.045873	0.0533025	0.050596	0.057722	0.0539271	0	0	0	0	0.0566794	0.0520586	0.0410149	0.0547413	0.0541131	0.0524043	0.0462808	0.0642721	0.05555	0.0555283	0.0512572	0.0503587	0.0550313	0.0515957	0.0513736	0.0788983	0.053217	0.0523461	0.0513952	0.0589022	0.0512904	0.0415442	0.0543686
chr7-81401000-83769000	0.169057	0.0326743	0.0447572	0.0462273	0.0610141	0.0460449	0.0579904	0.056751	0.0521757	0.0559476	0.0724246	0.0762686	0.0408677	0.0424018	0.0616146	0.0406177	0.0458415	0.0437672	0.0715993	0.0571695	0.0629002	0.0795002	0.0856741	0.0514241	0.0519678	0.0566794	0	0	0	0	0	0	0	0.079801	0.0545646	0.0528032	0.0518884	0.0470928	0.0640653	0.0392194	0.0481375	0.0551102	0.0559864	0.0569036	0.0621396	0.0685012	0.0493668	0.0526033	0.0646137
chr7-84426000-87881000	0.17735	0.0330585	0.0390967	0.0549179	0.0557574	0.0392226	0.0658798	0.0529309	0.0530818	0.0573719	0.0591439	0.0638708	0.0485142	0.0411879	0.0633445	0.042628	0.0484508	0.0431696	0.0561965	0.0486053	0.057838	0.0557854	0.0680107	0.0552034	0.0539082	0.0520586	0	0	0	0	0	0	0	0.0745249	0.0555299	0.0519826	0.0567745	0.049403	0.0612901	0.0581196	0.0569873	0.058944	0.0589939	0.0544905	0.0618894	0.0653527	0.0541363	0.0439773	0.0578544
chr7-66796000-68500000	0.246851	0.0448094	0.0450194	0.0644855	0.0497352	0.0475073	0.0589819	0.054892	0.0374189	0.0556365	0.0390043	0.0561149	0.0466962	0.0502404	0.0399893	0.0411244	0.0438609	0.0347747	0.0394422	0.0419833	0.0398195	0.0383295	0.0585606	0.0480927	0.0399756	0.0410149	0	0	0	0	0	0	0	0.0463044	0.065848	0.058106	0.0514099	0.0593571	0.0567565	0.0615305	0.0497226	0.0570488	0.0442167	0.0454915	0.0471462	0.0519455	0.0609312	0.0518939	0.0436132
chr7-77566000-79685000	0.23554	0.027662	0.0393178	0.0547902	0.0409001	0.031575	0.0796542	0.0505515	0.052178	0.0551242	0.0583531	0.0659224	0.0424544	0.0429528	0.0594054	0.0419734	0.0469239	0.0435861	0.0517385	0.0518627	0.0566777	0.0524976	0.0549494	0.0535329	0.0531874	0.0547413	0	0	0	0	0	0	0	0.0686971	0.0611444	0.0498398	0.0529778	0.058436	0.0512545	0.059927	0.056017	0.062741	0.0479396	0.0529509	0.0632645	0.0692371	0.049651	0.0530295	0.0623966
chr7-51437000-54826000	0.244286	0.0479563	0.0414933	0.0531163	0.0554454	0.045655	0.0666077	0.048511	0.0429127	0.0501336	0.0600266	0.0755102	0.0445442	0.0416348	0.0507794	0.045232	0.0513357	0.0473205	0.0530411	0.054511	0.0648791	0.0502588	0.062389	0.0588759	0.0511415	0.0541131	0	0	0	0	0	0	0	0.0645635	0.0698335	0.0703618	0.0659514	0.0521559	0.0528469	0.0557951	0.0482444	0.0596315	0.0528689	0.0518858	0.0563529	0.0705156	0.0519054	0.052508	0.0596099
chr7-87989000-91566000	0.213784	0.032137	0.033464	0.0532489	0.0520458	0.0360559	0.0634225	0.0494988	0.0539159	0.0519093	0.0608247	0.0718879	0.0405821	0.0365318	0.0545361	0.0484006	0.0501192	0.0460915	0.0507784	0.0513427	0.0578439	0.0434195	0.0581527	0.0431897	0.0548125	0.0524043	0	0	0	0	0	0	0	0.0639507	0.0604226	0.0552942	0.0552061	0.0523944	0.0381705	0.0461028	0.0482356	0.0572772	0.0478799	0.0396743	0.0494892	0.0597086	0.049582	0.044429	0.0553331
chr7-48144000-51240000	0.218146	0.0391397	0.040274	0.0591908	0.0569525	0.0399135	0.0522532	0.0581735	0.0532094	0.0485629	0.0530373	0.0595226	0.0399067	0.0391976	0.0460691	0.035921	0.0449395	0.0414226	0.0462838	0.0470178	0.0475121	0.0419853	0.0552983	0.0593931	0.0495358	0.0462808	0	0	0	0	0	0	0	0.0578239	0.0626716	0.0585814	0.0561291	0.0480257	0.0517231	0.0551301	0.0542978	0.056958	0.0520462	0.0467128	0.0486911	0.058323	0.0568176	0.0442132	0.0491909
chr8-78100000-80559000	0.20946	0.0347441	0.0326104	0.0634415	0.0649123	0.044754	0.0906348	0.0514418	0.0716809	0.0643736	0.0697606	0.0641742	0.0539612	0.0494922	0.0604631	0.0637738	0.0520228	0.0444601	0.0662419	0.05405	0.0691112	0.0772714	0.0675421	0.0531787	0.0617473	0.0642721	0.079801	0.0745249	0.0463044	0.0686971	0.0645635	0.0639507	0.0578239	0	0	0	0	0	0	0	0	0	0	0.0718133	0.0681721	0.0674976	0.048721	0.0641376	0.0646189
chr8-55377000-56654000	0.24738	0.0544985	0.0488208	0.0787367	0.0564675	0.0479772	0.0707075	0.0744969	0.0624856	0.0601886	0.0592922	0.0721542	0.0518428	0.0554354	0.0549302	0.0455054	0.0538085	0.0453216	0.0602461	0.0598973	0.0630284	0.0479703	0.0623412	0.0719973	0.0515112	0.05555	0.0545646	0.0555299	0.065848	0.0611444	0.0698335	0.0604226	0.0626716	0	0	0	0	0	0	0	0	0	0	0.0598689	0.0593158	0.0663875	0.0680034	0.0686029	0.067195
chr8-33383000-36682000	0.247649	0.0519326	0.0573236	0.0774238	0.0622231	0.0354115	0.0650036	0.0457749	0.042718	0.0502751	0.0586224	0.084846	0.0469737	0.052332	0.0578348	0.0519326	0.0514067	0.0447473	0.0581907	0.0535512	0.0573481	0.0421192	0.0712267	0.062261	0.0514165	0.0555283	0.0528032	0.0519826	0.058106	0.0498398	0.0703618	0.0552942	0.0585814	0	0	0	0	0	0	0	0	0	0	0.0567775	0.060638	0.0726923	0.0789697	0.0456419	0.0627864
chr8-62711000-66509000	0.223716	0.0446244	0.0443205	0.0559362	0.0465644	0.0369107	0.071652	0.0586076	0.0572678	0.0537883	0.0576456	0.071456	0.0437442	0.0423498	0.0509749	0.0369317	0.0496568	0.0447084	0.0528014	0.050592	0.061465	0.0519276	0.069419	0.0525357	0.0525425	0.0512572	0.0518884	0.0567745	0.0514099	0.0529778	0.0659514	0.0552061	0.0561291	0	0	0	0	0	0	0	0	0	0	0.0499888	0.057608	0.0669644	0.0492472	0.0511784	0.0629909
chr8-31047000-33244000	0.200809	0.0430436	0.0378359	0.0620048	0.0539041	0.0425389	0.0727786	0.0592763	0.0509645	0.051556	0.0556397	0.0718962	0.0446244	0.0364959	0.0552355	0.0410429	0.0529031	0.0379479	0.0487927	0.0542104	0.0593741	0.0591655	0.0520156	0.054091	0.0499573	0.0503587	0.0470928	0.049403	0.0593571	0.058436	0.0521559	0.0523944	0.0480257	0	0	0	0	0	0	0	0	0	0	0.0587227	0.0593459	0.066085	0.0684117	0.0566976	0.0580034
chr8-38961000-39752000	0.289201	0.0380397	0.0328404	0.0553559	0.0519024	0.0393839	0.0665881	0.0595505	0.0463711	0.0652057	0.0553573	0.0609352	0.0463791	0.0611857	0.0603024	0.0550984	0.0411242	0.0406129	0.0746751	0.0371404	0.0438594	0.0509996	0.0665551	0.0574984	0.0504568	0.0550313	0.0640653	0.0612901	0.0567565	0.0512545	0.0528469	0.0381705	0.0517231	0	0	0	0	0	0	0	0	0	0	0.0640327	0.0649913	0.0588629	0.0295576	0.0536462	0.0581915
chr8-61795000-62459000	0.23788	0.0363756	0.0292108	0.0659435	0.0356709	0.0437889	0.0604374	0.0584215	0.0639624	0.0588925	0.0526646	0.0548069	0.0520745	0.0369881	0.0514122	0.0467756	0.0477054	0.0391654	0.0340456	0.0422511	0.048765	0.0562537	0.0580133	0.0574481	0.0439674	0.0515957	0.0392194	0.0581196	0.0615305	0.059927	0.0557951	0.0461028	0.0551301	0	0	0	0	0	0	0	0	0	0	0.0537317	0.0489965	0.0593141	0.046948	0.0714657	0.0509213
chr8-53753000-54718000	0.248343	0.0436955	0.0445059	0.0756243	0.0474527	0.0408912	0.0922688	0.0756122	0.0573482	0.0691685	0.0551442	0.0842495	0.0546213	0.0494047	0.0586366	0.0425679	0.0436829	0.044915	0.0517644	0.0419628	0.0466565	0.0449004	0.054998	0.0476376	0.0474861	0.0513736	0.0481375	0.0569873	0.0497226	0.056017	0.0482444	0.0482356	0.0542978	0	0	0	0	0	0	0	0	0	0	0.0673417	0.0519859	0.0460011	0.0807603	0.0709245	0.0524099
chr8-49852000-52700000	0.294515	0.0518912	0.0411055	0.0546648	0.0537802	0.0364614	0.074857	0.0603205	0.0533238	0.0478202	0.0653432	0.0710947	0.0518212	0.0525873	0.0615747	0.0534724	0.0485105	0.0444925	0.0601721	0.0529706	0.0634518	0.0608551	0.0691307	0.0497975	0.0511244	0.0788983	0.0551102	0.058944	0.0570488	0.062741	0.0596315	0.0572772	0.056958	0	0	0	0	0	0	0	0	0	0	0.0686767	0.0622615	0.0657456	0.0523832	0.059278	0.0600589
chr8-59579000-61427000	0.256416	0.042533	0.0378593	0.0570411	0.051552	0.040458	0.0712543	0.043482	0.0647679	0.042321	0.059072	0.0664099	0.0515687	0.0390886	0.0612385	0.0460832	0.0454894	0.0358708	0.0495233	0.0489807	0.0547342	0.0565946	0.0602177	0.0576904	0.0495932	0.053217	0.0559864	0.0589939	0.0442167	0.0479396	0.0528689	0.0478799	0.0520462	0	0	0	0	0	0	0	0	0	0	0.0586081	0.0509329	0.0561697	0.0349424	0.057282	0.0513529
chr12-27943000-29687000	0.206122	0.0413136	0.0452805	0.0567231	0.0564371	0.0410843	0.0733462	0.0699068	0.0501812	0.0583755	0.0512613	0.0603807	0.053435	0.0516363	0	0	0.0412162	0.0418109	0.0556125	0.0479558	0.0516325	0.0582561	0.0593911	0.0386974	0.0478888	0.0523461	0.0569036	0.0544905	0.0454915	0.0529509	0.0518858	0.0396743	0.0467128	0.0718133	0.0598689	0.0567775	0.0499888	0.0587227	0.0640327	0.0537317	0.0673417	0.0686767	0.0586081	0	0	0	0.04341	0.0659305	0.0539265
chr12-20841000-25315000	0.210609	0.0425485	0.0404108	0.0583588	0.0535285	0.0387609	0.0782045	0.0606936	0.0627104	0.0550044	0.0626648	0.0698318	0.0467482	0.0404718	0	0	0.052066	0.0405176	0.055092	0.0486269	0.0640334	0.0707977	0.0562515	0.0498446	0.04989	0.0513952	0.0621396	0.0618894	0.0471462	0.0632645	0.0563529	0.0494892	0.0486911	0.0681721	0.0593158	0.060638	0.057608	0.0593459	0.0649913	0.0489965	0.0519859	0.0622615	0.0509329	0	0	0	0.0492715	0.0532361	0.0574107
chr12-15972000-19301000	0.240509	0.0495585	0.0461947	0.0555351	0.0542312	0.0424228	0.0817466	0.0629802	0.0661091	0.0530625	0.0773675	0.0825696	0.0507937	0.0416619	0	0	0.0584825	0.0543769	0.0629784	0.0633643	0.0715138	0.0587945	0.0743134	0.0528857	0.0582798	0.0589022	0.0685012	0.0653527	0.0519455	0.0692371	0.0705156	0.0597086	0.058323	0.0674976	0.0663875	0.0726923	0.0669644	0.066085	0.0588629	0.0593141	0.0460011	0.0657456	0.0561697	0	0	0	0.0568541	0.0608557	0.0707557
chrX-68500000-69498000	0.283792	0.0557873	0.0416461	0.0519991	0.0485206	0.0395391	0.0502636	0.0777393	0.0567415	0.0513432	0.0530161	0.0612918	0.0507026	0.039568	0.0477948	0.0441721	0.0502955	0.0429189	0.0628399	0.0493268	0.0519117	0.0509011	0.0754805	0.0686036	0.0599869	0.0512904	0.0493668	0.0541363	0.0609312	0.049651	0.0519054	0.049582	0.0568176	0.048721	0.0680034	0.0789697	0.0492472	0.0684117	0.0295576	0.046948	0.0807603	0.0523832	0.0349424	0.04341	0.0492715	0.0568541	0	0	0
chrX-41639000-43416000	0.30866	0.0363124	0.0295843	0.0519452	0.0445257	0.0341144	0.0556189	0.0758571	0.0676493	0.0697711	0.0561922	0.0569159	0.0536804	0.0427158	0.0434004	0.050195	0.043827	0.0410422	0.0571973	0.0380402	0.0666112	0.0466302	0.0485106	0.0514119	0.0522042	0.0415442	0.0526033	0.0439773	0.0518939	0.0530295	0.052508	0.044429	0.0442132	0.0641376	0.0686029	0.0456419	0.0511784	0.0566976	0.0536462	0.0714657	0.0709245	0.059278	0.057282	0.0659305	0.0532361	0.0608557	0	0	0
chrX-25054000-30619000	0.221456	0.0426073	0.0441078	0.0559852	0.0519541	0.0334586	0.0631762	0.0536143	0.0526577	0.0548265	0.0619741	0.0658355	0.0498178	0.0483967	0.0619447	0.0386871	0.0512186	0.0455733	0.0588342	0.0630782	0.0587498	0.0557821	0.06567	0.0577769	0.056606	0.0543686	0.0646137	0.0578544	0.0436132	0.0623966	0.0596099	0.0553331	0.0491909	0.0646189	0.067195	0.0627864	0.0629909	0.0580034	0.0581915	0.0509213	0.0524099	0.0600589	0.0513529	0.0539265	0.0574107	0.0707557	0	0	0
chr10-52403000-54072000	0.269231	0.0500381	0.0504282	0.0699604	0.0629152	0.0522633	0.0901672	0.0655774	0.0624608	0.0563531	0.0664095	0.0789835	0.0560888	0.0493401	0.0584199	0.0432217	0.0626316	0.0474324	0.0580024	0.0625592	0.075386	0.0523695	0.0830886	0.0483478	0.0587869	0.0650222	0.0670514	0.06113	0.0631912	0.0742236	0.072781	0.0595476	0.0580583	0.0748197	0.0649052	0.0644748	0.0641545	0.0586343	0.0624915	0.0541411	0.0620892	0.0645164	0.0605213	0.0555415	0.0658443	0.0791922	0.0740446	0.0623319	0.0640958
chr10-65498000-69540000	0.216507	0.0422294	0.0384591	0.0516782	0.0615571	0.0552647	0.0663298	0.0527959	0.0481995	0.0533797	0.0841124	0.0972962	0.046684	0.0441391	0.0702079	0.0427886	0.0600361	0.0551131	0.0596521	0.0635589	0.0760826	0.0662631	0.0846463	0.057195	0.0624014	0.0581943	0.0772276	0.0649746	0.055873	0.0604282	0.0692557	0.074254	0.0618977	0.0699454	0.0786064	0.0791669	0.0730424	0.0533324	0.0429164	0.0516745	0.0529562	0.0711327	0.0637994	0.0544181	0.069512	0.0744513	0.0519367	0.0497656	0.0636596
chr10-54247000-59933000	0.215528	0.0414708	0.0347209	0.0539053	0.0620671	0.0369821	0.0674898	0.0550661	0.0539834	0.0531809	0.0735602	0.0845649	0.0478335	0.0513247	0.0626699	0.0499542	0.0521955	0.0449295	0.0630995	0.0566247	0.0738681	0.0614877	0.0672951	0.0536694	0.058981	0.0592778	0.0711132	0.0661742	0.0433631	0.0637756	0.0666845	0.0610655	0.0550069	0.0771574	0.0596794	0.0626396	0.0622045	0.0552347	0.055029	0.0467929	0.055586	0.0699859	0.0632868	0.0563041	0.0613883	0.0712322	0.0469928	0.0546478	0.0580158
chr10-82016000-85000000	0.215383	0.0435069	0.0352682	0.0585184	0.0543762	0.0384971	0.0613694	0.0415457	0.0496211	0.0516565	0.0637306	0.0731025	0.0475234	0.0466562	0.068422	0.0505149	0.0489003	0.0448656	0.0520869	0.0658054	0.0599063	0.0553903	0.0689705	0.0502812	0.0599155	0.0558841	0.0647103	0.0565122	0.0509581	0.0534404	0.0606109	0.0534792	0.0503812	0.0557169	0.0640835	0.068674	0.0566868	0.0569975	0.0427021	0.0479745	0.0478082	0.0511042	0.0472548	0.052907	0.0545052	0.064508	0.0781463	0.0527766	0.0592688
chr17-49364000-54663000	0.182959	0.0445768	0.0407863	0.0560059	0.0623785	0.0480116	0.082832	0.0726832	0.0721342	0.0708699	0.0731653	0.0898642	0.0650937	0.0491659	0.0683941	0.053697	0.0631808	0.0503759	0.0642674	0.0646809	0.060873	0.0535721	0.0757638	0.0614652	0.057814	0.0541563	0.0654817	0.0598098	0.0597091	0.062766	0.074741	0.0647339	0.0658985	0.0653441	0.0804579	0.0746508	0.0680725	0.0678583	0.0751519	0.0666312	0.0656211	0.0685446	0.0683059	0.0586728	0.0702068	0.0797413	0.0634512	0.0632025	0.0702422
chr2-75130000-85009000	0.242771	0.0408823	0.0381198	0.0587181	0.0727898	0.0529363	0.0667166	0.0583116	0.0548419	0.0536702	0.0759168	0.0872426	0.0551182	0.0477769	0.0711508	0.0500271	0.0593045	0.0519556	0.0626728	0.0709202	0.0806584	0.0570266	0.0812335	0.0648191	0.0618298	0.06193	0.0774631	0.0691708	0.0594275	0.0616296	0.083053	0.0695036	0.0619691	0.067505	0.0743807	0.0841962	0.0769389	0.069015	0.0625192	0.0575256	0.0574922	0.0728218	0.0663305	0.0538804	0.0687223	0.0883891	0.071017	0.0622656	0.111344
chr15-58028000-58459000	0.278018	0.029445	0.0466094	0.086542	0.0549547	0.028912	0.0640131	0.060003	0.101527	0.0594438	0.0486811	0.0691654	0.0587021	0.03352	0.0423154	0.046492	0.0531427	0.0627045	0.0541427	0.0466699	0.068688	0.0381324	0.049653	0.045387	0.0471582	0.0472255	0.0734856	0.0593197	0.0584196	0.0609685	0.0441201	0.0428102	0.0499609	0.078629	0.0605634	0.0539196	0.0441203	0.0633642	0.0586646	0.0698851	0.0641157	0.0407336	0.0432454	0.0679973	0.0524355	0.0480129	0.0361641	0.0423462	0.0454875
chr15-20001000-22824000	0.28246	0.0847473	0.0784731	0.0823786	0.0718199	0.0509831	0.0719661	0.0632103	0.0634611	0.0630512	0.0525436	0.0640993	0.0725947	0.0628448	0.0510875	0.0555785	0.0579513	0.0450852	0.0517672	0.0489958	0.0547285	0.0387418	0.0676809	0.0586231	0.0567087	0.0555965	0.0658203	0.0599787	0.0641171	0.0582435	0.0715644	0.0615872	0.0614035	0.0554301	0.0850677	0.076559	0.0654122	0.0664288	0.0532917	0.0643737	0.0655851	0.0613606	0.0614669	0.0672989	0.0717862	0.0779618	0.0657828	0.0674966	0.0632881
chr15-56545000-56928000	0.15643	0.0480995	0.0271297	0.0296398	0.0398537	0.056937	0.0949561	0.0530537	0.0672063	0.0457694	0.0587519	0.0657038	0.063857	0.0427504	0.0549446	0.0366231	0.0610752	0.0465982	0.0599762	0.0511368	0.0636085	0.0507135	0.0759911	0.0561828	0.0752607	0.0594583	0.0569679	0.0604565	0.0533371	0.0784108	0.0522176	0.0580296	0.0515372	0.094254	0.0704254	0.05672	0.0588159	0.0554598	0.0715182	0.0611672	0.0541133	0.0723231	0.0565144	0.0931537	0.0654914	0.0714593	0.0872066	0.03574	0.0630581
chr15-45084000-45676000	0.303612	0.0311184	0.0292531	0.0767031	0.0480111	0.0543768	0.101682	0.0889293	0.115221	0.086555	0.0400647	0.0608187	0.0954471	0.0536887	0.0537153	0.0643114	0.0568002	0.0426367	0.0498885	0.03666	0.0494867	0.0504763	0.060731	0.0660872	0.0499391	0.0524242	0.0416115	0.0586694	0.0569766	0.0634107	0.0564891	0.0524182	0.0521355	0.0721786	0.0587902	0.0503497	0.0504059	0.0512574	0.0640653	0.0508792	0.0719632	0.0507442	0.0538282	0.0570381	0.056214	0.052433	0.0789868	0.0616596	0.0599942
chr15-31043000-31449000	0.228061	0.0453746	0.0255928	0.0519271	0.037596	0.0204615	0.0741326	0.056873	0.0507193	0.0597829	0.0419422	0.0438639	0.0716643	0.0533761	0.0391619	0.0518226	0.0468124	0.0445864	0.0529863	0.0410691	0.0379779	0.0441605	0.0590357	0.0578182	0.0409599	0.0357387	0.0485399	0.0380211	0.0397844	0.0573258	0.036339	0.0475121	0.0415459	0.0616958	0.0664358	0.0460407	0.0432342	0.044844	0.0726565	0.0618236	0.0567197	0.0499683	0.0399846	0.062769	0.0550526	0.0583682	0.0438754	0.0404584	0.0468888
chr16-22541000-23418000	0	0.0354765	0.0244859	0.0388326	0.0270074	0.0272334	0.071498	0.0768803	0.0601677	0.041514	0.0312056	0.0384057	0.055294	0.0329467	0.0314603	0.0422696	0.0427872	0.0276181	0.0332604	0.028368	0.0337566	0.0391839	0.0341626	0.0501871	0.0370813	0.0291835	0.0321017	0.034103	0.0346689	0.0342432	0.0343933	0.0315585	0.0380575	0.0478826	0.0505984	0.0374438	0.0420314	0.0354652	0.0504536	0.0438852	0.0420127	0.0391472	0.045248	0.0508522	0.0447424	0.0342521	0.081247	0.0499463	0.0375819
chr16-19580000-21300000	0	0.0307035	0.0281918	0.040543	0.0312134	0.0259605	0.0554126	0.0741041	0.0381611	0.0360628	0.0367726	0.0339879	0.0573676	0.0366778	0.0331698	0.0372801	0.0327247	0.0305358	0.031798	0.0292365	0.033886	0.0234539	0.0343402	0.0426493	0.0290053	0.028823	0.032327	0.0344967	0.0378401	0.0340471	0.0413635	0.0314509	0.0329674	0.0398343	0.0470458	0.0375965	0.0377596	0.0326379	0.0465508	0.05059	0.0455209	0.0383333	0.0381025	0.0407451	0.0424503	0.0417209	0.0427211	0.0482809	0.0360121
chr16-47008000-48288000	0	0.0522919	0.043024	0.100724	0.0499615	0.0413746	0.0837683	0.0855067	0.0708856	0.0695287	0.0506009	0.0617015	0.0691813	0.0688496	0.0471293	0.0610535	0.0522547	0.044817	0.0517016	0.0452829	0.0473412	0.0525269	0.0541699	0.068772	0.0575977	0.0517199	0.0503128	0.0452243	0.0551159	0.059828	0.0434156	0.0457021	0.0521506	0.0742476	0.0642375	0.0633478	0.0610244	0.0577848	0.0641988	0.0666729	0.0539724	0.0557774	0.0521397	0.0664481	0.0640273	0.0641459	0.0521877	0.0502622	0.0552726
chr16-12171000-14013000	0	0.0393039	0.0313664	0.040305	0.041036	0.0371213	0.0653244	0.0735814	0.05258	0.0592216	0.0375799	0.0449459	0.0591476	0.0511535	0.0318421	0.0484367	0.0409807	0.0354153	0.039227	0.036944	0.0373763	0.0300117	0.0437154	0.0452875	0.0359831	0.0366382	0.0330679	0.0371167	0.0514336	0.0416641	0.0452065	0.0375481	0.044353	0.0431411	0.0630966	0.0431718	0.0428283	0.0477805	0.0444758	0.0541219	0.0505685	0.0459572	0.0438056	0.0477193	0.0446432	0.0473849	0.0659533	0.0453602	0.041886
chr16-9232000-10607000	0	0.0430966	0.0358951	0.0698815	0.0378967	0.0373832	0.065668	0.0921938	0.0575641	0.0628861	0.0414656	0.0470911	0.0736018	0.0485949	0.0397919	0.0617537	0.0450558	0.040608	0.0451463	0.0427318	0.0378467	0.0358584	0.0490265	0.059219	0.0413223	0.0435298	0.0383907	0.0410472	0.0598592	0.0511897	0.058478	0.0471192	0.0505051	0.0534457	0.0716642	0.0537353	0.0552125	0.0521372	0.0563154	0.0593282	0.0653164	0.0504341	0.0518169	0.0479566	0.0548624	0.0569832	0.0668003	0.0522649	0.0488191
chr1-100756000-109095000	0.185515	0.0385775	0.04011	0.051186	0.0540813	0.0369018	0.0559559	0.0482369	0.050119	0.0418714	0.0582416	0.0645694	0.0400235	0.0410064	0.0521377	0.0389029	0.0426863	0.0379781	0.0565067	0.054599	0.064562	0.0508897	0.0603537	0.0437527	0.0483761	0.0506799	0.0631283	0.0546589	0.0435274	0.0544684	0.0571006	0.0511336	0.0459209	0.0598887	0.0537397	0.0583907	0.0641379	0.0518495	0.0531074	0.0488261	0.0466689	0.0601516	0.0566583	0.0518633	0.0562797	0.0695738	0.0437354	0.0453801	0.0553886
chr1-114500000-114967000	0.209934	0.0249836	0.0355998	0.0520896	0.0321216	0.0250155	0.0563931	0.0860328	0.0434053	0.0433116	0.0405332	0.0404141	0.0467276	0.0479509	0.027037	0.0466625	0.0336539	0.0245678	0.0392335	0.0348545	0.0331823	0.0551889	0.0426176	0.0518367	0.0439186	0.0336597	0.0282587	0.0433844	0.0358593	0.0482302	0.0363312	0.0356938	0.0270894	0.0638911	0.0321395	0.0381337	0.0526217	0.0438597	0.0710618	0.0349363	0.057324	0.0444857	0.0357274	0.0572985	0.0446708	0.0402022	0.0357603	0.0468982	0.0488257
chr1-110665000-113045000	0.23171	0.0363798	0.0353633	0.0459942	0.0381488	0.0310872	0.0541413	0.0649054	0.0592129	0.0452548	0.0361256	0.0427	0.0502291	0.0453749	0.0327151	0.0454645	0.0345533	0.0339856	0.0348148	0.0312763	0.0346928	0.0367247	0.041542	0.0514731	0.0416907	0.0391199	0.0341564	0.0376996	0.049703	0.0411669	0.0437029	0.037794	0.0433151	0.0473606	0.0575798	0.0377311	0.0413936	0.0401617	0.0451508	0.0522046	0.0482576	0.0461034	0.0477464	0.0550105	0.0469566	0.0473304	0.0491178	0.0451488	0.044142
chr1-115076000-116500000	0.289734	0.0323422	0.03466	0.0555189	0.0354838	0.0284399	0.0733159	0.0690767	0.0542276	0.0440325	0.0373161	0.0364989	0.0566332	0.0365236	0.0386689	0.0459089	0.034522	0.0302137	0.0416724	0.0319218	0.0397928	0.0377721	0.0441835	0.0432723	0.0344506	0.036088	0.0341041	0.0452243	0.0412853	0.0478466	0.0405793	0.0379885	0.0415844	0.0477264	0.0490345	0.038316	0.048382	0.0447495	0.061036	0.042304	0.057611	0.0493151	0.0465505	0.0557019	0.0515358	0.0493971	0.0527741	0.0360475	0.0442959
chr22-16050000-18054000	0.198448	0.0351372	0.0357412	0.0372767	0.0216228	0.0124424	0.0637853	0.13235	0.0396537	0.0364356	0.0414169	0.0444946	0.0343366	0.0307351	0.0213839	0.0200897	0.0222247	0.0201999	0.0221117	0.0188333	0.0222455	0.0164409	0.0213509	0.0172205	0.0168985	0.0198104	0.0230625	0.0184017	0.0270676	0.0203784	0.025735	0.0221493	0.0253623	0.025041	0.031702	0.0244605	0.0267552	0.0230024	0.0231856	0.0265972	0.0267478	0.0252812	0.0267584	0.030691	0.0278746	0.0316672	0.0375699	0.0272242	0.0261936
chr19-19667000-24629000	0.152741	0.0303512	0.0257394	0.0395094	0.0361169	0.0229326	0.0340694	0.0333479	0.0309036	0.0271792	0.0345627	0.040849	0	0	0.029138	0.0224773	0.0262436	0.025181	0.0295888	0.0265574	0.0295924	0.0201641	0.0282065	0.0212574	0.0236414	0.0263323	0.0221432	0.0272249	0.0300591	0.0279629	0.028186	0.0262024	0.0238085	0.0311192	0.0348467	0.0337365	0.030227	0.0266589	0.0297288	0.0236099	0.0331975	0.0361044	0.0286638	0.0283073	0.0268351	0.032789	0.0368806	0.0319091	0.0309009
chr3-105100000-105397000	0.0825246	0.0206758	0.0244898	0.0409526	0.0132915	0.0314673	0.0633372	0.0466473	0.0520001	0.0340514	0.0353225	0.0469269	0.0638904	0.0267539	0.0307036	0.0910821	0.0307657	0.0412055	0.0441961	0.0387644	0.0389369	0.0226379	0.0345866	0.0296391	0.0298626	0.0407125	0.0213281	0.0438539	0.0215942	0.045502	0.0314611	0.0381223	0.0471264	0.0706953	0.0439442	0.0127577	0.0325057	0.0268196	0.0212832	0.0169026	0.0639672	0.0630525	0.0455493	0.102966	0.0777657	0.0977702	0.0224917	0.0599156	0.0344403
chr15-39713000-39864000	0.0721407	0.0135556	0.027525	0.0644393	0.0244	0.0343848	0.0498308	0.0367	0.0255696	0.0223251	0.0241654	0.0307666	0.0502661	0.0191353	0.0309695	0.0597161	0.0209778	0.0168847	0.0338056	0.0157749	0.0265493	0.0494735	0.022676	0.0388645	0.0293681	0.0226884	0.0372889	0.0415305	0.0188771	0.0298324	0.0195412	0.0305484	0.0190138	0.0439105	0.0460977	0.0167286	0.0290614	0.0251195	0.0279078	0.0110819	0.0533766	0.0284206	0.0318543	0.0632886	0.042762	0.0243142	0.0294924	0.0483476	0.0263434
chr15-30169000-30905000	0.133205	0.0166867	0.0207061	0.015424	0.0164482	0.0211635	0.0477094	0.0363925	0.024481	0.0256496	0.0169393	0.0210406	0.032657	0.034024	0.0196968	0.0285869	0.0228436	0.0207847	0.0267518	0.0208569	0.0163408	0.0243603	0.034892	0.0159471	0.0266116	0.020536	0.0267761	0.0229399	0.0174279	0.0214218	0.0151456	0.0273486	0.0170666	0.0320313	0.0212795	0.0226518	0.0174895	0.0195837	0.0171769	0.0250095	0.0422392	0.0243836	0.0285921	0.025969	0.0259821	0.0276628	0.0272284	0.0260378	0.0227769
chr16-16427000-18765000	0	0.0166344	0.0180733	0.0215027	0.0150834	0.0213192	0.028965	0.0391095	0.0297254	0.0248001	0.0247114	0.0228513	0.0389573	0.0263649	0.0200017	0.0239977	0.0201143	0.0202833	0.0190262	0.0209425	0.020972	0.0198105	0.0234325	0.0309575	0.0246577	0.0194803	0.0279966	0.0202201	0.0288539	0.0192673	0.0221564	0.0211646	0.0217972	0.0283596	0.0323774	0.0250657	0.0241499	0.0246597	0.0189255	0.038649	0.0251163	0.0282007	0.0267451	0.0253425	0.0261308	0.0269812	0.0276192	0.0292738	0.0246702
chr6-76537000-79661000	0.141222	0.0214911	0.0206217	0.0363382	0.026452	0.0222709	0.0369318	0.0272	0.0350176	0.0323728	0.0376694	0.0417633	0.0286157	0.0297513	0.0327827	0.0285433	0.0264412	0.028891	0.0365318	0.0330411	0.0412622	0.0406525	0.0383619	0.0284911	0.0389186	0.0325126	0.0403282	0.0367508	0.0272209	0.0338862	0.0338983	0.0315449	0.0332004	0.0488159	0.0364861	0.033152	0.0309033	0.026226	0.0323745	0.0326744	0.0357512	0.0394633	0.0319487	0.0407878	0.0318783	0.0403854	0.0306489	0.0327167	0.0348344
chr6-86392000-87849000	0.183174	0.0134868	0.0218701	0.0289394	0.0184238	0.0228068	0.0301254	0.0253567	0.0335663	0.0310038	0.026714	0.0276344	0.0272049	0.0231366	0.0253559	0.0192542	0.0237477	0.0181989	0.026777	0.0232515	0.0262451	0.0205092	0.027026	0.0275235	0.0248564	0.0246203	0.0202888	0.034433	0.0247807	0.0242188	0.0285779	0.0259033	0.0238929	0.0278103	0.0280676	0.0263524	0.0275083	0.0197853	0.0231384	0.0310094	0.0237078	0.0216892	0.0243471	0.0314836	0.0271019	0.0242823	0.0336217	0.0244268	0.0278867
chr6-57204000-58779000	0.130987	0.0279349	0.0300678	0.0298057	0.0360191	0.0243641	0.0188803	0.0157111	0.0176146	0.0181918	0.0265167	0.0292942	0.021024	0.0235394	0.0242299	0.0186099	0.0217723	0.0226319	0.0255934	0.0253567	0.0334638	0.0219097	0.0266119	0.0218012	0.0239164	0.0254149	0.025321	0.027258	0.0219214	0.0242211	0.0283337	0.0250073	0.0249104	0.0252079	0.0323233	0.030325	0.0288861	0.0255119	0.0325458	0.0261743	0.0256644	0.0337922	0.0239818	0.0241662	0.0271922	0.0320421	0.0309108	0.020519	0.0283326
chr8-1990000-6263000	0.113445	0.0267299	0.0269109	0.0322599	0.031657	0.0238159	0.0393274	0.0306936	0.0277098	0.0263502	0.0256188	0.0335231	0.0267434	0.0269355	0.0272507	0.0276678	0.0302229	0.0214206	0.0297804	0.0325182	0.0276409	0.0230776	0.0378627	0.0304437	0.0260319	0.0242417	0.0253662	0.0257397	0.0282398	0.0277612	0.0352948	0.0264974	0.0288083	0	0	0	0	0	0	0	0	0	0	0.0234087	0.0321987	0.0388992	0.0297029	0.0286177	0.0349098
chr8-26526000-27125000	0.1273	0.0211866	0.0185032	0.0270738	0.0289972	0.0121351	0.0334978	0.0339225	0.0494174	0.0382695	0.0223365	0.0471815	0.0309746	0.0225108	0.0343508	0.0234168	0.0325429	0.0195795	0.0310442	0.0189995	0.0283154	0.0174602	0.0257234	0.0408218	0.0289963	0.0252329	0.0176251	0.0233546	0.0348968	0.0325882	0.0273671	0.0231025	0.0263622	0	0	0	0	0	0	0	0	0	0	0.032972	0.0331684	0.032318	0.0371732	0.0335164	0.0227685
chr13-31636000-32471000	0.136981	0.023043	0	0.0349593	0.0283658	0.0273596	0.0330415	0.0398206	0.033909	0.0347202	0.0273126	0.0384828	0.0267651	0.0271064	0.0179215	0.0263975	0.0253878	0.0259539	0.0200867	0.0196519	0.0236363	0.0268401	0.0276796	0.0363124	0.0261119	0.0277552	0.0252873	0.0231086	0.0256027	0.0413605	0.0314116	0.0276216	0.0253584	0.0238221	0.0260507	0.0272265	0.025226	0.0218044	0.0479446	0.0220443	0.0303366	0.0266321	0.0252021	0.035098	0.0306346	0.0339763	0.0400002	0.039344	0.0289237
chr17-20990000-22262000	0.186897	0.0340783	0.0426978	0.0267935	0.0289311	0.0214456	0.0338683	0.0407903	0.0216723	0.0233495	0.0239602	0.0301364	0.034834	0.0250931	0.0205041	0.0226014	0.024619	0.0220338	0.024328	0.0216955	0.0204778	0.0204126	0.0209423	0.0242395	0.0218391	0.0224745	0.0192316	0.0229902	0.0300375	0.0200375	0.0305213	0.0241158	0.0263402	0.0243437	0.0400853	0.0243983	0.0257473	0.0306107	0.0274477	0.0308367	0.0358514	0.0277662	0.0282727	0.0287442	0.0284852	0.0297989	0.0261763	0.030154	0.0283466
chr2-95326000-96708000	0.139253	0.027845	0.0260644	0.0336392	0.0165038	0.0155287	0.0308528	0.048119	0.0211086	0.0169124	0.0176024	0.0239049	0.0303086	0.0246245	0.0166933	0.0202991	0.0199822	0.0199244	0.0198754	0.018385	0.0190413	0.0115319	0.0185822	0.0231194	0.0196095	0.0186653	0.0200318	0.0204778	0.022688	0.0166599	0.0248305	0.0238701	0.0226792	0.0199017	0.0302204	0.0199839	0.0235678	0.0179315	0.0274433	0.0177588	0.0311042	0.0250305	0.0255234	0.0282748	0.0236009	0.0215749	0.032224	0.0211302	0.0252197
chrX-64959000-67402000	0.122621	0.0191033	0.0238182	0.0318635	0.023484	0.0204029	0.0369601	0.0294892	0.0368768	0.027046	0.0245206	0.0313774	0.0272718	0.0252317	0.0277559	0.0241966	0.0218431	0.0206639	0.026268	0.0236175	0.0271395	0.0262981	0.0357404	0.0320292	0.0278334	0.0245825	0.0267933	0.02409	0.0270303	0.022127	0.0263038	0.0267777	0.0218887	0.0229188	0.0331227	0.0289515	0.029339	0.0257735	0.0336367	0.018494	0.0372335	0.0319392	0.0285489	0.0271219	0.032022	0.0312864	0	0	0
chrX-100485000-102492000	0.11398	0.0149922	0.0144962	0.0193928	0.0220293	0.0240591	0.0346792	0.0234701	0.025009	0.0216677	0.0293172	0.0298028	0.0274184	0.0230348	0.0314556	0.0217154	0.0260419	0.0249623	0.0261609	0.0229458	0.0283489	0.02345	0.0262307	0.0248543	0.0292767	0.0242495	0.034192	0.0338901	0.0205936	0.0202004	0.0267089	0.0225657	0.0281637	0.0264294	0.0305639	0.0313392	0.0255819	0.0277817	0.0283458	0.0212609	0.0292586	0.0259508	0.0256138	0.0295221	0.0270993	0.0271903	0	0	0
chr14-62325000-63815000	0.142266	0.0163737	0.0141357	0.0291222	0.0227703	0.033057	0	0	0	0	0	0	0.0347637	0.0298744	0.027865	0.0368013	0.0236681	0.026222	0.0327382	0.0252761	0.0291991	0.0243912	0.0405261	0.0183625	0.0232267	0.0309254	0.0373426	0.027169	0.0217156	0.0226747	0.0262263	0.0256719	0.0254859	0.048108	0.0269882	0.0185568	0.0217304	0.0185765	0.0309577	0.0327812	0.035714	0.0277052	0.0392618	0.0431632	0.0285828	0.028606	0.0345331	0.0275606	0.0275989
chr14-82016000-88845000	0.107672	0.0203221	0.0216061	0.0256474	0.0321402	0.0237214	0	0	0	0	0	0	0.0308431	0.0264444	0.0363621	0.0277288	0.0259578	0.025705	0.0362001	0.0347063	0.0363066	0.027239	0.0413656	0.0358781	0.0327935	0.0314729	0.030301	0.0339066	0.0272355	0.0367751	0.02967	0.0298436	0.0260927	0.0422354	0.0290499	0.0329577	0.0331579	0.0281604	0.0351739	0.0349178	0.0295904	0.0321353	0.0268093	0.0292477	0.0319118	0.039662	0.0298346	0.0282628	0.0385694
chr20-7162000-8830000	0.10901	0.0197772	0.0172106	0.0346959	0.0268808	0.0179166	0.0424092	0.0344212	0.0373052	0.0344328	0.0354663	0.0350016	0.0340491	0.0312413	0.0325967	0.0394132	0.0274108	0.0191795	0.0392557	0.0306867	0.0276675	0.0360901	0.0354466	0.0256509	0.0336656	0.0308764	0.0320591	0.0259679	0.0304918	0.0357523	0.0337142	0.028941	0.0279882	0.0432177	0.035429	0.0306824	0.0323045	0.025654	0.053804	0.0277167	0.0413213	0.03958	0.0315362	0.0356153	0.038907	0.0350129	0.0245877	0.0352688	0.0319631
chr11-20190000-27189000	0.114199	0.0216065	0.0214354	0.0267329	0.0298346	0.0312322	0.0371743	0.0305839	0.0286593	0.0290524	0.0375502	0.0432733	0.0248164	0.0205422	0.0348244	0.0273812	0.0292087	0.0264335	0.0349556	0.0358213	0.0358961	0.033703	0	0	0	0	0.0373507	0.0329934	0.0254859	0.0294204	0.033233	0.0352907	0.0295799	0.0365394	0.0352281	0.0331656	0.0315155	0.0293981	0.0268114	0.0278261	0.0294692	0.0320993	0.0319071	0.0302169	0.0316016	0.0361485	0.0341293	0.0287663	0.0356209
chrX-77396000-87900000	0.128336	0.0230919	0.0202789	0.026864	0.0336732	0.0260989	0.0402942	0.0224222	0.0360223	0.0323501	0.0409918	0.0448919	0.0289642	0.0278517	0.0424054	0.0251811	0.0286719	0.0289814	0.0348858	0.0364346	0.0425403	0.0358447	0.0427846	0.0328234	0.0381018	0.0361459	0.0413091	0.0400233	0.0273402	0.0335579	0.0341311	0.0398826	0.0300837	0.041977	0.0355361	0.0422767	0.0363044	0.0335828	0.0285846	0.0317817	0.0315695	0.0352661	0.0363189	0.0332988	0.0349329	0.0389406	0	0	0
chrX-88600000-100063000	0.118312	0.0183744	0.0181291	0.0237677	0.0289964	0.0226925	0.0259283	0.0201837	0.0218935	0.0221446	0.0325488	0.0370834	0.0205817	0.0180227	0.0375727	0.0171747	0.0263051	0.0251222	0.0276254	0.0319319	0.0386182	0.0267851	0.0408854	0.0326372	0.0349626	0.0306167	0.0298404	0.0325088	0.0261097	0.0274102	0.0299028	0.0310586	0.0259232	0.0329702	0.0302859	0.0360954	0.0322335	0.0297806	0.0250903	0.0245245	0.021847	0.0326731	0.027537	0.025761	0.0269732	0.0317957	0	0	0
chr3-58545000-63831000	0.163831	0.0306687	0.0440317	0.277957	0.238826	0.169731	0.0526683	0.0539912	0.0452861	0.0524222	0.04487	0.0572371	0.0384104	0.0326605	0.0374218	0.0363915	0.0400346	0.0380557	0.0409729	0.0334214	0.045417	0.0356141	0.0541691	0.0482939	0.040793	0.0420896	0.0415427	0.0431197	0.0489363	0.048149	0.051914	0.042958	0.0443006	0.0353308	0.052344	0.0474524	0.0483989	0.041547	0.0370705	0.0460601	0.045416	0.0412943	0.0363412	0.0352541	0.0420727	0.0503871	0.0429665	0.0416919	0.0446678
chr3-64004000-65792000	0.205619	0.0264449	0.0313813	0.319719	0.213717	0.160293	0.0431352	0.0557889	0.0334707	0.0441183	0.0400509	0.0526156	0.0346681	0.0230281	0.0376622	0.0445477	0.0374083	0.0387144	0.0345653	0.0255342	0.0382888	0.0338428	0.0280073	0.0508738	0.0319325	0.0404068	0.0454655	0.0477536	0.0450363	0.0459792	0.0374066	0.045734	0.0370327	0.0407915	0.0445267	0.0500118	0.0409867	0.0420036	0.0371206	0.0379033	0.0434677	0.0445123	0.0459008	0.0374139	0.0447944	0.0417209	0.0523045	0.0336852	0.0355165
chr3-66126000-69048000	0.187333	0.032784	0.0320042	0.274727	0.202107	0.152458	0.0585836	0.0440946	0.0383193	0.0425713	0.0369955	0.0471015	0.035717	0.03016	0.03937	0.036517	0.0395267	0.0392647	0.0344403	0.0331514	0.0383101	0.0398835	0.0496561	0.0471974	0.0354752	0.0376569	0.0429957	0.0334307	0.0429224	0.0435516	0.041403	0.0417624	0.0377678	0.0472741	0.0361795	0.0466821	0.0423509	0.0510154	0.0465106	0.0352196	0.0390108	0.0424585	0.043211	0.0425173	0.0373543	0.04609	0.0365778	0.0426299	0.0361729
chr13-60755000-63700000	0.12836	0.0217416	0	0.0258382	0.0321463	0.0210256	0.04121	0.0263654	0.0299034	0.027974	0.0358312	0.0466473	0.0652243	0.109655	0.0423758	0.0295978	0.0318664	0.0282658	0.0367921	0.0400598	0.0388968	0.0471136	0.0409156	0.0379847	0.0355725	0.0378611	0.04065	0.0302626	0.022392	0.032646	0.0356947	0.0315967	0.0304958	0.0430387	0.0369675	0.0321967	0.0371916	0.0297129	0.0251779	0.0222174	0.0240777	0.0363888	0.0285388	0.034893	0.0364358	0.0366704	0.0280857	0.034834	0.0366872
chr13-53278000-60382000	0.21693	0.0408539	0	0.0446327	0.0408668	0.0353174	0.0659422	0.0471193	0.0452117	0.0426932	0.0591263	0.0680879	0.0934086	0.153657	0.0680137	0.037214	0.0450344	0.0431855	0.0585779	0.055312	0.0692085	0.0585045	0.0693367	0.0551508	0.0587087	0.0564107	0.0612616	0.058826	0.0382679	0.0577889	0.0575874	0.0548909	0.0454511	0.0626409	0.0552913	0.0593468	0.0527606	0.0475279	0.0443172	0.0456795	0.0427671	0.0604081	0.0489698	0.0461879	0.0551801	0.0595215	0.0533105	0.0481888	0.0684712
chr18-33862000-34352000	0.183407	0	0.0339288	0.0645379	0.0273913	0.0317884	0.0921362	0.0622028	0.0669766	0.0495344	0.0335109	0.0687383	0.0387254	0.0486485	0.0329256	0.0429387	0.034312	0.0429268	0.0457632	0.0542838	0.0472011	0.059459	0.0497888	0.0359299	0.0294131	0.045035	0.0430916	0.0546384	0.033449	0.043668	0.0501824	0.0346602	0.0373534	0.0654027	0.071916	0.0525824	0.0528384	0.0510901	0.0516009	0.076838	0.0563956	0.0406061	0.0570575	0.0448574	0.0494163	0.0490433	0.0477145	0.0558711	0.050448
chr18-48778000-51658000	0.243963	0	0.0360788	0.0540574	0.0397499	0.0346141	0.0692354	0.0432945	0.0475922	0.0516198	0.055273	0.0614999	0.0527096	0.0443948	0.0482253	0.0344404	0.0436566	0.0354552	0.0562119	0.0468682	0.043366	0.0373525	0.0503802	0.0427915	0.0386872	0.0418798	0.0454556	0.0457268	0.0388471	0.0437957	0.0525939	0.0500157	0.0461692	0.0506495	0.0525682	0.064203	0.0490633	0.0557104	0.0504811	0.051421	0.0401794	0.0507991	0.0422754	0.0421418	0.0496697	0.0610168	0.0463891	0.042301	0.0608221
chr18-34490000-36980000	0.286664	0	0.0434867	0.0431911	0.047728	0.0434596	0.0715706	0.0591536	0.0612081	0.053869	0.0534118	0.0687388	0.0390392	0.0360339	0.0501148	0.0355781	0.0502163	0.0421968	0.047398	0.053202	0.0492783	0.0426344	0.0602524	0.0589211	0.0475704	0.0480495	0.0566812	0.0446603	0.0530202	0.0523691	0.0528066	0.0436098	0.0473356	0.0457822	0.0568293	0.0772061	0.0493461	0.0687896	0.0534442	0.0477497	0.0423474	0.0598689	0.046514	0.0545397	0.0521264	0.060531	0.0338873	0.0561309	0.0536915
chr18-24380000-25400000	0.272331	0	0.0407478	0.0858559	0.0464421	0.0595565	0.0793018	0.0706295	0.070028	0.0515578	0.0576859	0.070028	0.0582906	0.0375342	0.0646443	0.0663024	0.0469413	0.0438679	0.0691701	0.046706	0.0566876	0.0659161	0.0591659	0.0489045	0.047824	0.0569016	0.0589974	0.0510769	0.0565895	0.0673496	0.0477323	0.0487181	0.0448608	0.0595876	0.0614185	0.0601787	0.0563592	0.0546646	0.0464788	0.0516773	0.054184	0.0562257	0.0433254	0.0590259	0.0661045	0.0633176	0.075314	0.0523381	0.0572443
chr18-26000000-28545000	0.221503	0	0.0485852	0.0697755	0.0505662	0.03305	0.0613487	0.0342954	0.0538568	0.0544408	0.065237	0.0664006	0.0472212	0.0499547	0.0595344	0.0519651	0.0466745	0.042226	0.0627515	0.0521015	0.0597979	0.0484334	0.0615526	0.0472712	0.0509673	0.0523811	0.0576614	0.0557263	0.0392005	0.0632782	0.0564251	0.0672271	0.0475929	0.0751194	0.0497441	0.0661033	0.054487	0.0505243	0.0645772	0.0394505	0.0549691	0.0613949	0.0464227	0.046938	0.0604526	0.0698354	0.0511829	0.052172	0.0607898
chr18-29721000-32162000	0.190777	0	0.0532092	0.0528172	0.0533675	0.0382867	0.0870815	0.0595943	0.0498245	0.0501313	0.060729	0.0827901	0.051306	0.0470523	0.0594846	0.0424814	0.0507593	0.0455918	0.0620641	0.0593631	0.0593136	0.0514151	0.0610189	0.0528914	0.0474616	0.051393	0.0627131	0.0527648	0.0399949	0.0590538	0.0717232	0.0561762	0.0449894	0.0525151	0.0561409	0.0667465	0.0582467	0.0606018	0.0440225	0.0483293	0.0601413	0.0484275	0.049509	0.0571594	0.0624178	0.0689138	0.0301025	0.0566379	0.0656496
chr22-47406000-50124000	0.198502	0.0334142	0.0278756	0.0443277	0.0251771	0.026807	0.0518939	0.0613615	0.0449503	0.0476079	0.0319768	0.0364496	0.0741185	0.0544807	0.0319558	0.0376554	0.0400541	0.0299085	0.0328059	0.0319517	0.032546	0.037436	0.0386719	0.046786	0.0347928	0.0337394	0.0336669	0.0349784	0.0495974	0.0441786	0.0403271	0.0323172	0.0423724	0.0419527	0.0554935	0.0410437	0.0416485	0.0423352	0.0383954	0.0349396	0.0480827	0.0433961	0.041086	0.0425686	0.0406354	0.0440949	0.0456475	0.0460765	0.0385083
chr11-44900000-45791000	0.232291	0.0395137	0.0334306	0.0691643	0.0460772	0.0314673	0.0534847	0.0767089	0.0592223	0.0461586	0.036517	0.0464924	0.0539519	0.0313481	0.0335903	0.0494767	0.0399271	0.0394886	0.0482883	0.0403982	0.0387639	0.0435988	0	0	0	0	0.0355469	0.0406054	0.042122	0.0589841	0.0426841	0.0357691	0.0406818	0.0578792	0.0644515	0.0334534	0.0426843	0.0442735	0.0567552	0.0788789	0.0852897	0.0429107	0.0425127	0.0543434	0.0398584	0.0520692	0.0574787	0.0471132	0.0379481
chr11-57569000-59310000	0.225248	0.0453822	0.0409819	0.085697	0.0456507	0.042348	0.0626678	0.102388	0.0591385	0.0584761	0.0480311	0.0635979	0.0825915	0.0567042	0.0443196	0.0477645	0.0510842	0.045837	0.0517292	0.0440859	0.0506587	0.0532074	0	0	0	0	0.0472992	0.0551385	0.0583949	0.047436	0.0531051	0.0609388	0.0476178	0.0706676	0.0679684	0.0525226	0.0554521	0.0592596	0.059302	0.0672804	0.0760553	0.0654337	0.0559464	0.0614783	0.0519235	0.0665234	0.0601113	0.0571334	0.0540194
chr13-22088000-23900000	0.201393	0.0605485	0	0.0510144	0.0380524	0.0361041	0.0532913	0.0565792	0.0518494	0.0532081	0.04531	0.0647381	0.0351397	0.0433201	0.0467123	0.0353873	0.0527133	0.0381313	0.0392386	0.0468864	0.0493545	0.0478243	0.059052	0.0507398	0.0418088	0.0443759	0.0415616	0.0409981	0.056369	0.0501351	0.0521099	0.047674	0.0495152	0.0418776	0.0470581	0.0632899	0.0510189	0.052751	0.0686066	0.0350925	0.0463868	0.0411237	0.0411452	0.0439504	0.0442696	0.0521281	0.0442386	0.0468368	0.0481394
chr2-100108000-101333000	0.213419	0.0344214	0.0350597	0.0344202	0.0399591	0.0347553	0.054258	0.0467463	0.0357209	0.0346741	0.0297875	0.0363444	0.0382091	0.0318427	0.0335937	0.0335331	0.0393842	0.0268487	0.0416706	0.0375936	0.0375091	0.0304918	0.0370359	0.0407205	0.0325807	0.0342184	0.032175	0.0448921	0.0535184	0.0429019	0.0446958	0.0376555	0.0398437	0.0433011	0.0511403	0.0503142	0.0417931	0.0427299	0.0326806	0.0409802	0.0357172	0.039173	0.0314123	0.0353658	0.0443986	0.03651	0.0563485	0.0476767	0.0482445
chr2-106145000-109059000	0.130839	0.0363862	0.0344692	0.0428526	0.0377508	0.0334975	0.0611114	0.0481777	0.0397495	0.0384077	0.0384014	0.0472973	0.0377686	0.0317301	0.0378733	0.0309442	0.0402206	0.0343853	0.0331584	0.0386919	0.0385211	0.0338403	0.0528769	0.0506835	0.0362701	0.0369304	0.0381623	0.0360884	0.0445075	0.0401929	0.0470297	0.0420209	0.0419973	0.0427267	0.0543436	0.0568657	0.0482901	0.0473806	0.0571228	0.0413459	0.0509718	0.0455205	0.0406473	0.0382613	0.0455959	0.0460448	0.0504326	0.0463483	0.0530432
chr2-102462000-105908000	0.183345	0.0403915	0.0377916	0.0564732	0.0481132	0.0349556	0.0582275	0.0490487	0.0425764	0.0442174	0.0440326	0.0613413	0.036343	0.0357754	0.0427471	0.0404134	0.0384659	0.039361	0.0436991	0.0453145	0.0493086	0.040756	0.0583761	0.0456972	0.0415019	0.0429838	0.0492231	0.0475953	0.0446673	0.0461886	0.0579413	0.0473376	0.0526977	0.0466062	0.0598411	0.0647998	0.0578991	0.0559161	0.0513613	0.0534154	0.0451075	0.0526448	0.0420492	0.036237	0.0464843	0.0622787	0.0471699	0.0394578	0.0633238
chr10-42355000-46819000	0.340693	0.0462613	0.0407999	0.0462777	0.0385709	0.0256026	0.0538229	0.0520804	0.041427	0.0409419	0.0376248	0.0395949	0.0457256	0.045844	0.0340555	0.0285905	0.0368245	0.0348062	0.0357092	0.0324459	0.0349184	0.0375196	0.0422107	0.0390754	0.035686	0.0343208	0.0342241	0.0346894	0.0449	0.0347933	0.0405668	0.0361868	0.0389986	0.04171	0.0436994	0.0461331	0.0372668	0.0410443	0.0437723	0.0424032	0.0449482	0.041593	0.0369227	0.0485784	0.0398001	0.0393931	0.0462577	0.0429156	0.0371673
chr1-157029000-160148000	0.237493	0.0300571	0.0310932	0.0493952	0.0374634	0.0339593	0.0570948	0.0737354	0.0474528	0.0514472	0.0410446	0.0526291	0.0504282	0.0395262	0.0340347	0.0337287	0.0435143	0.0389918	0.0347199	0.0352154	0.0379667	0.0435918	0.0507737	0.0492338	0.0393364	0.0399306	0.0385876	0.0439242	0.0418868	0.0471797	0.0457256	0.0445026	0.0419985	0.0436977	0.0552353	0.0411419	0.0483991	0.0403749	0.0432351	0.0600886	0.0476217	0.0434042	0.0400962	0.0471854	0.0462618	0.0478339	0.0642516	0.0482759	0.0439089
chr10-7887000-11504000	0.2063	0.0312383	0.0396438	0.0475263	0.0408909	0.030432	0.0596353	0.0428995	0.0327354	0.0344845	0.0446411	0.0497714	0.0391715	0.032087	0.0462856	0.0301928	0.0404199	0.0365133	0.0418347	0.0469772	0.0454428	0.0425469	0.0539597	0.0505676	0.0439331	0.0393916	0.0433934	0.0441449	0.0474153	0.042552	0.0474066	0.0399984	0.0441538	0.0441991	0.0601393	0.0581047	0.0486912	0.0518045	0.0512633	0.0481143	0.0499783	0.0475672	0.0460455	0.0424502	0.0500542	0.0549973	0.0566365	0.04062	0.0514533
chr10-77030000-79261000	0.214538	0.0317829	0.0399395	0.0555464	0.0450701	0.0462377	0.07159	0.0516709	0.0705308	0.0538836	0.0510346	0.0616607	0.05368	0.033264	0.0469842	0.052047	0.0457633	0.0433725	0.0466245	0.0382252	0.0505239	0.0358226	0.0542418	0.0647687	0.047677	0.0482031	0.0437947	0.0440605	0.0566806	0.0621457	0.0525921	0.0454835	0.0508085	0.0529909	0.0566239	0.0550843	0.0541098	0.051534	0.0445043	0.0506283	0.0460105	0.0525603	0.0487385	0.0603736	0.0541568	0.0510631	0.0610136	0.0416755	0.0491464
chr14-36345000-37410000	0.153426	0.0242169	0.0400017	0.0228412	0.0370664	0.0248636	0	0	0	0	0	0	0.0605789	0.0386613	0.0302978	0.0635009	0.034319	0.0348324	0.0580307	0.0350405	0.0460399	0.0484004	0.0434037	0.0275519	0.0312295	0.0329255	0.0366784	0.050957	0.0394779	0.0401827	0.0332476	0.0360283	0.028812	0.0601828	0.0600488	0.0355777	0.0354358	0.0288486	0.0415472	0.0589211	0.0762201	0.052751	0.0398011	0.0690945	0.0440731	0.0404281	0.0439063	0.0488413	0.0380177
chr14-52600000-53092000	0.265689	0.0274584	0.0211193	0.0444985	0.0208612	0.0221614	0	0	0	0	0	0	0.0565664	0.0381733	0.0356432	0.0427642	0.0423442	0.039643	0.0455772	0.0346972	0.0329064	0.0409966	0.0339275	0.0387658	0.0428136	0.0356358	0.0536455	0.0264728	0.0260711	0.0480684	0.0389831	0.0242914	0.0240716	0.0516602	0.0238746	0.0308051	0.0330013	0.041631	0.0321195	0.0408137	0.0596768	0.0499566	0.0384947	0.0524446	0.0257434	0.0417209	0.0475205	0.0445152	0.033784
chr14-23799000-24488000	0.197628	0.0237666	0.0271455	0.0494284	0.0252095	0.0271286	0	0	0	0	0	0	0.0807857	0.0398397	0.0257914	0.030537	0.0346577	0.0240527	0.0232847	0.0199749	0.0237216	0.026022	0.0285753	0.0255524	0.0332541	0.0307116	0.0245165	0.0294056	0.035165	0.0359591	0.0280749	0.0194761	0.0333363	0.0523937	0.0378851	0.0256635	0.0326944	0.0319299	0.0489298	0.0340015	0.050134	0.033408	0.0340331	0.0508574	0.0421724	0.0353629	0.0355492	0.0423831	0.0276297
chr14-59971000-61066000	0.268601	0.0257966	0.0227741	0.0555384	0.0346089	0.0398299	0	0	0	0	0	0	0.0450559	0.0296859	0.0352331	0.0439191	0.0393869	0.0342274	0.0394586	0.0373435	0.0359073	0.0573079	0.050423	0.0616331	0.0511294	0.0408575	0.0433867	0.0416311	0.0351424	0.0534804	0.0377261	0.0384879	0.0368719	0.0595431	0.040525	0.035295	0.0380718	0.0374109	0.0577271	0.0366764	0.0315455	0.0475647	0.0510651	0.0427646	0.0404842	0.0416066	0.0457536	0.0487533	0.0447606
chr14-72131000-73350000	0.120639	0.0347587	0.0255718	0.0518845	0.0401558	0.0370561	0	0	0	0	0	0	0.0404727	0.0314068	0.042007	0.0382186	0.0452749	0.0367066	0.0305094	0.0306137	0.0364288	0.0478013	0.0621473	0.0601779	0.0418358	0.0421569	0.0433037	0.0468938	0.047936	0.0452687	0.0379229	0.0397329	0.0388621	0.0444208	0.054604	0.0335697	0.0561584	0.0401398	0.0622259	0.0720684	0.05809	0.0388857	0.0517894	0.0517419	0.0372828	0.0480526	0.0575392	0.071867	0.0381096
chr14-51350000-52455000	0.214415	0.0322317	0.0263294	0.0484315	0.0257218	0.0267828	0	0	0	0	0	0	0.0515171	0.0424916	0.0444363	0.0394415	0.0403535	0.0304566	0.0361318	0.0305385	0.0389313	0.0385356	0.0395085	0.0477981	0.0371221	0.0372049	0.0382169	0.0458382	0.0386937	0.0519773	0.0431705	0.0438321	0.0409227	0.0520038	0.0413393	0.0301751	0.0341531	0.0350128	0.0486239	0.0613313	0.056268	0.0423679	0.0489706	0.0605394	0.0418035	0.0439485	0.0362716	0.0532672	0.0377986
chr14-65855000-67612000	0.199947	0.0335519	0.0272039	0.0512268	0.0435874	0.0248228	0	0	0	0	0	0	0.0543596	0.0435798	0.0399237	0.0573087	0.0434769	0.0411388	0.052607	0.0375084	0.0481789	0.0586755	0.04531	0.0459263	0.0495326	0.0536793	0.0528773	0.05395	0.0486699	0.0448675	0.0495426	0.047973	0.0441203	0.0572352	0.067597	0.053482	0.0512007	0.0466306	0.0467698	0.0585724	0.0707754	0.04663	0.0503038	0.0543914	0.0491891	0.0618334	0.0494254	0.0701171	0.0497272
chr8-75269000-77300000	0.160905	0.0268486	0.0282406	0.0498254	0.0413611	0.0368126	0.0659455	0.0485683	0.0471457	0.0489978	0.0607263	0.0610743	0.043102	0.03955	0.0544313	0.0455814	0.0346961	0.0346473	0.0525652	0.046913	0.0533858	0.0617943	0.0657503	0.0549002	0.0432323	0.0509621	0.05614	0.0527283	0.0350866	0.0474646	0.0548206	0.0443503	0.0402885	0	0	0	0	0	0	0	0	0	0	0.0523235	0.0516506	0.0536394	0.0565714	0.0447519	0.0508668
chr8-13436000-17012000	0.173634	0.0305661	0.0273133	0.0333324	0.0421693	0.0326685	0.0441872	0.0410669	0.0491263	0.041573	0.0469386	0.0571626	0.0328993	0.0300982	0.0433508	0.0403451	0.0369994	0.0327254	0.0455772	0.0452954	0.0442391	0.0225619	0.0535011	0.0373348	0.0398381	0.0370255	0.0549128	0.042695	0.0344747	0.0472389	0.0457956	0.0381703	0.0432048	0	0	0	0	0	0	0	0	0	0	0.0390173	0.0431276	0.0492811	0.0448324	0.0401925	0.0463622
chr8-82704000-87294000	0.126969	0.0290758	0.0279198	0.0349783	0.0456394	0.0287319	0.0494527	0.0352142	0.0412177	0.0371628	0.0493552	0.0554151	0.0284793	0.0289572	0.0492091	0.0285946	0.0368948	0.0329947	0.0418635	0.0486665	0.0506577	0.0416655	0.052219	0.0449623	0.0438789	0.0418859	0.0472286	0.0492902	0.0359151	0.0464537	0.0468573	0.0437618	0.0429256	0	0	0	0	0	0	0	0	0	0	0.0376156	0.0407421	0.0487926	0.0470561	0.0324069	0.0537313
chr8-70100000-71043000	0.225258	0.0295205	0.0190992	0.0429937	0.0357221	0.0341369	0.0518653	0.0430956	0.0586862	0.0407534	0.041275	0.0496763	0.046058	0.0321728	0.0347134	0.0329364	0.0330743	0.0327148	0.040599	0.0370478	0.0330291	0.0459479	0.0580966	0.0466745	0.0423238	0.0399634	0.0395577	0.0358086	0.0302273	0.0310504	0.037549	0.0320179	0.0293046	0	0	0	0	0	0	0	0	0	0	0.043915	0.0450346	0.03681	0.0259739	0.0270962	0.0424843
chr8-68268000-69500000	0.234311	0.0328966	0.050604	0.0605513	0.0610934	0.0497296	0.0793977	0.0509789	0.0490983	0.0399496	0.0508447	0.063477	0.0407301	0.0429974	0.0459289	0.0414749	0.0415338	0.03932	0.0476489	0.0466175	0.0535661	0.0436587	0.0639234	0.0555733	0.0428941	0.0480916	0.047417	0.0516849	0.0482014	0.0524086	0.0574816	0.053099	0.0451521	0	0	0	0	0	0	0	0	0	0	0.0517131	0.0534191	0.0601431	0.03434	0.0562944	0.0560423
chr8-71575000-74164000	0.231413	0.0344708	0.0339801	0.0576278	0.0461491	0.0373014	0.0484386	0.0485175	0.0521959	0.0408854	0.050269	0.0589169	0.0389265	0.0353413	0.0455176	0.0321197	0.040752	0.0428378	0.0476017	0.0520339	0.0524092	0.0392424	0.0611677	0.0604459	0.0478173	0.0414885	0.0453995	0.0443451	0.0475256	0.0475583	0.0523003	0.0448663	0.0421403	0	0	0	0	0	0	0	0	0	0	0.0430643	0.0436456	0.0514381	0.0352621	0.0514616	0.0573972
chr18-74939000-76793000	0.142232	0	0.0277958	0.0309872	0.0305068	0.0324082	0.0463273	0.0511796	0.037707	0.0403658	0.0265335	0.0342749	0.0443148	0.0365	0.0265086	0.0242491	0.0369364	0.0293923	0.0339059	0.0335459	0.0237661	0.0209357	0.0468885	0.0510832	0.0322462	0.0275967	0.0246556	0.019971	0.03631	0.0368206	0.0342464	0.0256406	0.0331444	0.0281539	0.0399011	0.0399001	0.0311175	0.0444521	0.0362344	0.0298423	0.0315344	0.0250971	0.0248917	0.0263761	0.0313193	0.040816	0.0354554	0.0366174	0.0394514
chr18-72726000-74502000	0.197808	0	0.0438796	0.0479394	0.033341	0.0333277	0.0529593	0.0592862	0.0369578	0.0512497	0.0326168	0.0441426	0.0502166	0.0467742	0.0315973	0.0380791	0.0368378	0.0307932	0.0344908	0.0449309	0.0395894	0.0365953	0.0462712	0.0503915	0.0355816	0.0374458	0.0404226	0.0358535	0.0417294	0.0443875	0.0354441	0.0410846	0.0442545	0.0392005	0.0462973	0.0494963	0.0407694	0.0422874	0.0320327	0.0466393	0.0447339	0.0385524	0.0391016	0.0403572	0.0495019	0.0560977	0.0394934	0.0416202	0.0496752
chr18-68159000-70884000	0.1619	0	0.0327926	0.0267807	0.0460671	0.0314385	0.0372771	0.0427067	0.0453402	0.0393397	0.046198	0.0684078	0.0345852	0.0379072	0.0540574	0.0308844	0.0422501	0.0273672	0.0437541	0.0600236	0.0470209	0.046879	0.0579579	0.0371495	0.0473972	0.0429307	0.0441669	0.0454069	0.0303349	0.0475266	0.045479	0.045474	0.0403006	0.0393368	0.0531636	0.0583997	0.0463788	0.0392529	0.0324754	0.0506614	0.035493	0.0425214	0.0420324	0.0364728	0.044566	0.0639363	0.0502534	0.0391815	0.0556795
chr18-61671000-64874000	0.150492	0	0.0227083	0.0318977	0.0478195	0.0340413	0.0405235	0.0289802	0.0349576	0.0312586	0.0462814	0.0480458	0.0315961	0.0299948	0.0510271	0.0314366	0.0392541	0.0300888	0.0425178	0.0495787	0.0467914	0.0377839	0.0412909	0.0279411	0.0356512	0.0417147	0.049112	0.0370492	0.0284777	0.0428952	0.0394597	0.0434009	0.0352948	0.0434718	0.0431923	0.0430598	0.0384984	0.0408555	0.0513109	0.0289952	0.029657	0.0412915	0.0397017	0.0331183	0.0505924	0.0533006	0.0385827	0.0410268	0.0553539
chr18-65946000-67649000	0.163111	0	0.0280665	0.0257114	0.0305978	0.0246953	0.0463927	0.0414895	0.0396756	0.0421634	0.0492814	0.0545597	0.0419696	0.0301159	0.043661	0.0300042	0.0375584	0.0321132	0.0362905	0.0407958	0.0344959	0.035532	0.036945	0.0215375	0.0354793	0.0420685	0.0409155	0.0407895	0.0284541	0.0330644	0.0355196	0.0343504	0.0275012	0.052561	0.0452163	0.0387135	0.0350444	0.0347455	0.044541	0.028004	0.0273823	0.0453595	0.0365411	0.0375978	0.0430928	0.0455672	0.0353025	0.0458156	0.042795
chr18-71082000-72254000	0.209128	0	0.0372363	0.0373605	0.0296405	0.0265808	0.0545716	0.0378273	0.0280022	0.0491857	0.0287995	0.04509	0.0528895	0.0369807	0.0329183	0.0243637	0.0361755	0.031326	0.0405995	0.0406486	0.0323641	0.0248591	0.0460146	0.0337992	0.0373648	0.0335305	0.041437	0.041983	0.0370897	0.0326706	0.0381848	0.0381061	0.0349087	0.0594028	0.0478849	0.0349159	0.040438	0.0339821	0.0377541	0.0471168	0.050104	0.0354519	0.0369369	0.0521861	0.0410029	0.0465622	0.0427476	0.0315348	0.0487292
chr18-52665000-54272000	0.208443	0	0.0284499	0.0378435	0.0383212	0.0358633	0.0433113	0.0413817	0.0504549	0.0497168	0.0442781	0.0545667	0.045264	0.0386575	0.0423407	0.0299262	0.0432137	0.0380773	0.0432232	0.0484208	0.0428892	0.0502062	0.0511373	0.0319538	0.0441527	0.0395027	0.0446736	0.0378229	0.0478916	0.0448508	0.0422319	0.041491	0.0368489	0.0543256	0.0511661	0.0495144	0.0447839	0.0460264	0.0373681	0.0421724	0.046214	0.0433351	0.0432137	0.0481694	0.0493761	0.0573241	0.0374115	0.0502562	0.0554297
chr18-57677000-59707000	0.177082	0	0.0327588	0.0311562	0.0361699	0.0406672	0.0500395	0.0477733	0.0561082	0.0473281	0.0453874	0.0472014	0.0439333	0.0409217	0.0376645	0.0325742	0.0403307	0.0382438	0.0449934	0.0432203	0.0321293	0.0552007	0.0449093	0.0419182	0.0395946	0.038568	0.0452461	0.0367141	0.0326466	0.0477099	0.0411841	0.0409017	0.036861	0.0533487	0.0514342	0.0429299	0.0425857	0.0403596	0.0482647	0.0346212	0.0510478	0.0446832	0.0573113	0.0508429	0.0469782	0.0453792	0.0641677	0.0586647	0.0518577
chr19-54763000-55535000	0.211656	0.0281051	0.0233297	0.0567182	0.0313624	0.0161413	0.050358	0.0837476	0.0416775	0.0480337	0.0291476	0.0310921	0	0	0.0272588	0.0337429	0.0362972	0.0297232	0.0387288	0.0294837	0.0315571	0.0329011	0.0365914	0.0342078	0.0311149	0.0318475	0.0337327	0.031243	0.0332305	0.0252854	0.0276046	0.0293325	0.0260332	0.0429435	0.0394473	0.0346837	0.0284215	0.0265317	0.0600451	0.0260108	0.0492183	0.0343644	0.0404987	0.0420885	0.0331346	0.0311286	0.049033	0.0366443	0.0357006
chr19-34974000-35480000	0.171767	0.0289193	0.0244672	0.030686	0.0252305	0.018339	0.0332212	0.0594203	0.045458	0.0476279	0.0280017	0.0322324	0	0	0.0230064	0.0252772	0.0335036	0.0231566	0.036796	0.0237045	0.0237295	0.0339254	0.019437	0.0160397	0.0251732	0.0264386	0.023972	0.0188641	0.0323614	0.0208358	0.0306049	0.0296233	0.0262577	0.0371737	0.0329276	0.032502	0.0324757	0.0267947	0.0132897	0.0232196	0.0406688	0.0344499	0.0273043	0.0433988	0.027882	0.0315775	0.0477506	0.0264766	0.0304658
chr12-8259000-8808000	0.248025	0.0313187	0.0201883	0.0384014	0.0182159	0.0151318	0.0502544	0.0656121	0.0304754	0.0466672	0.0348945	0.0409007	0.0506934	0.0447361	0	0	0.0377259	0.0213627	0.0338716	0.0323	0.0365113	0.0462653	0.0436585	0.0481028	0.0376954	0.0341384	0.0320505	0.035147	0.0250949	0.0464966	0.0340399	0.0351364	0.0261483	0.0402579	0.0459613	0.0349686	0.0341044	0.0469813	0.0537314	0.0304801	0.058724	0.027004	0.0339504	0	0	0	0.0405588	0.0498667	0.0357106
chr17-25262000-26572000	0.258752	0.0386375	0.048266	0.0606071	0.0353403	0.0309148	0.0635491	0.0807358	0.0497284	0.0469773	0.0346702	0.0434055	0.0633029	0.0521617	0.0281404	0.0450588	0.0365794	0.0374674	0.0401867	0.0271588	0.0320351	0.0350168	0.0330756	0.0359338	0.0353464	0.0374021	0.0329909	0.0345283	0.043032	0.0356674	0.0377966	0.0337343	0.038873	0.0550655	0.0545629	0.034881	0.0422506	0.031234	0.0520514	0.0540574	0.0612639	0.0496717	0.0517952	0.058516	0.0448334	0.0454546	0.052186	0.0421969	0.0367152
chr20-9376000-9945000	0.229735	0.0323763	0.0255658	0.0598527	0.0374638	0.0218999	0.069426	0.0535665	0.0576776	0.0586534	0.0553117	0.0520505	0.0455767	0.0469722	0.0394494	0.0449008	0.0436798	0.0302456	0.0422931	0.036979	0.0471513	0.03151	0.049646	0.0515689	0.056504	0.0403762	0.0371087	0.0495957	0.0563575	0.027709	0.0492651	0.0497466	0.0463587	0.040785	0.0504624	0.0506091	0.0377901	0.039997	0.0277729	0.0264679	0.0303535	0.0524526	0.0634008	0.0671815	0.0477929	0.0554323	0.0293499	0.048114	0.0449418
chr6-64461000-65100000	0.178997	0.0249856	0.0260174	0.0494892	0.0395375	0.0268137	0.0441576	0.056371	0.0574015	0.0443148	0.0521077	0.0345342	0.0485027	0.0520006	0.0362256	0.0705566	0.0423267	0.0412962	0.0453632	0.0378984	0.04271	0.0736527	0.0421981	0.0344398	0.0468443	0.0544027	0.0594785	0.0486922	0.0390318	0.0405352	0.0423291	0.0423283	0.0336982	0.0743637	0.0224672	0.0201607	0.0563128	0.0391771	0.0346227	0.0628492	0.0621654	0.0622754	0.0663352	0.0523443	0.0489701	0.0571949	0.0156808	0.0471276	0.0446875
chr6-90598000-92600000	0.285662	0.028628	0.0276808	0.0668292	0.0499527	0.0233411	0.0579431	0.0495948	0.0482143	0.04799	0.0527813	0.0589809	0.0463381	0.0408926	0.0607324	0.0375339	0.0459458	0.0423446	0.0537274	0.0502366	0.055453	0.0597042	0.0513098	0.0451915	0.0567614	0.0553645	0.0544922	0.0536126	0.0409341	0.0562525	0.0405319	0.0560315	0.0434715	0.0717584	0.051067	0.0422685	0.0453002	0.0445238	0.0499921	0.0626883	0.0301943	0.0647955	0.0442979	0.0397793	0.0486897	0.0537662	0.0472696	0.0569781	0.052512
chr6-72202000-74093000	0.23049	0.0371631	0.0387704	0.0376347	0.0599955	0.0375649	0.0710452	0.0548459	0.0553417	0.0492399	0.0589441	0.0607766	0.0440356	0.0417443	0.0459628	0.0465016	0.0545506	0.0419392	0.0505204	0.0471492	0.0580937	0.0520095	0.057843	0.0367176	0.0471679	0.0473177	0.0538044	0.0500469	0.0440993	0.0522694	0.0559447	0.0583896	0.0443372	0.0628558	0.0623575	0.0551721	0.0551118	0.0502254	0.0417065	0.0628181	0.0424382	0.0545889	0.0455524	0.0413112	0.0515309	0.0583199	0.0531934	0.0411092	0.0533318
chr6-93600000-99740000	0.242171	0.0324037	0.0307998	0.0562584	0.0560633	0.0385603	0.0575976	0.0555073	0.0509351	0.055343	0.0677496	0.0743397	0.0449148	0.0522356	0.0623773	0.04161	0.05036	0.0475868	0.0673414	0.0578044	0.0693102	0.0547512	0.0644105	0.0559137	0.0615715	0.0564209	0.0646514	0.0645809	0.0417816	0.0608941	0.0533437	0.0596236	0.0475202	0.0766717	0.0595179	0.054799	0.0548892	0.0463321	0.0638288	0.0425153	0.0534449	0.0657642	0.0546413	0.053853	0.0539976	0.0608283	0.0500458	0.0557346	0.0663593
chr6-101467000-105700000	0.19866	0.0315797	0.0267181	0.044193	0.0529596	0.0339572	0.0499472	0.0410451	0.0469421	0.0477695	0.0531605	0.0710908	0.0304069	0.0397732	0.0643056	0.0436841	0.0424962	0.0420075	0.0504447	0.0564784	0.0638671	0.0432207	0.0592149	0.0557676	0.0571693	0.0555933	0.0572444	0.0515709	0.0350539	0.0481581	0.0541559	0.0541486	0.0437838	0.0605372	0.0477861	0.043843	0.0560509	0.046752	0.0406344	0.0434956	0.042962	0.0597	0.0385666	0.0440716	0.050289	0.0600295	0.036407	0.0424667	0.0555099
chr2-87966000-88863000	0.139657	0.0219066	0.0200786	0.0488144	0.0252316	0.0185226	0.0419423	0.0453056	0.0315652	0.0315687	0.0216958	0.0358229	0.0314965	0.0209379	0.0229388	0.0279237	0.0344988	0.0258654	0.0325188	0.0268503	0.023034	0.0249849	0.0257664	0.0359833	0.0296628	0.0240394	0.0258934	0.0301159	0.0323071	0.0326427	0.0274129	0.0271149	0.0296071	0.0353166	0.0261901	0.0332297	0.0283746	0.0414402	0.0399327	0.0447722	0.0333742	0.0265311	0.0328442	0.0369336	0.0354388	0.032	0.0273059	0.0366245	0.0399116
chr10-18973000-21147000	0.175374	0.0323889	0.0277213	0.039536	0.0334109	0.0320029	0.0536472	0.0424847	0.0473598	0.0440382	0.0386045	0.0473694	0.0333617	0.0296829	0.0445268	0.0308774	0.0390043	0.0306091	0.0390781	0.0367661	0.0429803	0.0398609	0.0448878	0.037342	0.0392667	0.0355962	0.0443535	0.0488162	0.0356195	0.0421323	0.0437345	0.0385783	0.0373083	0.0518483	0.0504287	0.0446178	0.0407742	0.046061	0.0261684	0.0415646	0.0391924	0.0375063	0.0401018	0.0410279	0.0412391	0.0525062	0.039945	0.0381983	0.0396008
chr10-35852000-39154000	0.193038	0.0327829	0.033177	0.0316899	0.031259	0.0244694	0.0461284	0.0343271	0.0325459	0.0286746	0.0305838	0.0413118	0.030617	0.0276774	0.0318937	0.0236089	0.0316961	0.0269132	0.0300365	0.031893	0.0320797	0.028051	0.0354226	0.0279196	0.030726	0.0309249	0.0337094	0.0316985	0.0332198	0.0320747	0.0378117	0.0273146	0.0352022	0.0316151	0.0478401	0.0477152	0.0368224	0.0341531	0.0419807	0.0285314	0.0388228	0.0382676	0.0332887	0.0292931	0.0364447	0.039836	0.0324201	0.0302449	0.0349462
chr10-85600000-88144000	0.13274	0.0252644	0.0226003	0.0337859	0.0343447	0.0306138	0.0443659	0.0312229	0.0349069	0.0363081	0.0313165	0.0415452	0.0276808	0.0244193	0.0343744	0.0252051	0.030075	0.0262576	0.0336813	0.031731	0.0347898	0.0276032	0.0400417	0.0365246	0.0374779	0.0317658	0.0318162	0.0318561	0.0309992	0.0345289	0.0306723	0.0316487	0.0317411	0.0338822	0.036938	0.034554	0.035534	0.031907	0.0323013	0.0342039	0.0420917	0.0323581	0.0363965	0.0345599	0.0369008	0.035161	0.0402622	0.0312079	0.0336179
chr4-8715000-13568000	0.15488	0.0265722	0.0308316	0.0345865	0.0370924	0.0317753	0.0410876	0.0382541	0.0365972	0.0343847	0.0343054	0.0453519	0.0338871	0.0311091	0.038448	0.0315869	0.0332133	0.030655	0.0327953	0.0359943	0	0	0.039423	0.0368825	0.034838	0.0365015	0.0361124	0.0354861	0.0430238	0.0331842	0.0431694	0.0371993	0.0407102	0.0391662	0.0438364	0.047314	0.0427705	0.0438471	0.0312604	0.0331017	0.0327415	0.0388288	0.0356811	0.037415	0.0359243	0.0476614	0.0461119	0.03695	0.0443499
chrX-49356000-52911000	0.196109	0.0359287	0.0340998	0.0355821	0.0297595	0.0277497	0.0409206	0.0555989	0.0376507	0.0400169	0.036695	0.0421451	0.0428201	0.034814	0.0320968	0.0290284	0.0311863	0.0314844	0.0320002	0.0305242	0.0321826	0.0273183	0.0467138	0.0456717	0.0373187	0.0320855	0.0304894	0.0303955	0.0399569	0.0363248	0.0394721	0.0331466	0.0368477	0.0375095	0.0516428	0.0402173	0.0384308	0.0364901	0.0284495	0.0395393	0.0385423	0.0386296	0.0331491	0.036022	0.0367458	0.0379302	0	0	0
chrX-3857000-8691000	0.168805	0.0269769	0.0328287	0.0265946	0.0300915	0.0226533	0.0392444	0.0389081	0.0331105	0.0395599	0.0348606	0.0401898	0.0366055	0.0318065	0.0337709	0.0305994	0.0337265	0.0281551	0.0345047	0.0365937	0.0327553	0.0283231	0.0414696	0.0370826	0.0340263	0.0338367	0.031979	0.0338929	0.0284468	0.0354678	0.0339363	0.0317344	0.0314786	0.0364661	0.0425442	0.0406641	0.0333628	0.0325278	0.0317003	0.0269379	0.0346458	0.0348654	0.028856	0.030481	0.0320209	0.039218	0	0	0
chr4-52661000-54100000	0.18925	0.0366991	0.056322	0.0416982	0.044624	0.0317516	0.0610044	0.0526314	0.0599229	0.0393567	0.0424741	0.0535387	0.0348711	0.0401588	0.039972	0.0355087	0.0433483	0.0373845	0.0385142	0.0331064	0	0	0.0422358	0.0360242	0.0354397	0.0413137	0.0440199	0.036875	0.0389566	0.0464348	0.0423778	0.0373011	0.0369111	0.0445411	0.0501862	0.0428317	0.0447264	0.0485004	0.0527125	0.0383745	0.0456083	0.0542234	0.0463786	0.0398467	0.0407298	0.0466207	0.0464213	0.0551722	0.0418597
chr4-34900000-37584000	0.137614	0.0258585	0.0238223	0.0409744	0.0376794	0.0225928	0.0554496	0.0285219	0.0252913	0.0392747	0.0437499	0.0437457	0.033442	0.038192	0.0443077	0.0379712	0.0335184	0.0316722	0.046318	0.0421658	0	0	0.0510665	0.0363822	0.0433134	0.0401684	0.0405056	0.0433356	0.034009	0.0474232	0.0464806	0.0423808	0.0375299	0.0542907	0.0354184	0.0390026	0.0464029	0.0346072	0.0473213	0.0340582	0.0428292	0.0457265	0.057811	0.0603641	0.0505468	0.0510663	0.0250041	0.0416303	0.046264
chr4-42103000-47000000	0.145147	0.0368668	0.0328886	0.049675	0.0441754	0.0356248	0.0610776	0.0347983	0.0386337	0.0400648	0.0521601	0.0578704	0.0375867	0.0281744	0.0469836	0.0306893	0.0400054	0.0382673	0.0472432	0.0445886	0	0	0.0458862	0.0383487	0.0444863	0.0442601	0.054113	0.0526032	0.0398723	0.0505939	0.0521212	0.0438014	0.0483694	0.0532569	0.0610328	0.0575666	0.0507201	0.046474	0.0548596	0.0440808	0.0500818	0.0564054	0.047884	0.0468364	0.0491423	0.0549009	0.0463796	0.0441652	0.0437774
chr4-26439000-30717000	0.164239	0.0279681	0.0300269	0.0359123	0.0443906	0.0332699	0.0537693	0.0361193	0.0442661	0.0336725	0.0548727	0.057641	0.036954	0.0297235	0.049575	0.0344602	0.0376561	0.0342361	0.0487893	0.0443935	0	0	0.0459787	0.0405537	0.0423104	0.0451019	0.0553799	0.0545483	0.0373805	0.0442174	0.0430982	0.0484069	0.0432878	0.055191	0.0500144	0.0490346	0.0450733	0.0436061	0.0426884	0.0283832	0.0466549	0.051285	0.0439093	0.0438261	0.0496131	0.0627459	0.0451122	0.0391266	0.0530133
chr4-54700000-56203000	0.14133	0.028327	0.0368709	0.0399226	0.0266148	0.0158907	0.0417191	0.0460887	0.0419581	0.0318493	0.0287289	0.0355464	0.0325446	0.0256325	0.0267578	0.0339967	0.0304784	0.0276502	0.0320223	0.0251813	0	0	0.0307551	0.0364425	0.0299967	0.0288278	0.0276287	0.0308115	0.0357174	0.0414604	0.0329385	0.0362708	0.0312802	0.0397035	0.0370499	0.0359659	0.0358147	0.0307886	0.0266359	0.0400805	0.0451984	0.0410124	0.0396033	0.0466278	0.0342037	0.0337542	0.0251853	0.0388582	0.0293017
chr4-71898000-73162000	0.174516	0.0247766	0.0271276	0.0346412	0.0424739	0.0320399	0.0446467	0.0394583	0.0305459	0.0336042	0.0364464	0.0385922	0.0325265	0.0274313	0.034962	0.0225904	0.0318075	0.0332818	0.0367791	0.0336069	0	0	0.0365704	0.0371427	0.0421005	0.0392212	0.0359153	0.03492	0.0276249	0.0302927	0.0365728	0.038816	0.0323679	0.0463364	0.0382043	0.039569	0.0378419	0.039611	0.0300053	0.0397158	0.0437244	0.0356494	0.039243	0.0370468	0.0433234	0.046738	0.0369938	0.0324883	0.0343926
chr4-79862000-83200000	0.144406	0.0248351	0.0224125	0.035709	0.045649	0.0279982	0.0428294	0.0286382	0.0341221	0.0336301	0.0368942	0.0386219	0.0301288	0.020342	0.0407678	0.0225113	0.0308778	0.0317362	0.0404706	0.0374642	0	0	0.043083	0.0452711	0.0383609	0.0320583	0.0408001	0.0403198	0.0333035	0.0307016	0.0397791	0.0429647	0.034835	0.0370788	0.0344076	0.037913	0.0366785	0.0347715	0.0407142	0.0338382	0.0279402	0.0426019	0.0391768	0.0372185	0.039953	0.0395961	0.0410247	0.0303458	0.0351122
chr4-68589000-71529000	0.105598	0.0196335	0.0215589	0.036406	0.0362533	0.0227817	0.0460681	0.0245041	0.0334883	0.0357748	0.0359932	0.0462206	0.0268926	0.0216216	0.0393676	0.0250476	0.0304581	0.0297886	0.0327412	0.0305178	0	0	0.0436744	0.0364289	0.0384633	0.0341361	0.0398597	0.0391329	0.0276318	0.0383053	0.0317822	0.040009	0.0287475	0.0390913	0.0341823	0.0342817	0.0304493	0.0363823	0.0322506	0.0290277	0.0328974	0.0330422	0.0331301	0.036406	0.0329442	0.0469999	0.0272654	0.0325915	0.0368212
chr1-90502000-91968000	0.136537	0.0257608	0.0205546	0.0381647	0.0266583	0.0318752	0.0461938	0.0396916	0.0355549	0.0355275	0.0323578	0.0308978	0.0338693	0.0258688	0.0358864	0.0389553	0.0342809	0.0267394	0.032644	0.0331737	0.0375484	0.0252244	0.0442315	0.0370287	0.0362995	0.032889	0.0360076	0.0397332	0.0298946	0.0437871	0.0306948	0.0369001	0.0308456	0.0452284	0.0413978	0.0335998	0.0384648	0.0407507	0.045274	0.0410921	0.0359325	0.0421141	0.0381421	0.0322681	0.0388786	0.043713	0.0318964	0.034081	0.0354681
chr12-58350000-62651000	0.145632	0.0237005	0.0177164	0.0354434	0.0362236	0.0243852	0.0355725	0.0418752	0.043688	0.0368382	0.0396627	0.0432063	0.0371577	0.0305671	0	0	0.0296862	0.0301137	0.0416246	0.0325527	0.0367819	0.0427282	0.0409997	0.0275166	0.0367745	0.0342516	0.0432018	0.0338718	0.0286082	0.0387523	0.0375806	0.0344174	0.0327929	0.0520723	0.0368187	0.0359433	0.0356422	0.0363343	0.0489895	0.0338485	0.0372114	0.0428144	0.0369054	0	0	0	0.030545	0.0417983	0.0365983
chr2-113649000-120060000	0.164817	0.0276496	0.0257161	0.0344025	0.0380123	0.0289935	0.036384	0.0324152	0.0353318	0.0312342	0.0373757	0.043902	0.0313084	0.0295207	0.0390247	0.0264111	0.0304438	0.0288723	0.0367973	0.0373201	0.0428587	0.0351909	0.0448638	0.0384462	0.0390243	0.0348923	0.0383148	0.0358164	0.0347542	0.0341957	0.039838	0.0392462	0.0356591	0.0399904	0.0373227	0.0473604	0.0407044	0.0389304	0.0322087	0.037586	0.0368178	0.0368169	0.0344188	0.0355769	0.0409459	0.0471158	0.0444571	0.0392867	0.05243
chr2-122534000-127800000	0.137562	0.0265872	0.0245988	0.0323359	0.0404803	0.0309594	0.0345311	0.0306937	0.0369041	0.0305997	0.0366675	0.0449196	0.0319501	0.0299039	0.0396952	0.0302512	0.033084	0.0263868	0.0367664	0.0377953	0.0445061	0.0329122	0.046816	0.0425338	0.0371935	0.0347869	0.039161	0.0424132	0.0390631	0.0356429	0.0400951	0.0370292	0.0343484	0.0412709	0.0457684	0.0426919	0.0437216	0.0390398	0.029609	0.0273279	0.039357	0.0420809	0.0334536	0.0332708	0.0391906	0.0434797	0.0384784	0.0322325	0.0544416
chr13-28875000-30013000	0.196232	0.0291387	0	0.0342015	0.027751	0.0255499	0.051794	0.0332762	0.0350589	0.0314003	0.0248502	0.0282365	0.0422418	0.0313148	0.0262996	0.0255318	0.0355434	0.0246445	0.0237098	0.028839	0.0257435	0.0301971	0.039115	0.0257845	0.0259789	0.026032	0.0278315	0.0262815	0.033397	0.0389246	0.0311148	0.028374	0.02586	0.0381955	0.0389937	0.0306319	0.0321344	0.0426635	0.0333275	0.0220566	0.0273182	0.0325686	0.028002	0.03639	0.0316437	0.036075	0.0391331	0.0344817	0.0319586
chr13-26000000-27499000	0.178042	0.0341378	0	0.0486841	0.0284415	0.0249387	0.0501965	0.0548378	0.0489387	0.0395805	0.0259655	0.0426145	0.0374136	0.0279498	0.028389	0.0327507	0.0398251	0.0234719	0.0296753	0.0300156	0.0277727	0.0318954	0.038832	0.0384972	0.0295837	0.0314591	0.0277024	0.0302501	0.0412004	0.0305522	0.0391505	0.0262965	0.0323213	0.0304714	0.041212	0.037073	0.0333731	0.0344133	0.0365463	0.0323732	0.0361016	0.0312318	0.0284782	0.0340016	0.0346263	0.0345123	0.0311943	0.0353092	0.0365828
chr7-38380000-39605000	0.191188	0.0314137	0.0333633	0.0688404	0.0502712	0.0305169	0.0532342	0.0542861	0.0451764	0.0445809	0.0431919	0.0395048	0.0316688	0.0357738	0.0473366	0.0261722	0.0399809	0.032052	0.0470282	0.0373775	0.0362504	0.0402492	0.0517105	0.0311392	0.0383124	0.0370151	0	0	0	0	0	0	0	0.0487137	0.0490094	0.0404163	0.0480023	0.0414913	0.0326806	0.0464443	0.0357172	0.0490458	0.0343572	0.0431671	0.0462232	0.0523129	0.0581662	0.0417171	0.0443015
chr7-36492000-38217000	0.138928	0.0253934	0.0305195	0.0545275	0.0341742	0.0313031	0.045801	0.0551493	0.0462574	0.0347857	0.0317302	0.0421934	0.0413121	0.0307089	0.0314471	0.0331064	0.0334774	0.0286736	0.0363561	0.028538	0.0346816	0.0329135	0.0377144	0.0368556	0.0329916	0.0300246	0	0	0	0	0	0	0	0.0439897	0.033795	0.0281157	0.0378197	0.0316637	0.0366441	0.0339522	0.0373791	0.0373175	0.0390377	0.0354563	0.0367124	0.0367628	0.0348523	0.0407346	0.0385432
chr7-33950000-35838000	0.144243	0.0266704	0.0201797	0.0429481	0.0267632	0.0187004	0.0518103	0.0342443	0.0388554	0.0339252	0.0325341	0.0389607	0.0350653	0.0260171	0.0289798	0.0270641	0.0336846	0.0212016	0.0318654	0.0249528	0.0352808	0.0348201	0.0358185	0.0507695	0.0321007	0.0318088	0	0	0	0	0	0	0	0.0378505	0.0373293	0.0334483	0.0323852	0.0377698	0.0301324	0.0381115	0.025614	0.0318226	0.0210183	0.0350948	0.0336744	0.0332353	0.0271258	0.0304509	0.0320552
chr20-11932000-17470000	0.182241	0.0321597	0.0273767	0.0467911	0.0372642	0.0264364	0.0586841	0.0459077	0.0455587	0.0366174	0.0390755	0.0476847	0.0470302	0.0413336	0.0317474	0.0376528	0.0323752	0.0309705	0.0367765	0.0399786	0.036039	0.0481804	0.039642	0.0393665	0.0318083	0.0363534	0.0329355	0.0362578	0.0355925	0.0402297	0.0400642	0.0333492	0.0372426	0.0448348	0.0428255	0.0385848	0.0386579	0.0384419	0.043935	0.0413837	0.0446673	0.0445531	0.0392146	0.0481954	0.0455222	0.0471793	0.0394112	0.0500046	0.04223
chr9-80650000-81300000	0.217865	0.0233032	0.0383656	0.0424143	0.0412977	0.0303539	0.0405163	0.0454704	0.04356	0.0456394	0.0481851	0.0571786	0.0402215	0.0437118	0.032375	0.0292864	0	0	0	0	0.0455454	0.0459723	0.0513611	0.0526664	0.0443459	0.045576	0.0541407	0.03117	0.0343514	0.0300313	0.0403518	0.0309671	0.0320237	0.0419364	0.0522057	0.0349756	0.034206	0.0408482	0.0421408	0.0334672	0.0478278	0.0366129	0.045325	0.0441073	0.0385895	0.0426195	0.0513848	0.0449261	0.0375929
chr3-136779000-137716000	0.156946	0.0340786	0.0377037	0.0545189	0.0396022	0.0398967	0.0782961	0.0561859	0.0391457	0.0356177	0.043811	0.060737	0.0425277	0.0385462	0.0426715	0.0545326	0.0471987	0.0363255	0.0391079	0.0440642	0.0493672	0.0358775	0.0589255	0.0516708	0.0520603	0.0371007	0.0383087	0.0370675	0.0403077	0.0420663	0.0456622	0.0416213	0.0384931	0.0636866	0.0473584	0.0372028	0.0519849	0.0425048	0.0202384	0.0348245	0.0552972	0.0455924	0.0365755	0.081593	0.0612257	0.0742694	0.0499041	0.0584351	0.040482
chr4-47600000-48062000	0.176838	0.0265831	0.0247397	0.063184	0.0256336	0.033715	0.0773618	0.0449813	0.02925	0.0240792	0.0266564	0.0364521	0.0397033	0.0297073	0.044031	0.0227705	0.0316448	0.027317	0.04025	0.0317945	0	0	0.0416892	0.0476343	0.028796	0.0444929	0.0457032	0.0516849	0.0262215	0.0390017	0.0510948	0.0422069	0.0337912	0.0645826	0.0310748	0.0410068	0.0417931	0.0270932	0.0342052	0.0325979	0.0635519	0.0456005	0.035138	0.0558501	0.0451543	0.0444301	0.0506063	0.0414801	0.0378228
chr21-14338000-16341000	0.132699	0.453077	0.654463	0.0330336	0.02838	0.0234332	0.0385677	0.0296959	0.0336689	0.0344683	0.0324272	0.0367239	0.0399993	0.0359676	0.0299775	0.0306123	0.0300232	0.0295819	0.0351693	0.0278013	0.0355338	0.0292405	0.0347023	0.0283221	0.031955	0.0351741	0.0359821	0.0356436	0.0296001	0.0314857	0.0354866	0.0309851	0.0323947	0.0386934	0.0495211	0.0399522	0.0372737	0.0395401	0.0513347	0.029407	0.0469072	0.0419159	0.0401034	0.0468207	0.0392795	0.0453244	0.0297928	0.0471999	0.0383572
chr14-19000000-21503000	0.0545323	0.0155753	0.0154042	0.0128186	0.0103732	0.00908352	0	0	0	0	0	0	0.0204872	0.0135511	0.00995554	0.00960882	0.0114019	0.00945835	0.00952998	0.00984641	0.0105301	0.00881799	0.0113673	0.00907119	0.0100094	0.00993988	0.0103106	0.0112864	0.0136686	0.0115523	0.0125774	0.0112698	0.0124817	0.0130441	0.0159558	0.0143226	0.0116854	0.0139114	0.0148782	0.0118159	0.0128629	0.0131163	0.011596	0.0153091	0.0111238	0.0132613	0.0136109	0.0143302	0.0118282
chr21-10200000-11188000	0.0733838	0.0192643	0.174652	0.0122102	0.0118367	0.00812708	0.0532985	0.0754883	0.0261377	0.020372	0.0372643	0.0391977	0.0198848	0.0173181	0.0125549	0.0119108	0.012118	0.0124018	0.0124621	0.0119039	0.0138089	0.0136176	0.0130598	0.0121122	0.0123377	0.0118791	0.0126903	0.0124253	0.0140252	0.0111568	0.0140315	0.0125047	0.0136172	0.0124805	0.0196533	0.0197696	0.0140855	0.0166091	0.016908	0.0132621	0.0126616	0.0160398	0.0163207	0.0154005	0.0137779	0.0164336	0.0141179	0.012476	0.0150031
chr2-88993000-92326000	0.125836	0.0101372	0.0165786	0.0119127	0.0109755	0.00812009	0.0129266	0.0129127	0.00869154	0.00790821	0.0097634	0.0109168	0.00929256	0.00935723	0.00969599	0.00783453	0.00866078	0.00836745	0.00971993	0.00856064	0.0103034	0.0123914	0.0114605	0.0112407	0.00827517	0.00859564	0.0100901	0.00851589	0.0113698	0.00889523	0.0116922	0.00919151	0.0127137	0.0113472	0.0141231	0.0132282	0.0113343	0.00979689	0.00898706	0.0118955	0.0129598	0.0105389	0.0101155	0.00973742	0.0107398	0.0125752	0.0131908	0.010812	0.0131289
chr8-6641000-8023000	0.0394112	0.00681313	0.00501239	0.00469384	0.00495113	0.00676251	0.0117967	0.00935647	0.00838134	0.00585428	0.00726097	0.0047623	0.0112895	0.00592381	0.00676757	0.0108745	0.00652359	0.00608802	0.00501283	0.00631984	0.00624794	0.00648668	0.00743286	0.00636962	0.00401103	0.00656201	0.00152785	0.00628297	0.00893769	0.00597584	0.00735427	0.00546181	0.00571309	0	0	0	0	0	0	0	0	0	0	0.00737603	0.0104227	0.00627927	0.016112	0.00594287	0.00781261
chr20-29419000-30101000	0.0576107	0.0117395	0.0144913	0.0110545	0.00841282	0.00805474	0.0170968	0.0210585	0.012403	0.0128366	0.011436	0.0130129	0.0151647	0.0132437	0.00923324	0.00706498	0.010252	0.00874957	0.0104559	0.00740306	0.00884321	0.00561905	0.0100604	0.00919608	0.00790455	0.00904752	0.010257	0.00963792	0.01139	0.00935306	0.012099	0.00818114	0.0122317	0.0109095	0.0141117	0.0109249	0.0131341	0.00927226	0.0104005	0.0102265	0.014344	0.011096	0.0096101	0.0112315	0.0103323	0.0123171	0.0141314	0.00900897	0.0125557
chr8-42897000-43838000	0.0489985	0.0120306	0.0149561	0.0116714	0.00883876	0.00685063	0.0109058	0.0141252	0.0100343	0.0109176	0.010851	0.0141635	0.0131506	0.0170403	0.0093955	0.00961413	0.00898735	0.0106272	0.00841903	0.00873026	0.010912	0.0107529	0.0102678	0.00791912	0.00875454	0.0098504	0.00970865	0.0127297	0.0101147	0.0112569	0.0132725	0.00880246	0.00914765	0	0	0	0	0	0	0	0	0	0	0.0106987	0.0106496	0.0112097	0.0160251	0.011767	0.0103948
chr9-38077000-47312000	0.0475154	0.0109125	0.0118176	0.00990333	0.00969365	0.0097636	0.0138578	0.013071	0.00885731	0.0123517	0.00904882	0.0121586	0.0111176	0.00849564	0.00965506	0.00932313	0	0	0	0	0.0101931	0.00738608	0.0121973	0.012325	0.00992239	0.0111931	0.00982413	0.00930504	0.011144	0.0101156	0.012267	0.0113407	0.0112015	0.00928347	0.0155185	0.0142013	0.0126758	0.0106623	0.0132755	0.00940766	0.00948666	0.0127064	0.0115977	0.00963385	0.0110253	0.0129734	0.0120867	0.0113223	0.0121733
chr11-48153000-51593000	0.0386361	0.00911847	0.00877934	0.00835944	0.00980708	0.00667862	0.00954825	0.0101771	0.0105902	0.00777973	0.0105694	0.0129074	0.00843518	0.00904118	0.0105709	0.00649114	0.00857314	0.00917549	0.00893185	0.00995043	0.011623	0.00720698	0	0	0	0	0.00902008	0.00923911	0.0105143	0.00855669	0.0116129	0.00981639	0.00885934	0.0103474	0.0148953	0.0128774	0.0111648	0.010332	0.00986465	0.00917955	0.0114347	0.0120477	0.00980954	0.0105753	0.00957179	0.0115066	0.0122149	0.00837217	0.0103329
chr9-65470000-71167000	0.0434752	0.0107902	0.0116921	0.00930397	0.00831506	0.00526679	0.00938445	0.0103674	0.00866776	0.00857698	0.00938006	0.0094638	0.00802893	0.00780796	0.00859302	0.00566471	0	0	0	0	0.00776912	0.00695681	0.00932388	0.00699391	0.00672913	0.00708787	0.00749065	0.00750041	0.0080186	0.00817765	0.00970462	0.00749641	0.00802697	0.00863703	0.00926018	0.0109635	0.00846495	0.00819983	0.00788365	0.00806975	0.0072759	0.0092774	0.00799868	0.00836972	0.0080945	0.0100738	0.00925699	0.00690472	0.0088592
chr4-190469000-190680000	0.015488	0.00307659	0.0332052	0.00395274	0.00352796	0.00126551	0.0165569	0.0277648	0.00967212	0.00903826	0.0104997	0.00975075	0.00556716	0.00528196	0.00275454	0.00101751	0.00366239	0.00315894	0.0032586	0.00322547	0	0	0.00347739	0.00317863	0.00352786	0.00282438	0.0027162	0.00303741	0.00241235	0.00259241	0.00479468	0.00417358	0.0029158	0.00329205	0.00583205	0.00513071	0.00463487	0.00338986	0.0042797	0.00271907	0.00257255	0.00364516	0.00512915	0.0050468	0.00378324	0.00440654	0.00316589	0.00333638	0.00444378
chr1-49000-666000	0	0.000995252	0.00168407	0.0078852	0	0	0	0	0.00312885	0	0.00369628	0	0.00717602	0.00234151	0.00227377	0	0.00236951	0.00309918	0.00443214	0.00257375	0	0.00726466	0	0	0	0.00146981	0	0.00351826	0.00346487	0.00547573	0.00637649	0.00203896	0.00174499	0.00179105	0.0021153	0.00122821	0.00142246	0	0	0.00406814	0.00279922	0.00189694	0.00146171	0.00154888	0.00120753	0.00324571	0	0.00221854	0.0034538
chr4-48871000-49660000	0.00210448	0.000336764	0.000509402	0.000444687	0.000229611	0.000168257	0.000609598	0.000909441	0.000352904	0.000327733	0.000477546	0.000559743	0.000409949	0.000390148	0.000215659	0.00021229	0.000400887	0.000282824	0.000327209	0.000293593	0	0	0.000213387	0.000292581	0.00022109	0.000258717	0.00014036	0.000264551	0.000290143	0.000187154	0.000302394	0.000177708	0.000223657	0.000266291	0.000357879	0.000352622	0.000280769	0.00017965	0.000315144	0.000271137	0.000373129	0.000316072	0.000367204	0.000254107	0.000250727	0.000307844	0.000277532	0.00025023	0.000265606
chr6-32446000-32600000	0.0424412	0.00318998	0.00539776	0	0.00307603	0.0040458	0.012215	0.0179925	0.00250715	0.00788047	0.00414656	0.00301673	0.0115003	0.00844313	0.00273296	0.00390352	0.00379737	0.00894012	0.00568235	0.00618703	0.00720889	0.00873174	0.011673	0.00571611	0.00647911	0.00667394	0.00548438	0.00563836	0.0055528	0.00585026	0.00383211	0.000816907	0.0097878	0.0114813	0.00677996	0.00393665	0.00626896	0.00738906	0.0246277	0	0.00448601	0.00684007	0.0070276	0.00744668	0.00967591	0.00780235	0.00433768	0.012444	0.00664206
chr20-25390000-26319000	0.0319964	0.00627951	0.0080257	0.0089976	0.00317792	0.00237232	0.00675319	0.00949519	0.00819058	0.00484088	0.00382077	0.00442227	0.00750028	0.00691535	0.00434968	0.00588572	0.00485092	0.00470132	0.0051764	0.00410294	0.00382447	0.00560762	0.00405091	0.00383055	0.003377	0.00282815	0.00333071	0.00385716	0.00410873	0.00404296	0.00428003	0.00403734	0.00445083	0.00661205	0.00596331	0.00502884	0.00448747	0.00445649	0.00481362	0.00546123	0.00526089	0.00528405	0.00480754	0.0074854	0.00421469	0.00571879	0.00545029	0.00699892	0.00417287
chrX-54666000-58582000	0.0399979	0.00691867	0.00710788	0.00750449	0.00582437	0.00443966	0.0105972	0.00836221	0.0075092	0.00732505	0.00761684	0.00870442	0.00848392	0.00823561	0.00733875	0.00574497	0.00620154	0.00621969	0.006639	0.00596397	0.00698001	0.00751512	0.00697517	0.00693673	0.00726785	0.00605151	0.00615989	0.0062843	0.00671465	0.00664636	0.0070251	0.00672852	0.0059931	0.00878228	0.00743999	0.00762332	0.00676888	0.00690644	0.00805457	0.0070701	0.00758679	0.0082222	0.00731859	0.00775502	0.00694533	0.00701741	0	0	0
chr16-31505000-35285000	0	0.00648341	0.00610349	0.00500804	0.00480164	0.00341269	0.00575577	0.00750997	0.00452132	0.00424051	0.0050656	0.00561578	0.00817147	0.00772221	0.00417336	0.00457	0.00432147	0.00398725	0.00458654	0.00425156	0.00485765	0.00338637	0.00511717	0.00443367	0.00425072	0.00426499	0.00470591	0.00463303	0.00647396	0.00444555	0.00734729	0.00446709	0.00556171	0.00434141	0.0061627	0.00538169	0.00532111	0.00468533	0.00573071	0.00502528	0.00473002	0.00586917	0.00441184	0.00534278	0.00469302	0.0062126	0.00517292	0.00540347	0.00492648
chr12-37856000-38700000	0.0148638	0.00388783	0.0032893	0.00309796	0.00281531	0.00164363	0.00342235	0.00252054	0.00344196	0.00231831	0.00340231	0.00348651	0.00303798	0.00307523	0	0	0.00289921	0.00281095	0.0026866	0.00312022	0.00353457	0.00334344	0.00341065	0.00240228	0.00256157	0.0029698	0.00299635	0.00239592	0.00303373	0.00356504	0.00298836	0.00283808	0.00287942	0.00369931	0.00379916	0.00435667	0.00295396	0.00339519	0.00494506	0.0031966	0.00370777	0.00487623	0.00374103	0	0	0	0.00279522	0.00283902	0.00300852
chr7-55331000-58054000	0.039114	0.00465616	0.00489393	0.00566568	0.00441323	0.00326507	0.00579301	0.00627427	0.00489597	0.0038996	0.00437921	0.00628182	0.00622009	0.00712227	0.00452006	0.00307246	0.00482388	0.00417653	0.00452919	0.00415064	0.00517135	0.00492982	0.00468528	0.00516359	0.00493474	0.00467025	0	0	0	0	0	0	0	0.00457568	0.00594446	0.00733452	0.00565543	0.00541839	0.00490746	0.00519652	0.00527407	0.00542168	0.00485459	0.00511935	0.0049648	0.0051436	0.00544541	0.00382577	0.00525002
chrX-61682000-64808000	0.0270628	0.00431533	0.00386008	0.00489499	0.0043995	0.00366479	0.00430941	0.00437476	0.00364561	0.00419534	0.00465977	0.0047821	0.00444495	0.00431598	0.00466887	0.00348939	0.00406208	0.00388334	0.00430064	0.00408038	0.00538439	0.00416286	0.00492909	0.00431484	0.00429017	0.00426736	0.00428154	0.00403213	0.00447835	0.00414881	0.00494802	0.00442038	0.00436636	0.00540532	0.00618187	0.00591192	0.00494499	0.00450911	0.00459867	0.00474003	0.00550718	0.00514515	0.00455098	0.00414191	0.00422089	0.00474271	0	0	0
chr7-61054000-65325000	0.0356953	0.00344841	0.00382164	0.00327253	0.00342025	0.00199935	0.00338967	0.00336852	0.002883	0.0029707	0.00365918	0.00402803	0.00440291	0.00556321	0.00356689	0.00239275	0.00290058	0.00276598	0.00301735	0.00274881	0.00363099	0.00254477	0.00340724	0.00296964	0.00295554	0.0032235	0	0	0	0	0	0	0	0.0033552	0.00457473	0.00442393	0.00373166	0.00398858	0.00397881	0.00294302	0.00402877	0.00438417	0.00380682	0.0036564	0.00297932	0.00386811	0.0043284	0.00314236	0.00314033
chr3-73132000-78731000	0.0505895	0.011437	0.010757	0.122269	0.115422	0.0636728	0.0160162	0.0138735	0.0127945	0.011644	0.0170124	0.0184571	0.01022	0.0106931	0.0143541	0.012941	0.0127483	0.0127286	0.0132291	0.0145577	0.0163355	0.0124681	0.0168335	0.0153305	0.0133812	0.0136439	0.0155772	0.0146669	0.0131688	0.0151999	0.0152023	0.0145758	0.0142972	0.0160913	0.016037	0.0171201	0.0151998	0.013707	0.0129961	0.0103212	0.0126998	0.0154573	0.0131761	0.0116965	0.0144711	0.0172928	0.0124414	0.0104627	0.0141026
chrX-142772000-146931000	0.0923267	0.00944951	0.0114925	0.0134526	0.0165155	0.0134828	0.0126644	0.0139908	0.0176386	0.0153194	0.0221535	0.0227596	0.0187063	0.0128527	0.0237811	0.0169835	0.0173126	0.0196782	0.0265639	0.0261549	0.022578	0.0199381	0.025625	0.0282209	0.0233245	0.0214416	0.0187846	0.0224436	0.0162774	0.0192254	0.0176187	0.0202665	0.017474	0.0308221	0.0191425	0.0216828	0.0178317	0.021341	0.0144387	0.0217267	0.0141192	0.0167443	0.0188659	0.0195314	0.0174662	0.0245571	0	0	0
chr4-11000-470000	0.083064	0.0124865	0.0158464	0.0176658	0.0103205	0.00678707	0.013661	0.0221346	0.00700981	0.0161577	0.0228557	0.0164474	0.0436376	0.0377703	0.0163012	0.010914	0.0140678	0.0130535	0.0218453	0.011244	0	0	0.027042	0.0213092	0.0189203	0.0182208	0.00996707	0.0168154	0.0186303	0.0114498	0.0189286	0.0228402	0.0144649	0.0208657	0.0208519	0.0170603	0.019121	0.0231384	0.0229525	0.0164055	0.0175596	0.0203993	0.015064	0.0166563	0.0178551	0.0210877	0.0218302	0.0318104	0.0148566
chr8-46839000-48164000	0.127877	0.0272931	0.0231681	0.0240664	0.0170209	0.0147202	0.0205549	0.0216849	0.0208095	0.0137388	0.0178482	0.0218663	0.0201741	0.0229329	0.0188514	0.0137587	0.0170545	0.0173933	0.0176057	0.0161797	0.0200814	0.0138992	0.0200978	0.0194976	0.0175164	0.0177208	0.0168365	0.0162407	0.0296735	0.0206204	0.0269414	0.0160686	0.0222574	0	0	0	0	0	0	0	0	0	0	0.0193327	0.0204628	0.0229174	0.0236733	0.0232445	0.0200128
chr12-32900000-34856000	0.0644468	0.0181547	0.0181838	0.0178989	0.0140783	0.0100155	0.0218217	0.0212144	0.0151004	0.0128715	0.0158736	0.0177846	0.016352	0.0148918	0	0	0.0141492	0.0132586	0.0168585	0.0138688	0.016282	0.0151533	0.0145548	0.0123512	0.0134855	0.0131251	0.0144865	0.0153489	0.0171945	0.0156769	0.0162672	0.0136765	0.0148449	0.0172879	0.0206772	0.0164766	0.0170462	0.0164438	0.0196937	0.0141428	0.0179745	0.0202495	0.0164405	0	0	0	0.0219189	0.0194179	0.0146345
chrX-71941000-73100000	0.0610924	0.0155416	0.0161374	0.0195894	0.0186196	0.0170233	0.0281328	0.0183289	0.0288715	0.0203603	0.0175784	0.0303972	0.0203744	0.0228528	0.0234021	0.0138313	0.0201828	0.0195784	0.0166736	0.0182687	0.0234146	0.020626	0.0273276	0.0354442	0.0223196	0.0212133	0.0206473	0.0249729	0.0258236	0.0291503	0.0234791	0.021709	0.0238432	0.0216121	0.0315306	0.0239743	0.0244845	0.0189816	0.0272697	0.0245445	0.0258297	0.0212068	0.0254196	0.0225378	0.016928	0.0187186	0	0	0
chrX-73530000-76782000	0.0971415	0.0152322	0.0153368	0.0164566	0.0176419	0.0159659	0.0235236	0.0161889	0.0197878	0.015964	0.0204778	0.0210716	0.018283	0.0205838	0.0211387	0.0123235	0.018657	0.0170129	0.0193969	0.0187188	0.0243708	0.0197559	0.026586	0.0237605	0.0212502	0.018591	0.0183965	0.0192838	0.0184069	0.0187003	0.019861	0.0224373	0.0204163	0.0249198	0.0160534	0.0205064	0.018172	0.021228	0.0200855	0.0133786	0.0212437	0.0202747	0.0190433	0.0227258	0.0197793	0.0196032	0	0	0
chr22-33210000-35657000	0.524185	0.12698	0.121019	0.121281	0.123573	0.103757	0.164511	0.17155	0.160941	0.151678	0.109603	0.137882	0.166465	0.121328	0.0902982	0.122832	0.132935	0.112372	0.112648	0.104807	0.0879016	0.0705224	0.115442	0.131904	0.092425	0.100557	0.0966434	0.103497	0.169489	0.106312	0.127017	0.105393	0.139697	0.100257	0.177077	0.140908	0.148308	0.121371	0.118828	0.163096	0.119282	0.118859	0.126049	0.120678	0.122246	0.144651	0.196552	0.121389	0.129758
chr14-24912000-31051000	0.448327	0.0946657	0.0893742	0.139076	0.132191	0.0854754	0	0	0	0	0	0	0.144972	0.119472	0.125683	0.104334	0.118568	0.108544	0.115025	0.116426	0.127863	0.117263	0.13699	0.115334	0.115732	0.124759	0.143353	0.130941	0.119133	0.129922	0.141713	0.1233	0.120637	0.131719	0.146571	0.159376	0.123204	0.122854	0.163756	0.126848	0.112409	0.141299	0.112102	0.138544	0.128168	0.163434	0.0997406	0.121582	0.123792
chr14-31155000-31350000	0.335177	0.0944723	0.0639427	0.124748	0.0809759	0.0479272	0	0	0	0	0	0	0.136234	0.111132	0.0503612	0.107897	0.123707	0.0941387	0.067314	0.0692207	0.0901419	0.114931	0.105356	0.0752378	0.113707	0.0775103	0.129938	0.118743	0.0584705	0.0808535	0.0706156	0.103224	0.0828199	0.102007	0.0937025	0.108813	0.11252	0.12838	0.226912	0.180208	0.159426	0.150053	0.0832501	0.225437	0.137547	0.107832	0.10277	0.070197	0.0917966
chr15-35317000-39363000	0.391863	0.0832376	0.0858079	0.152694	0.128094	0.100372	0.16986	0.122211	0.138087	0.119581	0.105487	0.134424	0.12742	0.125784	0.108395	0.118153	0.104956	0.0978575	0.105958	0.0894135	0.107075	0.101419	0.125049	0.104331	0.11005	0.110382	0.148391	0.145615	0.121412	0.128934	0.119684	0.120288	0.110018	0.148411	0.133093	0.116786	0.113659	0.114616	0.141707	0.111493	0.123899	0.124967	0.121686	0.146679	0.132842	0.146481	0.107265	0.125316	0.109766
chr15-23115000-29989000	0.504728	0.116489	0.117199	0.121499	0.110108	0.0855029	0.112746	0.105879	0.113085	0.117306	0.0995318	0.128073	0.149004	0.164213	0.0988478	0.0878888	0.0963812	0.0919469	0.0922418	0.0959872	0.0974848	0.0673801	0.124032	0.119238	0.0965	0.0992388	0.111298	0.105124	0.130483	0.10507	0.122529	0.111821	0.118306	0.0871331	0.126578	0.152502	0.116442	0.11985	0.104218	0.102729	0.0944713	0.110333	0.0989256	0.106215	0.113083	0.134789	0.128275	0.114435	0.116894
chr21-40856000-42477000	0.493926	0.0944529	0.0918774	0.133059	0.086371	0.0999345	0.128425	0.133899	0.0968625	0.118539	0.0810382	0.104131	0.120702	0.0710028	0.072699	0.0951839	0.115143	0.0890233	0.0879491	0.0770654	0.0873205	0.0663634	0.0955825	0.10861	0.0891386	0.0962256	0.108114	0.0949311	0.131297	0.100506	0.116095	0.0995979	0.122212	0.0949873	0.164787	0.137443	0.118753	0.129165	0.145582	0.136264	0.144903	0.112396	0.107936	0.112014	0.115671	0.116335	0.109891	0.120474	0.102014
chr21-42678000-42831000	0.60518	0.0775949	0.0905507	0.148393	0.0516023	0.0678707	0.172128	0.162991	0.134588	0.0837264	0.0755233	0.0809719	0.0826817	0.0912782	0.0550164	0.0851291	0.103518	0.106649	0.0881755	0.0570851	0.0665134	0.0781228	0.128682	0.121462	0.0845374	0.0842987	0.0460019	0.0189174	0.111782	0.0785133	0.0642859	0.0849655	0.133703	0.0866729	0.176294	0.102362	0.110902	0.104123	0.123943	0.131244	0.158037	0.119846	0.0903841	0.133251	0.118493	0.071989	0.116427	0.137182	0.07614
chr12-39300000-45588000	0.276316	0.0679696	0.0774455	0.0809829	0.0795207	0.0634151	0.1069	0.095035	0.0828937	0.0747344	0.0892705	0.105345	0.0667252	0.0686208	0	0	0.0751765	0.0667808	0.0767738	0.074122	0.0808223	0.0743723	0.0854929	0.0626862	0.070172	0.0720471	0.0788002	0.0819331	0.0735124	0.0874003	0.0894727	0.0762932	0.0733981	0.0844744	0.0994908	0.0968146	0.0867233	0.0828825	0.0851125	0.0726507	0.0754423	0.0946182	0.0793635	0	0	0	0.0725936	0.0764822	0.0823297
chr3-101929000-104500000	0.222441	0.0410813	0.0448606	0.064339	0.0712437	0.0581613	0.0651183	0.0506534	0.0645753	0.0519234	0.0720285	0.0770228	0.0484658	0.0508544	0.0684816	0.0865121	0.0470554	0.0467078	0.0646696	0.0622293	0.0780846	0.0810683	0.0769118	0.0536409	0.0620946	0.0651376	0.0648804	0.0743009	0.0446247	0.0560678	0.0652273	0.0631221	0.0492055	0.083386	0.0629474	0.0633715	0.0652011	0.0624061	0.0639241	0.0400279	0.0826275	0.073293	0.0571784	0.168755	0.17822	0.199404	0.0675538	0.051112	0.0631589
chr3-114876000-119492000	0.245334	0.0473235	0.0447322	0.0769264	0.0700757	0.0488436	0.0974789	0.0636927	0.06464	0.0706819	0.0785445	0.0785499	0.0616876	0.0552847	0.0756814	0.0894594	0.0613849	0.0615878	0.0661304	0.064144	0.0810073	0.0708726	0.0846226	0.0740772	0.0636367	0.0739048	0.0844473	0.0719158	0.0655222	0.0778108	0.0678274	0.0683672	0.055363	0.077528	0.0738751	0.0741082	0.0698524	0.0752957	0.0680314	0.0647013	0.0748117	0.0751133	0.0680653	0.137138	0.138989	0.146482	0.0727818	0.0698418	0.0678421
chr3-107489000-111383000	0.253868	0.0495167	0.0469636	0.0637194	0.0646778	0.046001	0.0719789	0.0633297	0.0803136	0.0644091	0.0670008	0.088137	0.0550649	0.053982	0.0648498	0.0960994	0.0667356	0.0549988	0.0689627	0.0653512	0.0772139	0.0684891	0.0715546	0.0659345	0.0613543	0.0639669	0.0732025	0.0715413	0.0596586	0.0746156	0.0670619	0.0717217	0.0546071	0.0922319	0.0707203	0.0741458	0.0633336	0.066919	0.0730483	0.0573687	0.0660863	0.0731883	0.0639234	0.144797	0.158518	0.170612	0.0506063	0.0562442	0.0618393
chr16-75703000-80558000	0	0.0432569	0.0464424	0.0541131	0.0575671	0.0429913	0.0728423	0.0679158	0.0660069	0.0726989	0.0600332	0.0680597	0.0578448	0.0468676	0.0570703	0.0504563	0.0590968	0.049075	0.0539604	0.0553594	0.0482102	0.0544707	0.0698214	0.0571141	0.0591431	0.0552901	0.0495797	0.0599141	0.0675181	0.054511	0.0568265	0.0564886	0.0598759	0.0632775	0.0771526	0.0652446	0.063813	0.0571887	0.0533812	0.0754822	0.0565626	0.0573755	0.057029	0.0598393	0.0580077	0.066616	0.059164	0.0617459	0.0677704
chr16-58790000-66379000	0	0.0529999	0.0540825	0.0708395	0.0750086	0.0531594	0.072627	0.0759437	0.0814021	0.0682302	0.0804177	0.0943508	0.0675105	0.0626315	0.0702476	0.0633698	0.0661256	0.0600694	0.0725007	0.0738655	0.0713147	0.0596537	0.0829059	0.0649569	0.0707057	0.0675562	0.0667752	0.0698894	0.0644156	0.0693008	0.0810681	0.0648994	0.0646931	0.074701	0.0718869	0.0769888	0.0738414	0.0638756	0.0666345	0.0678032	0.0650883	0.0746448	0.0692837	0.0630893	0.0747598	0.0934144	0.0849417	0.0609657	0.078961
chr16-50378000-53097000	0	0.0790454	0.0718444	0.104675	0.076948	0.0595784	0.0968576	0.0963021	0.0887505	0.0792249	0.0778375	0.106362	0.0863049	0.0759816	0.0634641	0.0718541	0.0772934	0.0623098	0.0708047	0.0708148	0.0702617	0.0609948	0.089726	0.0836359	0.0640153	0.0719315	0.0683379	0.0633373	0.0972335	0.0832516	0.0873605	0.0698653	0.0855308	0.0776279	0.0931216	0.0969902	0.0824718	0.0790975	0.0767182	0.081237	0.0762243	0.0677969	0.0673339	0.0804875	0.0787792	0.0957479	0.103185	0.0830669	0.0822928
chr16-48659000-50088000	0	0.079928	0.0719859	0.0987332	0.056907	0.0381505	0.103994	0.0969507	0.075653	0.0920031	0.0504319	0.0727424	0.0792304	0.0798687	0.0589049	0.0494291	0.0608736	0.0452289	0.0562618	0.0525075	0.0521161	0.0439133	0.0539129	0.0995887	0.0593503	0.0573272	0.0517159	0.0450661	0.0842764	0.0638349	0.0684854	0.0528217	0.0621584	0.0626392	0.0803727	0.0721214	0.0604962	0.0509633	0.0663518	0.0930946	0.0688912	0.0671615	0.0530144	0.0662072	0.0604795	0.0634134	0.0747939	0.0670531	0.0632289
chr16-81888000-83907000	0	0.0529214	0.0385984	0.085544	0.0527908	0.0493752	0.103419	0.0967533	0.0659755	0.0781412	0.0445051	0.0684554	0.0770672	0.0561714	0.0531566	0.0617816	0.0666186	0.0484914	0.0620337	0.0546638	0.0520077	0.0410711	0.0635972	0.0908331	0.066442	0.056146	0.0564736	0.0584175	0.0737669	0.0557788	0.0652793	0.0604406	0.0567925	0.0651335	0.0820966	0.0585526	0.0706384	0.0631236	0.0641817	0.0733494	0.0786997	0.0605785	0.0500298	0.0724198	0.0701132	0.0721592	0.0827145	0.0732219	0.0664946
chr16-5149000-8870000	0	0.0589976	0.0615734	0.061452	0.0541055	0.0429071	0.0818974	0.0945708	0.0526595	0.0660447	0.0504418	0.0681226	0.0813379	0.0590154	0.0444892	0.0504856	0.0613909	0.0475864	0.0528406	0.05596	0.0476742	0.0415585	0.066082	0.0660428	0.0483413	0.0476872	0.0442612	0.0484208	0.0823493	0.055537	0.0740787	0.0531648	0.0711069	0.047369	0.0841801	0.0712797	0.066514	0.0675838	0.050963	0.0772372	0.0612683	0.0557526	0.0568368	0.0478984	0.0592172	0.0674082	0.0807851	0.0612503	0.0657452
chr16-25193000-27211000	0	0.0630613	0.0617974	0.0763812	0.0632878	0.0558132	0.086861	0.110033	0.0691739	0.0706079	0.0577929	0.0782996	0.0831804	0.0699122	0.0546745	0.0610675	0.0661576	0.0559444	0.0652576	0.0586613	0.0557052	0.0397385	0.0640336	0.0840044	0.0649117	0.0511434	0.0608391	0.0580032	0.0852896	0.0553296	0.0804787	0.0601815	0.0674136	0.0583754	0.104139	0.0739029	0.0776478	0.0840698	0.067716	0.0880855	0.0663521	0.0702574	0.07496	0.0607199	0.0620625	0.0828539	0.0888343	0.0616898	0.0736814
chr20-57871000-60470000	0.255671	0.0485145	0.0485085	0.0530382	0.0396935	0.0347606	0.0685182	0.098794	0.0510047	0.0531799	0.0386097	0.051838	0.0893974	0.0689282	0.0334671	0.0531984	0.0467829	0.03767	0.0418069	0.0383915	0.0354774	0.0419658	0.0457816	0.0538157	0.0393863	0.0386925	0.0311429	0.0419472	0.061052	0.0459309	0.0552527	0.034206	0.0515062	0.0450706	0.0739865	0.0517061	0.0493027	0.0446585	0.0453998	0.0495763	0.0562636	0.042031	0.0548274	0.0475561	0.0477777	0.0574044	0.0813906	0.0579348	0.0583789
chr20-52976000-54931000	0.186662	0.0607265	0.053858	0.0688506	0.0664997	0.0472734	0.0782595	0.0836216	0.0691228	0.0627661	0.0687487	0.0861426	0.0526287	0.0561628	0.0554948	0.059448	0.0645618	0.0556867	0.0624792	0.0633577	0.0569439	0.0389765	0.0731227	0.0660399	0.0582205	0.0555616	0.0522021	0.0569988	0.0685271	0.0664376	0.0764723	0.0570568	0.0664536	0.0580332	0.079666	0.0754575	0.0664414	0.0787713	0.056044	0.0624835	0.0659632	0.0574729	0.0658146	0.0609405	0.0769817	0.0904842	0.0671989	0.0485455	0.0781909
chr20-18571000-21104000	0.199975	0.0591524	0.0582502	0.0729871	0.0377147	0.0350513	0.0764922	0.0760261	0.0663062	0.0499076	0.0446577	0.0492913	0.0679211	0.057606	0.0404315	0.0522113	0.0489157	0.0369907	0.0436159	0.0410637	0.0412716	0.0389303	0.0415674	0.0521288	0.0433305	0.0397405	0.0479315	0.0454207	0.0512021	0.0422371	0.0452374	0.043706	0.0516439	0.0492989	0.0587391	0.0463718	0.0502408	0.0467206	0.0511578	0.0416193	0.053184	0.0503651	0.0445063	0.0535742	0.0536797	0.0486222	0.0553812	0.0626868	0.0524966
chr20-21372000-25174000	0.292244	0.0757493	0.0696903	0.0825363	0.0448541	0.0417881	0.0682782	0.0896409	0.0614389	0.0614457	0.0485873	0.0568195	0.0720355	0.062888	0.0415119	0.0450619	0.0481626	0.0431526	0.0527938	0.0490769	0.0410011	0.0477467	0.0499832	0.0497792	0.0402402	0.0461942	0.0430406	0.0373023	0.0624142	0.0473929	0.0626052	0.0450008	0.056778	0.0470865	0.0714018	0.0572041	0.0570176	0.0592602	0.0590214	0.0547957	0.0590545	0.0511016	0.0566934	0.0500199	0.0578086	0.0616267	0.0729145	0.067686	0.0579549
chr6-47226000-48100000	0.261737	0.0477766	0.0427992	0.0751484	0.0695568	0.0641588	0.124834	0.0745023	0.0905613	0.0532277	0.0668004	0.0624573	0.0564487	0.0421512	0.0529706	0.0739391	0.0501827	0.0463827	0.0644547	0.0517827	0.0561012	0.0615418	0.0617038	0.0839323	0.0646922	0.0747078	0.0591893	0.0596092	0.0464745	0.0747347	0.0810267	0.0582958	0.0529706	0.0847144	0.0836247	0.0546244	0.060753	0.0559844	0.0723239	0.0545661	0.0612593	0.0703051	0.068105	0.0765401	0.0694751	0.0853512	0.0458583	0.0548163	0.0560788
chr6-65700000-72081000	0.249669	0.0479246	0.0449433	0.0758633	0.0704018	0.051262	0.077827	0.06101	0.0653484	0.0534112	0.0853485	0.0999264	0.0515449	0.0506023	0.0800285	0.0600577	0.0604866	0.0558584	0.0706264	0.0731662	0.0914847	0.0744591	0.0744538	0.0538019	0.0690624	0.0672229	0.0870273	0.0797184	0.0527114	0.0654773	0.0749896	0.0703839	0.0638638	0.0874573	0.0746555	0.0832505	0.0678769	0.0695482	0.0797445	0.060971	0.0641477	0.0787795	0.0691141	0.062752	0.068363	0.0875609	0.0622883	0.05792	0.0687288
chr6-38140000-41372000	0.23256	0.0507925	0.0537967	0.0597107	0.0555331	0.0395191	0.0721714	0.0760155	0.0641111	0.0619563	0.0422439	0.0578564	0.0596245	0.0478293	0.044854	0.0514592	0.0555634	0.0375496	0.0433209	0.0459401	0.0440816	0.0388318	0.0561497	0.0617359	0.0452789	0.0444581	0.0381095	0.0468661	0.0714373	0.0585388	0.0528509	0.0468391	0.0571864	0.0478686	0.0670339	0.0567416	0.0626379	0.0563324	0.0567179	0.0724847	0.0537942	0.0540784	0.0494841	0.0536177	0.0567083	0.063201	0.0709615	0.0567527	0.0563517
chr6-45678000-47083000	0.337264	0.050262	0.0569454	0.105614	0.0651842	0.0565404	0.0897044	0.0995929	0.0714492	0.0712608	0.0623311	0.071505	0.0684287	0.0673514	0.0524222	0.0524128	0.0585316	0.0571616	0.0583907	0.053687	0.0513601	0.0845415	0.063059	0.0783169	0.0579969	0.0611035	0.0706334	0.0684963	0.0689785	0.0729408	0.0728055	0.062678	0.0697337	0.0723611	0.0817456	0.0544757	0.0771462	0.0558834	0.0719842	0.0446626	0.0774436	0.0662262	0.0706095	0.0877436	0.0729137	0.0823134	0.0832032	0.0769669	0.0718926
chr6-44435000-45337000	0.271727	0.0388049	0.0380147	0.0728157	0.0551435	0.0431716	0.0959326	0.0952288	0.0749086	0.0583027	0.0581529	0.0572994	0.0701236	0.0568596	0.0451049	0.0666455	0.0542978	0.040703	0.0588158	0.0453338	0.056411	0.0720546	0.0697531	0.0731942	0.0577677	0.0619996	0.0690564	0.0657808	0.0474019	0.0624265	0.0637906	0.0557888	0.0614722	0.0539063	0.0607716	0.0512485	0.0554616	0.0492003	0.0735828	0.0695687	0.105312	0.0713666	0.0779893	0.080521	0.0644274	0.0682706	0.0481377	0.101677	0.0675681
chr19-27731000-33069000	0.340846	0.0796583	0.0781195	0.0681861	0.0543824	0.0382457	0.07337	0.0918167	0.0606146	0.0632882	0.0545603	0.0659944	0	0	0.04504	0.0517589	0.0596434	0.0530593	0.0486061	0.0548209	0.0469892	0.0413931	0.0606837	0.0645557	0.0444456	0.0489349	0.0461098	0.0470899	0.0781955	0.0504094	0.0644367	0.0493412	0.0641014	0.051026	0.0806824	0.0747571	0.062599	0.0656468	0.0621514	0.0621762	0.0624848	0.0614814	0.055655	0.0584547	0.0578354	0.0667947	0.0823726	0.058446	0.0707066
chr19-56213000-57750000	0.439904	0.0476675	0.0424272	0.0480262	0.03578	0.0426337	0.0742773	0.108166	0.0554381	0.0635298	0.0540309	0.0654032	0	0	0.039658	0.0404601	0.0526438	0.0463323	0.0512901	0.0456026	0.0448322	0.0442467	0.0507008	0.0552978	0.0494965	0.0457101	0.0435817	0.0477274	0.0709843	0.0439626	0.0560491	0.0445942	0.0538655	0.0495852	0.0691032	0.0581449	0.0519823	0.0597384	0.0652348	0.0450504	0.0565721	0.0569805	0.0704132	0.0566023	0.0501455	0.0536897	0.0839256	0.0743185	0.0564147
chr9-27574000-28766000	0.219327	0.0556372	0.0383549	0.067345	0.0695462	0.0561898	0.113624	0.0720607	0.0631624	0.0755101	0.0799743	0.0808721	0.0615535	0.0472683	0.074736	0.0617785	0	0	0	0	0.0787767	0.0902475	0.0872535	0.067695	0.0646401	0.0745581	0.101854	0.0837712	0.0699457	0.0821956	0.0767386	0.0638517	0.0704525	0.0750935	0.0919731	0.0896397	0.0795191	0.0887803	0.119316	0.0631722	0.0724461	0.0760964	0.0749041	0.0665433	0.0706293	0.0735016	0.0616445	0.0631597	0.0808061
chr9-28929000-32373000	0.260944	0.0433273	0.0452556	0.056506	0.0561647	0.0479411	0.0775604	0.0535022	0.0526908	0.0484521	0.0693982	0.0804307	0.0481182	0.0448851	0.0780078	0.0571644	0	0	0	0	0.0761549	0.0592173	0.0816498	0.0668816	0.0643814	0.0660052	0.0849131	0.0640809	0.0579357	0.0735741	0.0665426	0.0657511	0.0642431	0.0815012	0.0803398	0.0855942	0.0670218	0.0736803	0.076169	0.059034	0.0566679	0.0762943	0.063896	0.0624341	0.0643586	0.074865	0.0513997	0.0588236	0.0766019
chr11-59438000-60593000	0.282941	0.0521029	0.0719701	0.0603758	0.0565079	0.0494486	0.0879482	0.136743	0.0780001	0.0840583	0.0631856	0.0844684	0.0861608	0.0721314	0.0595177	0.0711308	0.0721501	0.0580556	0.0609274	0.0561416	0.06755	0.0607988	0	0	0	0	0.0505782	0.0601425	0.0843203	0.0715031	0.0786292	0.0686202	0.06867	0.0548553	0.0964261	0.0660483	0.0762407	0.077503	0.0674982	0.0956206	0.0837389	0.0682318	0.0692349	0.0645379	0.0778374	0.0728219	0.0906093	0.065578	0.0693726
chr11-54695000-57069000	0.250077	0.0770821	0.0744068	0.0587481	0.0771557	0.0524897	0.0676166	0.0906498	0.0710182	0.0630482	0.0831291	0.104533	0.0792198	0.0720125	0.0811573	0.0434693	0.0691786	0.0611085	0.0720327	0.0802698	0.0846942	0.0497194	0	0	0	0	0.0723396	0.0774185	0.0660379	0.0705243	0.0981917	0.0778987	0.0767962	0.0667206	0.106654	0.0993808	0.0887267	0.084361	0.0789917	0.0669626	0.0630511	0.0931794	0.076486	0.0735328	0.0705084	0.0885734	0.101298	0.0645789	0.0836599
chr15-44198000-44539000	0.351395	0.0492217	0.0304712	0.118895	0.0586541	0.0609045	0.0661975	0.111051	0.120774	0.088973	0.0695551	0.072661	0.118713	0.0677871	0.0562264	0.0793296	0.0757433	0.0620575	0.0641556	0.0535544	0.0642082	0.0394337	0.0652682	0.0487611	0.0596047	0.0715095	0.0908166	0.074976	0.0738383	0.125497	0.0663408	0.0565686	0.0610422	0.0885792	0.132683	0.0533353	0.0703497	0.0889865	0.0926849	0.0637938	0.114803	0.0732223	0.0722911	0.117706	0.0793841	0.0861335	0.0652984	0.120426	0.071658
chr15-60850000-62133000	0.267449	0.0558391	0.0529118	0.0998566	0.0816386	0.0687964	0.098723	0.0698292	0.0621934	0.0898607	0.0542747	0.0748343	0.0647469	0.0596803	0.0637856	0.067158	0.0841336	0.0699498	0.0636589	0.0488902	0.0651372	0.0663785	0.080064	0.0914816	0.0688404	0.0777519	0.0592467	0.0721897	0.0884976	0.0795842	0.0815173	0.0722334	0.078043	0.0924489	0.114611	0.0775722	0.0729669	0.0733185	0.0804714	0.0847766	0.0897436	0.0714593	0.0904453	0.0873971	0.0811052	0.076743	0.0971893	0.0618806	0.0730816
chr15-31788000-34309000	0.383367	0.0608638	0.0674147	0.0925988	0.0644548	0.0581742	0.0909718	0.078609	0.0739488	0.0769944	0.0544906	0.0629804	0.0910093	0.0785142	0.0532356	0.0751976	0.0618648	0.0604291	0.0595773	0.0441962	0.0543751	0.0670689	0.0682445	0.0625217	0.0564018	0.0626009	0.0687492	0.0673879	0.0777959	0.0701003	0.0626368	0.0694233	0.0598007	0.0764596	0.0871772	0.0633175	0.0618799	0.0621134	0.0794499	0.0727121	0.0756682	0.0713127	0.0632638	0.0992962	0.0704564	0.0807859	0.0727663	0.082256	0.0604052
chr15-48225000-48604000	0.344905	0.0567083	0.0411241	0.0834395	0.0624946	0.053428	0.104231	0.0877314	0.101873	0.0693786	0.0698022	0.0980636	0.110148	0.0800501	0.0740326	0.103098	0.0771498	0.0857712	0.118332	0.0523748	0.0683481	0.112353	0.111802	0.10839	0.0804428	0.0909263	0.0807825	0.0878235	0.0714489	0.095086	0.092129	0.0863034	0.086644	0.134126	0.0654293	0.0879774	0.0845235	0.0810652	0.0917312	0.099342	0.109369	0.111174	0.102324	0.110947	0.0904277	0.116246	0.0528762	0.108352	0.0708457
chr15-53039000-55471000	0.374007	0.0675006	0.0686446	0.101358	0.10107	0.073441	0.104163	0.0725373	0.0867879	0.0981386	0.103903	0.123849	0.0915482	0.0710872	0.0926818	0.0700344	0.0959831	0.0899485	0.0895052	0.0833615	0.100426	0.0712646	0.118266	0.0856634	0.089956	0.090571	0.104475	0.0880684	0.103336	0.114223	0.118498	0.112423	0.102855	0.0975427	0.11234	0.110929	0.100083	0.0932666	0.0788406	0.0921999	0.0923212	0.0901551	0.093451	0.0843535	0.0961942	0.113086	0.0869795	0.0919316	0.099423
chr15-45974000-47971000	0.40395	0.0684803	0.0678753	0.121153	0.103717	0.0579017	0.101835	0.0690003	0.0856967	0.101467	0.0987689	0.125959	0.101811	0.0857702	0.0853142	0.0878661	0.0853448	0.0862642	0.101062	0.0780867	0.0944894	0.0994866	0.102413	0.0937201	0.103429	0.0993873	0.0891586	0.105764	0.0974719	0.118274	0.120691	0.104426	0.0922848	0.131612	0.108336	0.103107	0.0977165	0.0887059	0.0901114	0.0942113	0.112821	0.103489	0.102203	0.109678	0.0943798	0.121421	0.0626817	0.0988035	0.0849063
chr13-35500000-40604000	0.378393	0.0664297	0	0.0780614	0.0778347	0.0659586	0.114506	0.0907497	0.0932438	0.0853156	0.083898	0.118151	0.0797246	0.0669124	0.0791322	0.0576729	0.0778693	0.0645251	0.082145	0.077095	0.0792692	0.0911953	0.0858069	0.0689216	0.0762875	0.0813038	0.092206	0.0835438	0.0744964	0.0819644	0.0777682	0.0896887	0.0737301	0.0965149	0.0915357	0.0889985	0.0885565	0.0794308	0.100376	0.0846989	0.0839915	0.0780208	0.0796627	0.0913686	0.0845422	0.0882793	0.0563527	0.0883049	0.082342
chr13-64300000-66500000	0.378788	0.0429849	0	0.0729775	0.0746451	0.046729	0.0974759	0.0541575	0.0772201	0.0698735	0.0941268	0.0839404	0.138578	0.181246	0.0765228	0.107932	0.0717703	0.0681436	0.0959607	0.080122	0.0853653	0.11817	0.0968857	0.0586854	0.0836525	0.0854656	0.0796606	0.0934088	0.0453478	0.0644991	0.0692973	0.0583272	0.0753661	0.11955	0.0711896	0.0585577	0.0821804	0.0610336	0.0804505	0.0798649	0.0737949	0.0760768	0.0672307	0.0860092	0.0795844	0.0955788	0.072873	0.0796417	0.0856272
chr13-67800000-73274000	0.315523	0.055336	0	0.0572845	0.0756081	0.0410821	0.0726487	0.0556802	0.082436	0.0670011	0.0930897	0.105573	0.125118	0.172148	0.0854559	0.055681	0.066561	0.0608804	0.0935908	0.0933644	0.101377	0.0900717	0.102404	0.0819971	0.0866764	0.0800128	0.103092	0.090651	0.0510146	0.0866323	0.0762802	0.0788033	0.0703152	0.0947249	0.0848274	0.081851	0.0814309	0.0821761	0.0863358	0.0788113	0.0748356	0.0834205	0.0699442	0.083117	0.0814085	0.0900736	0.0870431	0.081661	0.0990265
chr18-37383000-42092000	0.288004	0	0.0719338	0.0867857	0.0878543	0.0840175	0.109455	0.0829666	0.109869	0.0919193	0.118946	0.141326	0.0899947	0.0828355	0.0947394	0.0765949	0.0858441	0.0825138	0.0996523	0.10218	0.096463	0.0904264	0.0959816	0.0953374	0.0906412	0.100528	0.105821	0.0949624	0.0874683	0.0865736	0.101511	0.0937717	0.094199	0.102318	0.106983	0.13711	0.0922572	0.0952089	0.112757	0.0927473	0.09536	0.0979279	0.0819713	0.0925419	0.103316	0.11695	0.0794397	0.10174	0.114944
chr6-49100000-52138000	0.315469	0.0777733	0.0869846	0.104451	0.113895	0.0740994	0.0871636	0.095437	0.101975	0.0759148	0.111874	0.122164	0.07034	0.067835	0.0979421	0.0710293	0.0860335	0.0759628	0.0900502	0.0956566	0.10874	0.0906923	0.106698	0.0897355	0.088186	0.0886173	0.10273	0.0876207	0.0924548	0.092885	0.113178	0.0971544	0.0941224	0.0839764	0.0959541	0.118919	0.102888	0.0966655	0.0771293	0.0930445	0.083229	0.10268	0.0899866	0.0906295	0.0982742	0.12759	0.0990486	0.0778036	0.10098
chr6-61880000-64057000	0.315239	0.0708	0.0792308	0.0804529	0.108799	0.0586706	0.0872726	0.079549	0.0718285	0.0566752	0.108321	0.130175	0.0621765	0.0613854	0.0963419	0.066272	0.090325	0.0839713	0.0881815	0.0992047	0.122814	0.0792689	0.116194	0.0593055	0.0863187	0.0928948	0.10378	0.106029	0.0818338	0.0869074	0.105722	0.0979501	0.104105	0.108122	0.130095	0.125315	0.10885	0.100358	0.103077	0.0922385	0.104722	0.127686	0.101497	0.0882348	0.0941146	0.116136	0.107396	0.0924299	0.103173
chr21-18049000-18756000	0.566233	0.131152	0.152847	0.110103	0.0714696	0.0859231	0.135696	0.0979792	0.111953	0.102992	0.114192	0.0969236	0.124356	0.0776508	0.0684592	0.104158	0.0785793	0.0924993	0.103661	0.0707527	0.115152	0.139477	0.0835435	0.0726305	0.0893818	0.102616	0.119462	0.111558	0.0987775	0.12106	0.0918188	0.0996465	0.0913713	0.160995	0.112608	0.099683	0.101172	0.0853034	0.129641	0.0639048	0.117258	0.13492	0.113532	0.127061	0.125931	0.123215	0.0992083	0.133593	0.0916297
chr21-18986000-27305000	0.387995	0.12616	0.152567	0.0945964	0.111306	0.0846936	0.112208	0.0767605	0.108732	0.0897924	0.12955	0.143356	0.106296	0.0927233	0.116112	0.0861975	0.0934547	0.0837042	0.109165	0.127195	0.127668	0.108747	0.124904	0.089366	0.0982425	0.108363	0.134912	0.117036	0.0866492	0.108516	0.110684	0.107801	0.0973221	0.121188	0.11543	0.137522	0.111148	0.119828	0.125443	0.0863792	0.0962864	0.119021	0.0984897	0.104473	0.126232	0.157876	0.0781602	0.0990809	0.131025
chr21-16855000-16972000	0.418971	0.125963	0.204261	0.0831652	0.0674799	0.0399393	0.112545	0.106571	0.1485	0.095082	0.0701725	0.0496342	0.113528	0.0740879	0.0779399	0.0513797	0.0593542	0.0392245	0.0607696	0.0678634	0.0593039	0.0957755	0.0329238	0.0250793	0.0521159	0.0749266	0.0360938	0.0803988	0.0548161	0.0866288	0.0672529	0.0591385	0.0644154	0.141677	0.0669304	0.0582927	0.0450079	0.0680804	0.108053	0.12872	0.08857	0.110039	0.107917	0.0898481	0.0604951	0.0770232	0	0.105296	0.0728545
chr21-33121000-33630000	0.363822	0.0651469	0.0626027	0.108327	0.0403289	0.0428425	0.0960883	0.137907	0.0859687	0.0755018	0.0639227	0.066933	0.0952708	0.0473056	0.0633932	0.0728299	0.0713282	0.0591064	0.0558746	0.0545974	0.0624031	0.0469658	0.0773611	0.0768637	0.0624386	0.0748301	0.0663729	0.0777136	0.0737343	0.0663757	0.0721417	0.053551	0.0641623	0.089738	0.126497	0.0774182	0.0775923	0.0611061	0.0745121	0.072326	0.0972704	0.0620847	0.0826867	0.093876	0.0892884	0.0990154	0.0874922	0.0932283	0.0775921
chr21-30869000-32990000	0.354377	0.089751	0.100919	0.0917523	0.0811477	0.062178	0.0963764	0.0918827	0.083737	0.0937738	0.0841563	0.0940031	0.0980135	0.0608491	0.0824597	0.0765245	0.0879996	0.0752496	0.0854384	0.0744962	0.0886902	0.0796007	0.0932297	0.0899235	0.0796247	0.0876988	0.0982241	0.0791479	0.0949697	0.104069	0.10063	0.0950992	0.0932325	0.0937833	0.116505	0.118143	0.099862	0.109446	0.0993417	0.0733722	0.0966295	0.0978562	0.0892946	0.0964218	0.100932	0.107636	0.102883	0.0933644	0.0914957
chr21-35360000-35705000	0.489407	0.0581438	0.0662595	0.0752103	0.0396665	0.0511686	0.13813	0.115117	0.0634175	0.0703532	0.0405441	0.0875288	0.0757796	0.068397	0.0609964	0.0987383	0.0522643	0.0576429	0.0517863	0.0529335	0.0625699	0.0909451	0.08188	0.0680411	0.0739098	0.0595818	0.0612025	0.0531331	0.0702281	0.0413475	0.0598697	0.0413268	0.0551332	0.0747397	0.0857485	0.0600387	0.0644462	0.0549718	0.103825	0.0630541	0.130159	0.0791583	0.0731957	0.0997208	0.0619072	0.0851348	0.0645413	0.0714178	0.0601208
chr21-28878000-30250000	0.313618	0.0844421	0.0807828	0.0697388	0.0598466	0.0461689	0.0703818	0.0646263	0.0759819	0.0638836	0.0578463	0.0773165	0.0676158	0.0666899	0.0531718	0.0715645	0.0555882	0.0460859	0.0738802	0.0559428	0.0600128	0.0751405	0.0555289	0.0570315	0.0624894	0.0650702	0.0723323	0.0664521	0.0599035	0.0640245	0.0664319	0.0632686	0.061471	0.0880627	0.0672231	0.0681215	0.0635426	0.0707741	0.0767871	0.0609825	0.06462	0.0682456	0.0617903	0.0933368	0.0722238	0.0793062	0.0486882	0.0738297	0.0610926
chr21-27504000-28118000	0.345958	0.0593401	0.0643072	0.0713135	0.0608638	0.049046	0.0714864	0.063179	0.0461141	0.0823556	0.0633914	0.0775555	0.0858462	0.0541179	0.0586453	0.0815882	0.0555587	0.0577187	0.0754176	0.063365	0.058763	0.0681348	0.0641316	0.0748701	0.0698171	0.0590795	0.0573151	0.0683521	0.046424	0.064807	0.0635425	0.052589	0.0496829	0.0875905	0.0751059	0.0691158	0.0657526	0.0728958	0.0652015	0.109014	0.0900125	0.0921334	0.0714842	0.0892362	0.08494	0.0891496	0.0652771	0.0743128	0.0661741
chr5-53000000-53200000	0.43573	0.0839229	0.0761984	0	0	0	0.0940557	0.0877436	0.0579151	0.0707929	0.0775406	0.0967867	0.0632515	0.0457492	0.0724841	0.0851618	0.0986842	0.0739381	0.0692773	0.0674902	0.101766	0.0597639	0.0856018	0.0733568	0.0776053	0.0785954	0.0809403	0.0747709	0.0475073	0.0938479	0.0983574	0.10903	0.0843382	0.13261	0.09136	0.138931	0.0672869	0.0872402	0.0948167	0.0585676	0.0575705	0.0916823	0.0901876	0.0923802	0.076988	0.0851106	0.0556669	0.14601	0.0724538
chr20-37677000-39594000	0.340947	0.0861684	0.0861826	0.0977094	0.0831936	0.0633778	0.107941	0.12286	0.103725	0.100236	0.0732839	0.0993616	0.101955	0.0938272	0.0713534	0.0587972	0.0735951	0.0706224	0.0918676	0.0650278	0.0634617	0.0794982	0.0944433	0.0803596	0.071423	0.0706447	0.076551	0.0796439	0.0929328	0.0740209	0.0797839	0.0748129	0.0752594	0.0870459	0.104847	0.0944786	0.090192	0.0848836	0.0807863	0.104749	0.0936985	0.0863919	0.0818604	0.0997034	0.0946367	0.106816	0.123704	0.0985395	0.0842615
chr20-40209000-42072000	0.438536	0.0886661	0.0953735	0.112293	0.0813671	0.0710675	0.118138	0.10783	0.0880798	0.10477	0.0793254	0.0907083	0.123244	0.101975	0.0700329	0.0838953	0.083772	0.0747223	0.0860169	0.0773545	0.0608319	0.0673668	0.0930454	0.092139	0.0678399	0.0752885	0.056669	0.064086	0.118959	0.0810023	0.10427	0.0827212	0.0843758	0.072367	0.121897	0.105759	0.0944551	0.10689	0.0559841	0.0943118	0.0686026	0.0907807	0.0861696	0.0964378	0.0905812	0.108031	0.118326	0.0896397	0.0999725
chr19-57947000-58738000	0.764318	0.0582241	0.0328404	0.0553559	0.0479099	0.0531682	0.0832351	0.101586	0.0756581	0.0792696	0.0818827	0.0697451	0	0	0.0549816	0.0607982	0.0725449	0.0705891	0.0608464	0.0532012	0.0596488	0.0538329	0.0681784	0.061208	0.0616694	0.0699356	0.0627306	0.0585458	0.0729726	0.0583731	0.0746074	0.0564606	0.0619317	0.0656621	0.0791995	0.0766428	0.0610253	0.0676132	0.0639303	0.076158	0.0698707	0.0858203	0.0786719	0.0797388	0.0631075	0.0664581	0.097118	0.083065	0.0689677
chr17-9815000-15784000	0.292908	0.0638521	0.0572135	0.0787903	0.0586394	0.0467977	0.0976956	0.101352	0.0728776	0.0713864	0.0556301	0.0719293	0.0811705	0.0598636	0.0524126	0.065462	0.0613958	0.0521536	0.0596802	0.0558245	0.0492355	0.0415514	0.0608061	0.0570239	0.0502721	0.051116	0.0505851	0.0582686	0.0784757	0.0574816	0.0653629	0.0524094	0.0627104	0.0519616	0.0718641	0.0757509	0.0640585	0.0730777	0.0734233	0.0599931	0.060763	0.0653606	0.0674883	0.0648953	0.0718542	0.0770533	0.0641629	0.0651284	0.0655946
chr17-30749000-33893000	0.332618	0.0779958	0.073149	0.0820146	0.0659603	0.0511944	0.0965287	0.140129	0.081461	0.0909251	0.0635436	0.0788085	0.0946895	0.0654042	0.052654	0.0675584	0.0689763	0.0577388	0.0562467	0.0519401	0.055124	0.0446709	0.073513	0.0768411	0.0553618	0.0526251	0.0488024	0.0529343	0.0908138	0.0635204	0.0700765	0.0613547	0.0673482	0.0583471	0.0949245	0.0743986	0.0797445	0.0719039	0.0609861	0.0910129	0.0637231	0.0722201	0.0696104	0.0674796	0.0695123	0.0781338	0.0885288	0.0661781	0.0732924
chr12-3234000-6150000	0.358625	0.0614913	0.0572509	0.0750797	0.0523455	0.0430895	0.0920344	0.11181	0.0732655	0.0672831	0.0513058	0.0626657	0.0990564	0.062591	0	0	0.0589943	0.0514989	0.0545176	0.0523707	0.0480126	0.0517503	0.0578311	0.0640656	0.0517065	0.0482392	0.0477908	0.0483054	0.0715216	0.0587032	0.064987	0.0500454	0.0639989	0.0578563	0.0913062	0.0667021	0.062403	0.0626972	0.0556385	0.0740272	0.0769976	0.0549885	0.0633004	0	0	0	0.09316	0.0791763	0.0698638
chr12-1915000-2896000	0.327575	0.0525809	0.0367187	0.0694315	0.0541903	0.0232877	0.0639182	0.0960336	0.0590368	0.0707894	0.0402961	0.0501199	0.0752227	0.0505625	0	0	0.0447091	0.0418434	0.0442299	0.0458649	0.0411802	0.0304607	0.0532284	0.0538399	0.0455815	0.0443728	0.0408953	0.0408141	0.0648927	0.0459194	0.0528049	0.0376172	0.0508513	0.0563242	0.0709557	0.0540738	0.0539774	0.0479448	0.0365134	0.0716423	0.0774649	0.0528932	0.0514832	0	0	0	0.0794431	0.0586049	0.0614027
chr7-69400000-72277000	0.348342	0.0593366	0.0573047	0.0744064	0.0633003	0.0624425	0.0810768	0.0821849	0.0653118	0.070773	0.0561234	0.0670139	0.0589204	0.0604265	0.0583533	0.0491027	0.0646215	0.0562735	0.0539892	0.0545526	0.0616332	0.0477779	0.0681363	0.0741132	0.0522789	0.0588399	0	0	0	0	0	0	0	0.0606891	0.0916367	0.084464	0.0670113	0.0767312	0.0695754	0.0558368	0.0676359	0.0690233	0.0599788	0.0668772	0.0605981	0.0752919	0.0797176	0.0615352	0.0709096
chr10-49287000-50695000	0.359756	0.05408	0.0509203	0.0673798	0.0504662	0.0409321	0.0841691	0.0669097	0.0644415	0.0632079	0.0447051	0.0536176	0.0700798	0.0395039	0.043343	0.06084	0.0475042	0.0456319	0.0473899	0.0425761	0.054536	0.0557103	0.0629246	0.06773	0.0488183	0.0459446	0.0547367	0.0513913	0.0647826	0.0479904	0.0530907	0.0473551	0.0508507	0.0580795	0.0787905	0.0715825	0.0536068	0.0670788	0.0673414	0.0748734	0.0821852	0.0428098	0.0518835	0.0570137	0.0584713	0.0529808	0.0450712	0.0622201	0.0484317
chr22-25850000-26850000	0.367647	0.0589507	0.0613051	0.104601	0.0434233	0.0638629	0.124153	0.110834	0.0733591	0.0758495	0.0643131	0.0754936	0.0904497	0.0520097	0.0455948	0.0646228	0.064693	0.0531589	0.0530518	0.0559771	0.0545833	0.0806813	0.0770416	0.0909624	0.0537694	0.0613649	0.0633446	0.0600579	0.0833753	0.077706	0.062457	0.0459184	0.0672911	0.0795657	0.0978857	0.0613822	0.0798666	0.0625853	0.0821745	0.0928715	0.0690846	0.0637875	0.0667388	0.0764526	0.0778572	0.0720937	0.0668003	0.0670733	0.0647822
chr1-152020000-153458000	0.386339	0.0529518	0.0650321	0.094732	0.0717408	0.0628252	0.10814	0.152223	0.103819	0.103149	0.0695706	0.0850754	0.107912	0.0683174	0.0510566	0.096846	0.0857402	0.0632965	0.068968	0.0623938	0.0611185	0.0706528	0.0678623	0.0789002	0.0583363	0.0657274	0.0567762	0.0734659	0.0892	0.0757048	0.0900584	0.0726127	0.0848548	0.0686512	0.102257	0.0744806	0.0840221	0.0743839	0.0659365	0.0942574	0.0816717	0.0675551	0.0898949	0.0784197	0.0754717	0.0865752	0.120779	0.0780564	0.0717246
[truncated: 216 more columns]

## Sheet: Fig.5b
Source data for Fig. 5b:	Correlation between trans interaction strength in NADs and distance to centromeres from nHi-C data.
chr	start	end	contacts	distance to centromeres
chr10	100229000	101035000	21827	60482000
chr10	106166000	111625000	124117	68745500
chr10	112837000	114002000	23777	73269500
chr10	116925000	118385000	30508	77505000
chr10	119329000	119993000	12952	79511000
chr10	120147000	120261000	2176	80054000
chr10	121749000	122560000	16903	82004500
chr10	124548000	124572000	499	84410000
chr10	124957000	125725000	13724	85191000
chr10	128325000	128577000	4823	88301000
chr10	128937000	129781000	17919	89209000
chr10	129962000	131899000	44340	90780500
chr10	132016000	133657000	21753	92686500
chr10	13424000	14525000	28257	26175500
chr10	15026000	17183000	56950	24045500
chr10	17295000	17442000	2093	22781500
chr10	18973000	21147000	67514	20090000
chr10	23399000	23591000	4253	16655000
chr10	23812000	24856000	27212	15816000
chr10	25377000	26628000	40007	14147500
chr10	32703000	33169000	7049	7214000
chr10	33633000	34583000	24059	6042000
chr10	35852000	39154000	137392	2647000
chr10	42355000	46819000	135568	4437000
chr10	48379000	49095000	8870	8587000
chr10	4901000	5394000	13749	35002500
chr10	49287000	50695000	42331	9841000
chr10	52403000	54072000	56267	13087500
chr10	54247000	59933000	170173	16940000
chr10	60595000	61551000	16901	20923000
chr10	64030000	64866000	24632	24298000
chr10	6506000	6694000	2166	33550000
chr10	65498000	69540000	147285	27369000
chr10	7540000	7785000	4604	32487500
chr10	77030000	79261000	68504	37995500
chr10	7887000	11504000	132192	30454500
chr10	79815000	80649000	12243	40082000
chr10	81285000	81444000	2784	41214500
chr10	81622000	81888000	5682	41605000
chr10	82016000	88144000	154811	44930000
chr10	91553000	92618000	23056	51935500
chr10	95340000	95406000	1414	55223000
chr10	95527000	96073000	13458	55650000
chr10	96383000	96942000	15638	56512500
chr10	97455000	98240000	17251	57697500
chr10	98374000	98549000	2287	58311500
chr1	100154000	100307000	4311	24969500
chr1	100756000	109095000	349208	20274500
chr11	100720000	101730000	33815	47575000
chr11	10956000	11761000	23620	42291500
chr11	13511000	14261000	24458	39764000
chr11	14806000	16754000	49543	37870000
chr11	27554000	27876000	6616	25935000
chr11	28283000	28522000	4665	25247500
chr11	28738000	28983000	5275	24789500
chr11	29361000	31398000	51390	23270500
chr11	31581000	32057000	6000	21831000
chr11	32199000	32796000	13295	21152500
chr11	36532000	45791000	268997	12488500
chr1	14157000	15205000	13638	110519000
chr11	4164000	6334000	77103	48401000
chr1	142535000	143644000	90551	17889500
chr11	48153000	51593000	166284	3777000
chr1	152020000	153458000	96973	27539000
chr11	54695000	57069000	141899	2232000
chr1	157029000	160148000	102898	33388500
chr11	57569000	59310000	70934	4789500
chr11	59438000	60593000	70475	6365500
chr1	160341000	160958000	17559	35449500
chr11	60753000	60885000	4347	7169000
chr11	61941000	62091000	5532	8366000
chr1	162796000	164537000	52530	38466500
chr1	164741000	165587000	23627	39964000
chr1	165876000	167182000	38584	41329000
chr11	6731000	7987000	46876	46291000
chr1	167403000	167498000	1740	42250500
chr1	169534000	169755000	4355	44444500
chr1	170656000	171399000	16887	45827500
chr1	171579000	172005000	7157	46592000
chr1	172579000	173336000	9758	47757500
chr1	174240000	175119000	15149	49479500
chr11	74745000	74835000	2768	21140000
chr1	175291000	175977000	16583	50434000
chr1	176179000	177998000	39866	51888500
chr11	78296000	82547000	111777	26771500
chr1	179372000	179767000	7553	54369500
chr1	181155000	182757000	33470	56756000
chr11	82998000	85465000	103008	30581500
chr1	183298000	183380000	1395	58139000
chr1	18332000	18395000	659	106836500
chr1	183627000	184654000	19368	58940500
chr11	8405000	8546000	3294	45174500
chr1	18541000	18857000	3210	106501000
chr1	185718000	185763000	710	60540500
chr1	186980000	192647000	92059	64613500
chr11	87025000	88020000	24111	33872500
chr11	88225000	92735000	126610	36830000
chr11	92868000	93199000	10787	39383500
chr1	193247000	197051000	57289	69949000
chr11	93572000	94347000	25174	40309500
chr11	94645000	94789000	3571	41067000
chr11	96165000	100544000	119815	44704500
chr1	198690000	199597000	15742	73943500
chr1	208468000	209394000	17273	83731000
chr1	209650000	209682000	588	84466000
chr12	100751000	101673000	21454	65462000
chr1	210080000	210091000	40	84885500
chr12	101811000	102060000	5506	66185500
chr1	210234000	210290000	1158	85062000
chr12	102606000	104127000	38519	67616500
chr1	210560000	211350000	24759	85755000
chr12	106893000	107100000	4254	71246500
chr12	107509000	108052000	13225	72030500
chr12	10774000	11883000	31310	24421500
chr12	108160000	108902000	17686	72781000
chr12	113061000	113210000	3432	77385500
chr12	113991000	114072000	1618	78281500
chr12	114425000	115061000	15047	78993000
chr12	115845000	116329000	10199	80337000
chr12	117704000	118394000	15454	82299000
chr12	118863000	120058000	29671	83710500
chr12	125730000	127506000	43169	90868000
chr12	127634000	130493000	67773	93313500
chr12	131023000	131057000	760	95290000
chr12	13392000	14916000	66286	21596000
chr1	213626000	214274000	9614	88750000
chr1	214887000	215493000	8137	89990000
chr12	15421000	15739000	11788	20170000
chr1	215852000	216134000	3525	90793000
chr12	15972000	19301000	158700	18113500
chr1	216953000	217569000	8045	92061000
chr1	217921000	218370000	5941	92945500
chr12	1915000	2896000	39798	33344500
chr1	219776000	219797000	302	94586500
chr1	225004000	225037000	562	99820500
chr1	225142000	225402000	4306	100072000
chr1	226617000	226723000	2542	101470000
chr12	27943000	29687000	60013	6935000
chr1	230642000	230688000	1486	105465000
chr12	3234000	6150000	151875	31058000
chr12	32900000	34856000	120348	1872000
chr12	37856000	45588000	431953	5972000
chr1	238204000	239512000	16199	113658000
chr1	239613000	239661000	572	114437000
chr1	240614000	240658000	1700	115436000
chr1	242921000	243020000	1374	117770500
chr12	45726000	46117000	15149	10171500
chr1	247771000	248815000	13400	123093000
chr12	54888000	56073000	68918	19730500
chr12	58350000	62651000	116161	24750500
chr12	63397000	64171000	20482	28034000
chr12	64684000	64778000	1871	28981000
chr12	65195000	65556000	9548	29625500
chr12	65690000	68708000	73449	31449000
chr12	72321000	75885000	101305	38353000
chr12	7368000	7953000	21917	28089500
chr12	76573000	76710000	2103	40891500
chr12	77018000	77129000	1603	41323500
chr12	77278000	79783000	63168	42780500
chr12	80678000	85961000	127494	47569500
chr12	8259000	8808000	14825	27216500
chr12	86787000	86959000	1430	51123000
chr12	8963000	9198000	3046	26669500
chr12	90608000	91316000	13368	55212000
chr12	91639000	91654000	308	55896500
chr12	9330000	10277000	21625	25946500
chr12	94578000	94655000	1522	58866500
chr12	95129000	95316000	3200	59472500
chr12	96959000	98796000	45947	62127500
chr1	29707000	31108000	18823	94792500
chr12	99124000	100463000	34935	64043500
chr13	100384000	100480000	2542	82532000
chr13	101349000	102020000	13361	83784500
chr13	102436000	103217000	18035	84926500
chr13	103538000	109299000	149922	88518500
chr13	19020000	20223000	72064	1721500
chr13	28875000	30013000	19390	11544000
chr13	31636000	32471000	14751	14153500
chr1	33971000	35208000	27991	90610500
chr13	46116000	46522000	5733	28419000
chr13	46637000	47124000	10519	28980500
chr13	47294000	48510000	26985	30002000
chr13	53278000	60382000	196749	38930000
chr13	60755000	73274000	273524	49114500
chr1	37114000	37841000	11344	87722500
chr13	74722000	75840000	31760	57381000
chr13	76457000	77398000	16296	59027500
chr13	77918000	79867000	55143	60992500
chr13	80960000	86044000	72877	65602000
chr1	38604000	39256000	12147	86270000
chr13	91536000	91958000	9430	73847000
chr13	92474000	95186000	62954	75930000
chr13	95327000	95600000	6866	77563500
chr13	96720000	97635000	24154	79277500
chr13	98133000	98488000	9195	80410500
chr1	4023000	5790000	21311	120293500
chr14	106253000	106286000	939	88669500
chr14	106428000	107278000	20423	89253000
chr14	21983000	23186000	45676	4984500
chr14	23799000	24488000	12744	6543500
chr14	31155000	31350000	3526	13652500
chr14	33040000	34369000	46837	16104500
chr14	39902000	45383000	163352	25042500
chr14	45729000	50034000	148127	30281500
chr14	53558000	54853000	36641	36605500
chr14	59971000	61066000	19740	42918500
chr14	62325000	63815000	22411	45470000
chr14	65620000	65658000	637	48039000
chr14	65855000	67612000	46304	49133500
chr14	70619000	70704000	1640	53061500
chr14	70891000	70992000	1699	53341500
chr14	71617000	71770000	3043	54093500
chr14	72131000	73350000	30917	55140500
chr1	47250000	47464000	3588	77843000
chr14	76696000	77218000	9090	59357000
chr14	78340000	79817000	27266	61478500
chr1	47942000	48172000	4151	77143000
chr14	80226000	80512000	4470	62769000
chr14	81487000	81601000	1860	63944000
chr14	82016000	88845000	114892	67830500
chr1	48571000	50886000	56220	75471500
chr14	89114000	89250000	2300	71582000
chr14	89372000	89415000	472	71793500
chr14	90549000	90680000	2318	73014500
chr14	92702000	93080000	6703	75291000
chr14	93854000	94346000	9479	76500000
chr14	94677000	95503000	16015	77490000
chr14	95703000	95803000	1657	78153000
chr14	96040000	96502000	8725	78671000
chr14	97084000	97229000	1929	79556500
chr14	97370000	99351000	43795	80760500
chr14	99466000	99718000	4059	81992000
chr15	35317000	39363000	267347	19090000
chr15	44198000	44539000	17213	26118500
chr15	45084000	45676000	23800	27130000
chr15	45974000	47971000	123260	28722500
chr15	48225000	48604000	14964	30164500
chr15	53039000	55471000	179527	36005000
chr15	56545000	56928000	19119	38486500
chr15	57651000	57818000	5821	39484500
chr15	58028000	58459000	20789	39993500
chr15	60850000	62133000	79061	43241500
chr15	62469000	62549000	1825	44259000
chr1	56386000	59197000	108447	67408500
chr15	73181000	73247000	2423	54964000
chr15	79755000	80043000	9983	61649000
chr15	81492000	81509000	523	63250500
chr15	81737000	82279000	17621	63758000
chr15	84121000	84734000	20992	66177500
chr15	86493000	87545000	32569	68769000
chr15	88633000	88735000	3123	70434000
chr15	88853000	88924000	2139	70638500
chr1	59662000	61435000	62890	64651500
chr16	12171000	14013000	110950	23508000
chr16	19580000	21300000	35891	16160000
chr16	22541000	23418000	23804	13620500
chr16	25193000	27211000	100128	10398000
chr1	63319000	63774000	15142	61653500
chr16	46385000	46691000	71927	9938000
chr16	47008000	48288000	37856	11048000
chr1	64730000	65140000	11699	60265000
chr16	48659000	50088000	55985	12773500
chr16	50378000	53097000	120903	15137500
chr16	5149000	8870000	254335	29590500
chr16	53298000	53455000	2173	16776500
chr16	54405000	56357000	49505	18781000
chr16	58790000	66379000	267174	25984500
chr1	66078000	66414000	9340	58954000
chr16	70838000	71646000	70012	34642000
chr1	67201000	67372000	4994	57913500
chr16	72160000	72600000	9846	35780000
chr16	73523000	74308000	21410	37315500
chr1	67530000	67799000	8178	57535500
chr16	75703000	80558000	162863	41530500
chr16	81888000	83907000	71245	46297500
chr1	68487000	68550000	1724	56681500
chr1	68868000	70514000	56173	55509000
chr16	9232000	10607000	79869	26680500
chr1	70939000	77868000	260623	50796500
chr17	16430000	16880000	9112	7345000
chr17	20254000	20743000	7870	3501500
chr17	20990000	22262000	69967	2374000
chr17	25262000	26572000	54073	1917000
chr17	2953000	3457000	21672	20795000
chr17	30749000	33893000	192889	8321000
chr17	34177000	34840000	12493	10508500
chr17	36079000	36370000	3845	12224500
chr17	49364000	54663000	275836	28013500
chr17	5390000	6341000	34868	18134500
chr17	54784000	54848000	1272	30816000
chr17	56866000	57013000	2839	32939500
chr17	63137000	64187000	36570	39662000
chr17	64740000	65056000	6852	40898000
chr17	66540000	67244000	22549	42892000
chr17	67557000	70552000	76017	45054500
chr17	70729000	70932000	4637	46830500
chr17	71417000	72323000	22950	47870000
chr17	72502000	72691000	4624	48596500
chr17	8299000	9541000	46471	15080000
chr1	78587000	85626000	269503	43093500
chr17	9815000	15784000	316328	11200500
chr18	13140000	15410000	86244	2925000
chr18	24380000	28545000	90414	9262500
chr18	29721000	32162000	72556	13741500
chr18	32590000	32800000	2179	15495000
chr18	33324000	33539000	2840	16231500
chr18	33862000	34352000	11169	16907000
chr18	34490000	36980000	62122	18535000
chr18	37383000	42092000	117507	22537500
chr18	4033000	6540000	165852	11913500
chr18	44757000	45272000	9651	27814500
chr18	48778000	51658000	74619	33018000
chr18	51920000	52338000	4689	34929000
chr18	52665000	54272000	39371	36268500
chr18	57677000	59707000	44364	41492000
chr18	61671000	64874000	70231	46072500
chr1	86176000	87169000	39802	38527500
chr18	65946000	67649000	31492	49597500
chr18	68159000	70884000	64817	52321500
chr18	71082000	72254000	23358	54468000
chr18	72726000	74502000	37703	56414000
chr18	74939000	76793000	47824	58666000
chr1	87503000	88248000	18187	37324500
chr1	88456000	89072000	19539	36436000
chr18	851000	2079000	48237	15735000
chr1	89362000	90259000	35265	35389500
chr1	90502000	91968000	55208	33965000
chr19	11762000	12698000	28306	14270000
chr19	14683000	15186000	18274	11565500
chr19	15585000	16142000	17032	10636500
chr19	19667000	24629000	297948	4352000
chr1	92441000	93068000	15203	32445500
chr19	27731000	33069000	343928	3900000
chr19	33192000	33452000	7214	6822000
chr19	33808000	34636000	24982	7722000
chr19	34974000	35480000	21605	8727000
chr19	36709000	38615000	89902	11162000
chr19	40048000	40272000	6735	13660000
chr19	44349000	44565000	5413	17957000
chr19	44671000	45011000	11511	18341000
chr19	51330000	54313000	113389	26321500
chr19	54763000	55535000	21562	28649000
chr19	56213000	57750000	73808	30481500
chr19	57947000	58738000	28175	31842500
chr19	9268000	9683000	13098	17024500
chr19	9787000	9880000	2531	16666500
chr20	11457000	11650000	1496	15946500
chr20	11932000	17470000	131973	12799000
chr20	18007000	18107000	1899	9443000
chr20	18284000	18392000	1863	9162000
chr20	18571000	21104000	68962	7662500
chr20	21372000	25174000	115050	4227000
chr20	25390000	26319000	19234	1645500
chr20	29419000	30101000	25524	2260000
chr20	37677000	39594000	94213	11135500
chr20	40209000	42072000	108779	13640500
chr20	45048000	45307000	7127	17677500
chr20	46354000	47218000	21699	19286000
chr20	50931000	51390000	17877	23660500
chr20	51999000	52103000	3613	24551000
chr20	5226000	5414000	4291	22180000
chr20	52976000	54931000	111947	26453500
chr20	55718000	55830000	2286	28274000
chr20	57871000	60470000	120326	31670500
chr20	59000	170000	3342	27385500
chr20	7162000	8830000	37535	19504000
chr20	9376000	9945000	14109	17839500
chr2	100108000	101333000	36515	7070500
chr2	102462000	105908000	126270	10535000
chr2	106145000	109059000	102358	13952000
chr2	113649000	120060000	184162	23204500
chr21	14338000	16341000	164367	2739500
chr21	18049000	18756000	19869	5802500
chr21	18986000	27305000	512183	10545500
chr2	122534000	127800000	184353	31517000
chr2	12546000	15277000	28687	79738500
chr21	27504000	28118000	37263	15211000
chr21	28878000	30250000	70593	16964000
chr2	128965000	131504000	52633	36584500
chr21	30869000	32990000	166333	19329500
chr2	131918000	132219000	1847	38418500
chr2	132352000	133963000	27515	39507500
chr21	33121000	33630000	37737	20775500
chr21	34255000	34479000	10767	21767000
chr21	35360000	35705000	12253	22932500
chr2	137158000	137909000	9768	43883500
chr2	138065000	143341000	57096	47053000
chr21	40856000	42477000	121160	29066500
chr2	143829000	144074000	1890	50301500
chr2	145372000	148690000	37784	53381000
chr2	148854000	149361000	5742	55457500
chr2	149576000	150409000	8058	56342500
chr2	151531000	152090000	6656	58160500
chr2	152383000	152842000	5058	58962500
chr2	153631000	154102000	5520	60216500
chr2	154458000	156566000	24146	61862000
chr2	158123000	158589000	5186	64706000
chr2	158780000	159278000	5454	65379000
chr2	16148000	17811000	17264	76670500
chr2	162329000	162753000	4479	68891000
chr2	163643000	163984000	3507	70163500
chr2	165456000	165500000	360	71828000
chr2	165901000	166721000	8427	72661000
chr2	167052000	169800000	30986	74776000
chr2	170008000	170219000	2267	76463500
chr2	171025000	171179000	1645	77452000
chr2	171300000	171493000	2449	77746500
chr2	18001000	19070000	10769	75114500
chr2	180441000	180590000	1270	86865500
chr2	181097000	181242000	1351	87519500
chr2	184228000	184529000	2511	90728500
chr2	185565000	186649000	8655	92457000
chr2	186954000	187157000	1735	93405500
chr2	187846000	188228000	3076	94387000
chr2	193658000	193723000	491	100040500
chr2	193913000	194179000	2308	100396000
chr2	194901000	194952000	399	101276500
chr2	195227000	195264000	284	101595500
chr2	19574000	19665000	894	74030500
chr2	19793000	19809000	212	73849000
chr2	199330000	199492000	1482	105761000
chr2	199761000	199875000	1030	106168000
chr2	2026000	2616000	6715	91329000
chr2	21117000	21145000	333	72519000
chr2	21304000	21520000	2116	72238000
chr22	18643000	18888000	1792	3715500
chr2	22137000	23102000	10895	71030500
chr22	21468000	21752000	1058	6560000
chr2	221778000	221798000	179	128138000
chr22	22338000	23497000	42950	7867500
chr22	23664000	23927000	4863	8745500
chr22	25607000	25735000	2861	10621000
chr22	25850000	26850000	42757	11300000
chr22	27077000	27775000	24040	12376000
chr22	32371000	32867000	16706	17569000
chr22	33210000	35657000	193878	19383500
chr22	43816000	44211000	13996	28963500
chr22	47406000	50124000	112660	33715000
chr2	2737000	2845000	1049	90859000
chr2	29503000	30311000	21089	63743000
chr2	3016000	3030000	206	90627000
chr2	30549000	30641000	1061	63055000
chr2	30937000	32054000	27672	62154500
chr2	33838000	36492000	60463	58485000
chr2	3807000	6224000	25630	88634500
chr2	39794000	39880000	2092	53813000
chr2	40012000	40412000	8482	53438000
chr2	40794000	42026000	31019	52240000
chr2	44916000	45147000	2372	48618500
chr2	45272000	45623000	6668	48202500
chr2	47766000	47920000	2409	45807000
chr2	48148000	48513000	6597	45319500
chr2	48758000	50084000	32054	44229000
chr2	50352000	53443000	69396	41752500
chr2	56313000	58156000	50134	36415500
chr2	58468000	60925000	68158	33953500
chr2	6508000	6804000	3125	86994000
chr2	68537000	69139000	7996	24812000
chr2	6915000	8266000	14327	86059500
chr2	75130000	85009000	380670	13580500
chr2	87966000	88863000	15862	5235500
chr3	101929000	105397000	94220	12763000
chr3	107489000	111383000	142844	18536000
chr3	113680000	114093000	8752	22986500
chr3	114876000	119492000	118975	26284000
chr3	121556000	122069000	12514	30912500
chr3	129859000	130377000	14496	39218000
chr3	130747000	132128000	37278	40537500
chr3	132444000	133138000	17676	41891000
chr3	134239000	135775000	36370	44107000
chr3	136779000	137716000	22575	46347500
chr3	138709000	139000000	4360	47954500
chr3	139116000	140918000	43063	49117000
chr3	142804000	145744000	56835	53374000
chr3	146060000	148636000	44771	56448000
chr3	150677000	150810000	2444	59843500
chr3	152290000	152745000	8072	61617500
chr3	152950000	155410000	44296	63280000
chr3	155779000	156165000	6402	65072000
chr3	157376000	157426000	917	66501000
chr3	157560000	157769000	3890	66764500
chr3	158566000	159313000	12732	68039500
chr3	159884000	159902000	297	68993000
chr3	161154000	167324000	91457	73339000
chr3	167964000	168545000	9267	77354500
chr3	172739000	174035000	19908	82487000
chr3	175603000	176095000	6959	84949000
chr3	178470000	178526000	813	87598000
chr3	179664000	180286000	10580	89075000
chr3	180432000	180479000	803	89555500
chr3	180856000	180868000	210	89962000
chr3	181084000	181196000	1780	90240000
chr3	181844000	181891000	858	90967500
chr3	182168000	182191000	442	91279500
chr3	18466000	19908000	15858	71713000
chr3	20275000	21648000	14414	69938500
chr3	21816000	22038000	2193	68973000
chr3	22402000	22884000	4925	68257000
chr3	24931000	24945000	97	65962000
chr3	25085000	25443000	3799	65636000
chr3	25980000	27112000	12855	64354000
chr3	28018000	28170000	1624	62806000
chr3	28417000	29285000	9530	62049000
chr3	29419000	29561000	1481	61410000
chr3	29876000	29936000	684	60994000
chr3	33923000	36690000	39682	55593500
chr3	3457000	4008000	6496	87167500
chr3	37489000	37809000	4596	53251000
chr3	38568000	39077000	7165	52077500
chr3	39347000	40463000	14460	50995000
chr3	41390000	41698000	2868	49356000
chr3	42306000	42481000	1323	48506500
chr3	43817000	44330000	7430	46826500
chr3	5534000	5775000	2643	85245500
chr3	58545000	63831000	124694	29712000
chr3	6019000	6431000	4589	84675000
chr3	620000	648000	408	90266000
chr3	64004000	65792000	33928	26002000
chr3	66126000	69048000	57587	23313000
chr3	6773000	8358000	18397	83334500
chr3	73132000	78731000	164337	14968500
chr3	87124000	90504000	86018	2086000
chr3	93504000	98939000	180490	5321500
chr4	100040000	100446000	5683	49793000
chr4	101108000	101128000	222	50668000
chr4	101368000	101702000	3559	51085000
chr4	104127000	105976000	25216	54601500
chr4	107288000	108537000	16419	57462500
chr4	109074000	109448000	5529	58811000
chr4	111634000	112474000	10650	61604000
chr4	113939000	114225000	3571	63632000
chr4	115104000	115285000	2070	64744500
chr4	115611000	119345000	44592	67028000
chr4	120724000	122533000	22527	71178500
chr4	126798000	127510000	7541	76704000
chr4	130280000	134035000	38259	81707500
chr4	134705000	134761000	572	84283000
chr4	135638000	137192000	14467	85965000
chr4	137364000	137567000	2018	87015500
chr4	144867000	144917000	378	94442000
chr4	145182000	145209000	315	94745500
chr4	145743000	145858000	1330	95350500
chr4	149556000	149593000	443	99124500
chr4	149770000	149942000	1746	99406000
chr4	156044000	156218000	1994	105681000
chr4	16028000	17502000	26397	33685000
chr4	163223000	163246000	230	112784500
chr4	18028000	22391000	88206	30240500
chr4	26439000	30717000	73970	21872000
chr4	42103000	48062000	114848	5367500
chr4	58026000	66283000	146754	11704500
chr4	68589000	71529000	45748	19609000
chr4	71898000	73162000	24490	22080000
chr4	73342000	73918000	7241	23180000
chr4	75670000	76407000	10378	25588500
chr4	78871000	79445000	10350	28708000
chr4	79862000	83200000	56287	31081000
chr4	84570000	85593000	19418	34631500
chr4	85898000	86332000	6769	35665000
chr4	8715000	13568000	87627	39308500
chr4	90852000	91817000	11356	40884500
chr4	96073000	99160000	42628	47166500
chr4	99368000	99756000	5883	49112000
chr5	102912000	106577000	69958	56344500
chr5	107011000	107454000	8892	58832500
chr5	10767000	13973000	302435	36030000
chr5	107743000	107950000	3819	59446500
chr5	108833000	109017000	3026	60525000
chr5	109219000	110393000	23033	61406000
chr5	110528000	110715000	3121	62221500
chr5	111159000	111465000	6272	62912000
chr5	112957000	114430000	30019	65293500
chr5	114999000	115137000	2066	66668000
chr5	115455000	118228000	51803	68441500
chr5	118885000	121285000	41184	71685000
chr5	121467000	121708000	4288	73187500
chr5	126445000	126633000	3600	78139000
chr5	128207000	130404000	38827	80905500
chr5	135625000	136562000	19964	87693500
chr5	144030000	144241000	3485	95735500
chr5	15022000	16658000	100181	32560000
chr5	152138000	152433000	4294	103885500
chr5	154833000	154905000	1218	106469000
chr5	155531000	155543000	224	107137000
chr5	1674000	5273000	309745	44926500
chr5	17475000	21590000	216213	28867500
chr5	21706000	24639000	146559	25227500
chr5	31567000	32003000	15244	16615000
chr5	34753000	36128000	115458	12959500
chr5	40840000	42937000	204924	6511500
chr5	43573000	46405000	221725	3411000
chr5	49407000	52076000	173658	2341500
chr5	5390000	6596000	88130	42407000
chr5	59135000	60211000	33681	11273000
chr5	60973000	61589000	19850	12881000
chr5	61913000	64024000	89257	14568500
chr5	65497000	66106000	20722	17401500
chr5	66505000	67575000	37774	18640000
chr5	67748000	68306000	13519	19627000
chr5	70970000	71399000	5557	22784500
chr5	73185000	73966000	19248	25175500
chr5	74079000	74524000	11683	25901500
chr5	75016000	75999000	27077	27107500
chr5	78998000	79450000	5259	30824000
chr5	80124000	81013000	16453	32168500
chr5	84028000	85084000	15289	36156000
chr5	85392000	86175000	14749	37383500
chr5	86277000	86537000	4315	38007000
chr5	86709000	89685000	65101	39797000
chr5	89833000	90065000	4581	41549000
chr5	90831000	91021000	3156	42526000
chr5	91409000	91454000	835	43031500
chr5	94306000	94725000	9374	46115500
chr5	96535000	98100000	34043	48917500
chr5	98403000	101958000	64811	51780500
chr6	100039000	100552000	7615	39295500
chr6	101467000	105700000	92220	42583500
chr6	109833000	110363000	9559	49098000
chr6	110574000	110709000	2123	49641500
chr6	112721000	113087000	5392	51904000
chr6	114354000	116418000	49908	54386000
chr6	116613000	116838000	5100	55725500
chr6	117054000	117656000	13538	56355000
chr6	118034000	119152000	26086	57593000
chr6	119291000	119440000	3002	58365500
chr6	120037000	121733000	24569	59885000
chr6	122222000	124766000	32238	62494000
chr6	124892000	125164000	3549	64028000
chr6	126441000	127571000	14296	66006000
chr6	127793000	128135000	4023	66964000
chr6	130111000	131181000	14938	69646000
chr6	131442000	132577000	15310	71009500
chr6	132689000	132757000	1049	71723000
chr6	141960000	142279000	3376	81119500
chr6	145371000	145942000	6299	84656500
chr6	146322000	146524000	2221	85423000
chr6	146814000	146839000	330	85826500
chr6	153667000	153685000	193	92676000
chr6	153846000	154092000	2548	92969000
chr6	154211000	154366000	1840	93288500
chr6	155878000	155895000	194	94886500
chr6	156330000	156343000	140	95336500
chr6	162443000	162551000	1356	101497000
chr6	162759000	162816000	613	101787500
chr6	163335000	163527000	2452	102431000
chr6	164788000	164962000	2438	103875000
chr6	165250000	165264000	213	104257000
chr6	169390000	169426000	499	108408000
chr6	18537000	19707000	36372	41878000
chr6	19809000	20089000	7893	41051000
chr6	20304000	20364000	1602	40666000
chr6	22295000	24354000	60016	37675500
chr6	28994000	29897000	27198	31554500
chr6	38140000	41372000	128191	21244000
chr6	44435000	45337000	18971	16114000
chr6	45678000	47083000	34376	14619500
chr6	47226000	52138000	173570	11318000
chr6	57204000	58779000	64892	3008500
chr6	5721000	5808000	3585	55235500
chr6	61880000	64057000	100095	1968500
chr6	64461000	72081000	219075	7271000
chr6	72202000	74093000	56083	12147500
chr6	76537000	79661000	72156	17099000
chr6	79790000	82339000	60357	20064500
chr6	83205000	83766000	5241	22485500
chr6	83994000	85411000	11973	23702500
chr6	86392000	87849000	28926	26120500
chr6	8644000	8669000	765	52343500
chr6	87986000	88167000	1278	27076500
chr6	88536000	89499000	13630	28017500
chr6	90088000	90320000	1718	29204000
chr7	102824000	102834000	221	42979000
chr7	103056000	104494000	34934	43925000
chr7	106490000	106685000	3759	46737500
chr7	107772000	108103000	6185	48087500
chr7	108226000	110530000	45112	49528000
chr7	112161000	113666000	26270	53063500
chr7	11244000	11444000	2994	48506000
chr7	115023000	115174000	2437	55248500
chr7	115381000	115715000	5442	55698000
chr7	117534000	117695000	2879	57764500
chr7	117873000	120354000	44738	59263500
chr7	121209000	123120000	36033	62314500
chr7	123534000	123675000	2515	63754500
chr7	124640000	125475000	14838	65207500
chr7	125592000	127162000	29488	66527000
chr7	131463000	132422000	17699	72092500
chr7	132827000	132863000	737	72995000
chr7	13318000	15050000	33415	45666000
chr7	133631000	133962000	8047	73946500
chr7	135982000	137279000	61788	76780500
chr7	137380000	137499000	5117	77589500
chr7	140781000	141334000	20112	81207500
chr7	141495000	142048000	21408	81921500
chr7	142223000	142274000	1574	82398500
chr7	142377000	142884000	15789	82780500
chr7	143611000	143878000	6808	83894500
chr7	144013000	144400000	7371	84356500
chr7	144543000	148171000	99957	86507000
chr7	149652000	149946000	4555	89949000
chr7	150148000	150466000	8767	90457000
chr7	15189000	16599000	30881	43956000
chr7	152589000	154673000	53898	93781000
chr7	155980000	156429000	9771	96354500
chr7	157538000	158180000	11018	98009000
chr7	19171000	19714000	9690	40407500
chr7	20716000	22536000	34055	38224000
chr7	25230000	25768000	13486	34351000
chr7	25933000	26163000	3609	33802000
chr7	26410000	26827000	6357	33231500
chr7	28239000	30047000	37600	30707000
chr7	2982000	4597000	48882	56060500
chr7	30758000	32527000	42136	28207500
chr7	33170000	33797000	17346	26366500
chr7	33950000	35838000	44402	24956000
chr7	36492000	38217000	36006	22495500
chr7	38380000	39605000	39599	20857500
chr7	45187000	46167000	13880	14173000
chr7	48144000	51240000	103838	10158000
chr7	51437000	54826000	145079	6718500
chr7	61054000	65325000	137166	3339500
chr7	66796000	72277000	229891	9686500
chr7	7015000	7094000	1675	52795500
chr7	7315000	7503000	3802	52441000
chr7	76272000	76571000	3970	16571500
chr7	76753000	77136000	8963	17094500
chr7	77566000	79685000	60577	18775500
chr7	81401000	83769000	62578	22735000
chr7	8284000	10968000	61490	50224000
chr7	84426000	87881000	84801	26303500
chr7	87989000	91566000	106450	29927500
chr7	92485000	93459000	19608	33122000
chr7	95341000	95769000	8533	35705000
chr7	95951000	97545000	41079	36898000
chr8	104205000	104232000	855	58618500
chr8	104538000	106793000	62387	60065500
chr8	10698000	11473000	8371	34514500
chr8	107165000	107589000	9828	61777000
chr8	108606000	109194000	13802	63300000
chr8	109306000	110206000	19894	64156000
chr8	110727000	115455000	104669	67491000
chr8	118145000	118293000	3147	72619000
chr8	129780000	129797000	704	84188500
chr8	129917000	130599000	28733	84658000
chr8	131746000	132894000	50193	86720000
chr8	133030000	133779000	33822	87804500
chr8	13436000	17012000	71134	30376000
chr8	134715000	135768000	30440	89641500
chr8	135888000	137513000	73570	91100500
chr8	137684000	137924000	3590	92204000
chr8	138349000	140223000	86427	93686000
chr8	140450000	140630000	5409	94940000
chr8	1990000	6263000	100919	41473500
chr8	20097000	21742000	32153	24680500
chr8	23445000	24988000	25991	21383500
chr8	25375000	25943000	11740	19941000
chr8	26526000	27125000	12487	18774500
chr8	31047000	33244000	58935	13454500
chr8	33383000	36682000	96336	10567500
chr8	38961000	39752000	20724	6243500
chr8	42897000	43838000	23085	2232500
chr8	46839000	48164000	72404	1901500
chr8	49852000	53525000	95748	6088500
chr8	55377000	56654000	55160	10415500
chr8	59579000	61427000	64758	14903000
chr8	61795000	62459000	21377	16527000
chr8	62711000	66509000	156960	19010000
chr8	66966000	67325000	7102	21545500
chr8	68268000	71043000	60032	24055500
chr8	71575000	74164000	93821	27269500
chr8	82242000	82422000	2791	36732000
chr8	82704000	87294000	143702	39399000
chr8	87575000	89563000	52934	42969000
chr8	9034000	9403000	6830	36381500
chr8	90629000	90716000	1692	45072500
chr8	91019000	91597000	15001	45708000
chr8	91723000	93893000	61637	47208000
chr8	94330000	94704000	8918	48917000
chr8	95013000	95345000	7914	49579000
chr8	96302000	97201000	28066	51151500
chr8	9640000	10429000	16232	35565500
chr9	102072000	102526000	9404	53299000
chr9	103367000	107512000	102162	56439500
chr9	108344000	109992000	39853	60168000
chr9	113552000	114055000	9813	64803500
chr9	115675000	115866000	3850	66770500
chr9	117851000	118329000	11532	69090000
chr9	119461000	120933000	39675	71197000
chr9	121221000	123135000	47280	73178000
chr9	125279000	125526000	6007	76402500
chr9	12890000	13087000	4318	36011500
chr9	13287000	14003000	16377	35355000
chr9	14420000	15126000	18862	34227000
chr9	186000	352000	4526	48731000
chr9	19481000	20337000	24647	29091000
chr9	20994000	21306000	5910	27850000
chr9	2137000	2545000	10670	46659000
chr9	22279000	26850000	118366	24435500
chr9	27574000	28766000	46221	20830000
chr9	2844000	4644000	45896	45256000
chr9	28929000	32373000	116064	18349000
chr9	32681000	32953000	5863	16183000
chr9	7052000	12722000	169961	39113000
chr9	71855000	72550000	19241	23202500
chr9	73249000	74203000	27552	24726000
chr9	75230000	79790000	166556	28510000
chr9	775000	2012000	44180	47606500
chr9	79931000	80394000	9143	31162500
chr9	91212000	93662000	54690	43437000
chr9	94225000	94439000	3597	45332000
chrX	103006000	103353000	2961	42629500
chrX	103454000	106104000	35158	44229000
chrX	108002000	108609000	8655	47755500
chrX	109708000	110917000	16400	49762500
chrX	111021000	113478000	30574	51699500
chrX	113582000	114151000	6910	53316500
chrX	11600000	12711000	22490	48394500
chrX	116200000	116246000	593	55673000
chrX	119963000	121791000	20326	60327000
chrX	123388000	128566000	67147	65427000
chrX	130270000	130332000	954	69751000
chrX	131896000	132759000	12657	71777500
chrX	132982000	133293000	4318	72587500
chrX	136184000	138620000	32687	76852000
chrX	139238000	139978000	9129	79058000
chrX	141310000	141467000	816	80838500
chrX	14143000	14848000	22243	46054500
chrX	142772000	146931000	48413	84301500
chrX	147081000	148508000	18512	87244500
chrX	14957000	15247000	7258	45448000
chrX	15904000	16550000	23706	44323000
chrX	20299000	21768000	40449	39516500
chrX	22207000	23643000	57783	37625000
chrX	25054000	30619000	181213	32713500
chrX	32067000	37159000	103596	25937000
chrX	3857000	8691000	174896	54276000
chrX	49356000	52911000	86991	9416500
chrX	61682000	64808000	70414	2695000
chrX	64959000	67402000	36918	5630500
chrX	67939000	69498000	18493	8168500
chrX	71941000	73100000	19356	11970500
chrX	73233000	73413000	1680	12773000
chrX	73530000	76782000	47540	14606000
chrX	77396000	100063000	355831	28179500

## Sheet: Fig.5c
Source data for Fig. 5c:	Correlation between trans interaction strength in NADs and distance to centromeres from Hi-C data.
chr	start	end	contacts	distance to centromeres
chr10	100229000	101035000	14322	60482000
chr10	106166000	111625000	74392	68745500
chr10	112837000	114002000	17163	73269500
chr10	116925000	118385000	22805	77505000
chr10	119329000	119993000	11252	79511000
chr10	120147000	120261000	1891	80054000
chr10	121749000	122560000	14703	82004500
chr10	124548000	124572000	429	84410000
chr10	124957000	125725000	11437	85191000
chr10	128325000	128577000	4113	88301000
chr10	128937000	129781000	15829	89209000
chr10	129962000	131899000	34672	90780500
chr10	132016000	133657000	17632	92686500
chr10	13424000	14525000	17599	26175500
chr10	15026000	17183000	33692	24045500
chr10	17295000	17442000	1519	22781500
chr10	18973000	21147000	32707	20090000
chr10	23399000	23591000	2641	16655000
chr10	23812000	24856000	14069	15816000
chr10	25377000	26628000	21361	14147500
chr10	32703000	33169000	3638	7214000
chr10	33633000	34583000	11503	6042000
chr10	35852000	39154000	51063	2647000
chr10	42355000	46819000	54132	4437000
chr10	48379000	49095000	4341	8587000
chr10	4901000	5394000	9836	35002500
chr10	49287000	50695000	19495	9841000
chr10	52403000	54072000	24529	13087500
chr10	54247000	59933000	71934	16940000
chr10	60595000	61551000	9090	20923000
chr10	64030000	64866000	12495	24298000
chr10	6506000	6694000	1667	33550000
chr10	65498000	69540000	58083	27369000
chr10	7540000	7785000	3457	32487500
chr10	77030000	79261000	31755	37995500
chr10	7887000	11504000	69997	30454500
chr10	79815000	80649000	6776	40082000
chr10	81285000	81444000	1761	41214500
chr10	81622000	81888000	3573	41605000
chr10	82016000	88144000	72732	44930000
chr10	91553000	92618000	13531	51935500
chr10	95340000	95406000	1075	55223000
chr10	95527000	96073000	9095	55650000
chr10	96383000	96942000	9056	56512500
chr10	97455000	98240000	12043	57697500
chr10	98374000	98549000	1662	58311500
chr1	100154000	100307000	3404	24969500
chr1	100756000	109095000	160019	20274500
chr11	100720000	101730000	19188	47575000
chr11	10956000	11761000	18693	42291500
chr11	13511000	14261000	19538	39764000
chr11	14806000	16754000	30621	37870000
chr11	27554000	27876000	4674	25935000
chr11	28283000	28522000	3392	25247500
chr11	28738000	28983000	3756	24789500
chr11	29361000	31398000	28831	23270500
chr11	31581000	32057000	4864	21831000
chr11	32199000	32796000	10374	21152500
chr11	36532000	45791000	132102	12488500
chr1	14157000	15205000	11736	110519000
chr11	4164000	6334000	47494	48401000
chr1	142535000	143644000	22010	17889500
chr11	48153000	51593000	52987	3777000
chr1	152020000	153458000	42034	27539000
chr11	54695000	57069000	43736	2232000
chr1	157029000	160148000	50088	33388500
chr11	57569000	59310000	30116	4789500
chr11	59438000	60593000	33592	6365500
chr1	160341000	160958000	10023	35449500
chr11	60753000	60885000	3139	7169000
chr11	61941000	62091000	3843	8366000
chr1	162796000	164537000	26950	38466500
chr1	164741000	165587000	12843	39964000
chr1	165876000	167182000	19886	41329000
chr11	6731000	7987000	29077	46291000
chr1	167403000	167498000	1392	42250500
chr1	169534000	169755000	3215	44444500
chr1	170656000	171399000	12193	45827500
chr1	171579000	172005000	5564	46592000
chr1	172579000	173336000	7179	47757500
chr1	174240000	175119000	11715	49479500
chr11	74745000	74835000	1947	21140000
chr1	175291000	175977000	10936	50434000
chr1	176179000	177998000	24076	51888500
chr11	78296000	82547000	66496	26771500
chr1	179372000	179767000	5452	54369500
chr1	181155000	182757000	23216	56756000
chr11	82998000	85465000	57606	30581500
chr1	183298000	183380000	1164	58139000
chr1	18332000	18395000	539	106836500
chr1	183627000	184654000	15242	58940500
chr11	8405000	8546000	2724	45174500
chr1	18541000	18857000	2568	106501000
chr1	185718000	185763000	578	60540500
chr1	186980000	192647000	58518	64613500
chr11	87025000	88020000	14087	33872500
chr11	88225000	92735000	68222	36830000
chr11	92868000	93199000	8270	39383500
chr1	193247000	197051000	37462	69949000
chr11	93572000	94347000	16820	40309500
chr11	94645000	94789000	2570	41067000
chr11	96165000	100544000	70247	44704500
chr1	198690000	199597000	13360	73943500
chr1	208468000	209394000	14928	83731000
chr1	209650000	209682000	480	84466000
chr12	100751000	101673000	14255	65462000
chr1	210080000	210091000	13	84885500
chr12	101811000	102060000	4022	66185500
chr1	210234000	210290000	948	85062000
chr12	102606000	104127000	23755	67616500
chr1	210560000	211350000	17331	85755000
chr12	106893000	107100000	3512	71246500
chr12	107509000	108052000	9382	72030500
chr12	10774000	11883000	19403	24421500
chr12	108160000	108902000	12890	72781000
chr12	113061000	113210000	2649	77385500
chr12	113991000	114072000	1195	78281500
chr12	114425000	115061000	11110	78993000
chr12	115845000	116329000	7762	80337000
chr12	117704000	118394000	12522	82299000
chr12	118863000	120058000	22802	83710500
chr12	125730000	127506000	34477	90868000
chr12	127634000	130493000	56086	93313500
chr12	131023000	131057000	681	95290000
chr12	13392000	14916000	34587	21596000
chr1	213626000	214274000	7999	88750000
chr1	214887000	215493000	6638	89990000
chr12	15421000	15739000	6733	20170000
chr1	215852000	216134000	2761	90793000
chr12	15972000	19301000	70557	18113500
chr1	216953000	217569000	6291	92061000
chr1	217921000	218370000	4679	92945500
chr12	1915000	2896000	20346	33344500
chr1	219776000	219797000	230	94586500
chr1	225004000	225037000	492	99820500
chr1	225142000	225402000	3963	100072000
chr1	226617000	226723000	1955	101470000
chr12	27943000	29687000	27906	6935000
chr1	230642000	230688000	1263	105465000
chr12	3234000	6150000	76498	31058000
chr12	32900000	34856000	40658	1872000
chr12	37856000	45588000	161082	5972000
chr1	238204000	239512000	14487	113658000
chr1	239613000	239661000	532	114437000
chr1	240614000	240658000	1184	115436000
chr1	242921000	243020000	1479	117770500
chr12	45726000	46117000	7595	10171500
chr1	247771000	248815000	14334	123093000
chr12	54888000	56073000	35065	19730500
chr12	58350000	62651000	55824	24750500
chr12	63397000	64171000	10959	28034000
chr12	64684000	64778000	1245	28981000
chr12	65195000	65556000	5469	29625500
chr12	65690000	68708000	40325	31449000
chr12	72321000	75885000	48529	38353000
chr12	7368000	7953000	13721	28089500
chr12	76573000	76710000	1449	40891500
chr12	77018000	77129000	1216	41323500
chr12	77278000	79783000	33741	42780500
chr12	80678000	85961000	63830	47569500
chr12	8259000	8808000	9913	27216500
chr12	86787000	86959000	1142	51123000
chr12	8963000	9198000	2379	26669500
chr12	90608000	91316000	8519	55212000
chr12	91639000	91654000	270	55896500
chr12	9330000	10277000	13030	25946500
chr12	94578000	94655000	1004	58866500
chr12	95129000	95316000	2184	59472500
chr12	96959000	98796000	26654	62127500
chr1	29707000	31108000	14093	94792500
chr12	99124000	100463000	20430	64043500
chr13	100384000	100480000	2013	82532000
chr13	101349000	102020000	9698	83784500
chr13	102436000	103217000	12973	84926500
chr13	103538000	109299000	99033	88518500
chr13	19020000	20223000	20107	1721500
chr13	28875000	30013000	8659	11544000
chr13	31636000	32471000	6820	14153500
chr1	33971000	35208000	19820	90610500
chr13	46116000	46522000	2816	28419000
chr13	46637000	47124000	5134	28980500
chr13	47294000	48510000	12617	30002000
chr13	53278000	60382000	92277	38930000
chr13	60755000	73274000	144069	49114500
chr1	37114000	37841000	9024	87722500
chr13	74722000	75840000	17215	57381000
chr13	76457000	77398000	9420	59027500
chr13	77918000	79867000	31547	60992500
chr13	80960000	86044000	44774	65602000
chr1	38604000	39256000	9804	86270000
chr13	91536000	91958000	5963	73847000
chr13	92474000	95186000	38663	75930000
chr13	95327000	95600000	5043	77563500
chr13	96720000	97635000	15693	79277500
chr13	98133000	98488000	6327	80410500
chr1	4023000	5790000	19035	120293500
chr14	106253000	106286000	670	88669500
chr14	106428000	107278000	14481	89253000
chr14	21983000	23186000	12961	4984500
chr14	23799000	24488000	4409	6543500
chr14	31155000	31350000	1420	13652500
chr14	33040000	34369000	15366	16104500
chr14	39902000	45383000	52077	25042500
chr14	45729000	50034000	45862	30281500
chr14	53558000	54853000	13907	36605500
chr14	59971000	61066000	8515	42918500
chr14	62325000	63815000	11005	45470000
chr14	65620000	65658000	401	48039000
chr14	65855000	67612000	21105	49133500
chr14	70619000	70704000	1033	53061500
chr14	70891000	70992000	912	53341500
chr14	71617000	71770000	1765	54093500
chr14	72131000	73350000	15107	55140500
chr1	47250000	47464000	2782	77843000
chr14	76696000	77218000	5903	59357000
chr14	78340000	79817000	15860	61478500
chr1	47942000	48172000	3140	77143000
chr14	80226000	80512000	2991	62769000
chr14	81487000	81601000	1177	63944000
chr14	82016000	88845000	61264	67830500
chr1	48571000	50886000	31976	75471500
chr14	89114000	89250000	1761	71582000
chr14	89372000	89415000	337	71793500
chr14	90549000	90680000	1669	73014500
chr14	92702000	93080000	4567	75291000
chr14	93854000	94346000	6585	76500000
chr14	94677000	95503000	10656	77490000
chr14	95703000	95803000	1291	78153000
chr14	96040000	96502000	5781	78671000
chr14	97084000	97229000	1304	79556500
chr14	97370000	99351000	25285	80760500
chr14	99466000	99718000	2774	81992000
chr15	35317000	39363000	65198	19090000
chr15	44198000	44539000	6757	26118500
chr15	45084000	45676000	9074	27130000
chr15	45974000	47971000	28712	28722500
chr15	48225000	48604000	5185	30164500
chr15	53039000	55471000	44812	36005000
chr15	56545000	56928000	7137	38486500
chr15	57651000	57818000	2550	39484500
chr15	58028000	58459000	8235	39993500
chr15	60850000	62133000	26344	43241500
chr15	62469000	62549000	741	44259000
chr1	56386000	59197000	62820	67408500
chr15	73181000	73247000	1305	54964000
chr15	79755000	80043000	5719	61649000
chr15	81492000	81509000	312	63250500
chr15	81737000	82279000	9629	63758000
chr15	84121000	84734000	11576	66177500
chr15	86493000	87545000	19186	68769000
chr15	88633000	88735000	1904	70434000
chr15	88853000	88924000	1287	70638500
chr1	59662000	61435000	40570	64651500
chr16	12171000	14013000	52221	23508000
chr16	19580000	21300000	17001	16160000
chr16	22541000	23418000	12073	13620500
chr16	25193000	27211000	38972	10398000
chr1	63319000	63774000	11330	61653500
chr16	46385000	46691000	24613	9938000
chr16	47008000	48288000	20006	11048000
chr1	64730000	65140000	8726	60265000
chr16	48659000	50088000	24786	12773500
chr16	50378000	53097000	49013	15137500
chr16	5149000	8870000	97128	29590500
chr16	53298000	53455000	1526	16776500
chr16	54405000	56357000	26602	18781000
chr16	58790000	66379000	112766	25984500
chr1	66078000	66414000	6795	58954000
chr16	70838000	71646000	39851	34642000
chr1	67201000	67372000	3779	57913500
chr16	72160000	72600000	7446	35780000
chr16	73523000	74308000	14362	37315500
chr1	67530000	67799000	6317	57535500
chr16	75703000	80558000	88994	41530500
chr16	81888000	83907000	42011	46297500
chr1	68487000	68550000	1269	56681500
chr1	68868000	70514000	33383	55509000
chr16	9232000	10607000	35772	26680500
chr1	70939000	77868000	141510	50796500
chr17	16430000	16880000	5497	7345000
chr17	20254000	20743000	5232	3501500
chr17	20990000	22262000	26398	2374000
chr17	25262000	26572000	24918	1917000
chr17	2953000	3457000	11484	20795000
chr17	30749000	33893000	73228	8321000
chr17	34177000	34840000	6073	10508500
chr17	36079000	36370000	2674	12224500
chr17	49364000	54663000	120394	28013500
chr17	5390000	6341000	18406	18134500
chr17	54784000	54848000	1078	30816000
chr17	56866000	57013000	2168	32939500
chr17	63137000	64187000	23639	39662000
chr17	64740000	65056000	5487	40898000
chr17	66540000	67244000	15487	42892000
chr17	67557000	70552000	54202	45054500
chr17	70729000	70932000	3494	46830500
chr17	71417000	72323000	15633	47870000
chr17	72502000	72691000	3383	48596500
chr17	8299000	9541000	23292	15080000
chr1	78587000	85626000	142248	43093500
chr17	9815000	15784000	131753	11200500
chr18	13140000	15410000	25513	2925000
chr18	24380000	28545000	35357	9262500
chr18	29721000	32162000	28655	13741500
chr18	32590000	32800000	1133	15495000
chr18	33324000	33539000	1347	16231500
chr18	33862000	34352000	4967	16907000
chr18	34490000	36980000	24612	18535000
chr18	37383000	42092000	46730	22537500
chr18	4033000	6540000	61230	11913500
chr18	44757000	45272000	4804	27814500
chr18	48778000	51658000	30593	33018000
chr18	51920000	52338000	2243	34929000
chr18	52665000	54272000	17547	36268500
chr18	57677000	59707000	22122	41492000
chr18	61671000	64874000	33161	46072500
chr1	86176000	87169000	24743	38527500
chr18	65946000	67649000	16239	49597500
chr18	68159000	70884000	30265	52321500
chr18	71082000	72254000	12806	54468000
chr18	72726000	74502000	19119	56414000
chr18	74939000	76793000	24800	58666000
chr1	87503000	88248000	14110	37324500
chr1	88456000	89072000	14283	36436000
chr18	851000	2079000	20356	15735000
chr1	89362000	90259000	22930	35389500
chr1	90502000	91968000	31704	33965000
chr19	11762000	12698000	14851	14270000
chr19	14683000	15186000	10324	11565500
chr19	15585000	16142000	8594	10636500
chr19	19667000	24629000	92142	4352000
chr1	92441000	93068000	11067	32445500
chr19	27731000	33069000	118754	3900000
chr19	33192000	33452000	4480	6822000
chr19	33808000	34636000	13509	7722000
chr19	34974000	35480000	9540	8727000
chr19	36709000	38615000	34112	11162000
chr19	40048000	40272000	3762	13660000
chr19	44349000	44565000	3119	17957000
chr19	44671000	45011000	5487	18341000
chr19	51330000	54313000	52944	26321500
chr19	54763000	55535000	10635	28649000
chr19	56213000	57750000	32980	30481500
chr19	57947000	58738000	13013	31842500
chr19	9268000	9683000	6876	17024500
chr19	9787000	9880000	1338	16666500
chr20	11457000	11650000	883	15946500
chr20	11932000	17470000	62764	12799000
chr20	18007000	18107000	1200	9443000
chr20	18284000	18392000	1099	9162000
chr20	18571000	21104000	30129	7662500
chr20	21372000	25174000	43270	4227000
chr20	25390000	26319000	6023	1645500
chr20	29419000	30101000	8785	2260000
chr20	37677000	39594000	37882	11135500
chr20	40209000	42072000	41356	13640500
chr20	45048000	45307000	3733	17677500
chr20	46354000	47218000	10735	19286000
chr20	50931000	51390000	9955	23660500
chr20	51999000	52103000	2345	24551000
chr20	5226000	5414000	2330	22180000
chr20	52976000	54931000	47167	26453500
chr20	55718000	55830000	1439	28274000
chr20	57871000	60470000	54172	31670500
chr20	59000	170000	1969	27385500
chr20	7162000	8830000	20871	19504000
chr20	9376000	9945000	6989	17839500
chr2	100108000	101333000	16268	7070500
chr2	102462000	105908000	51159	10535000
chr2	106145000	109059000	44486	13952000
chr2	113649000	120060000	81269	23204500
chr21	14338000	16341000	39525	2739500
chr21	18049000	18756000	6482	5802500
chr21	18986000	27305000	160843	10545500
chr2	122534000	127800000	86865	31517000
chr2	12546000	15277000	20848	79738500
chr21	27504000	28118000	13513	15211000
chr21	28878000	30250000	25748	16964000
chr2	128965000	131504000	27015	36584500
chr21	30869000	32990000	54447	19329500
chr2	131918000	132219000	1184	38418500
chr2	132352000	133963000	12611	39507500
chr21	33121000	33630000	13905	20775500
chr21	34255000	34479000	4530	21767000
chr21	35360000	35705000	4302	22932500
chr2	137158000	137909000	5705	43883500
chr2	138065000	143341000	32519	47053000
chr21	40856000	42477000	37728	29066500
chr2	143829000	144074000	1253	50301500
chr2	145372000	148690000	22324	53381000
chr2	148854000	149361000	3605	55457500
chr2	149576000	150409000	5390	56342500
chr2	151531000	152090000	4369	58160500
chr2	152383000	152842000	3623	58962500
chr2	153631000	154102000	3633	60216500
chr2	154458000	156566000	14150	61862000
chr2	158123000	158589000	3554	64706000
chr2	158780000	159278000	3753	65379000
chr2	16148000	17811000	12533	76670500
chr2	162329000	162753000	3228	68891000
chr2	163643000	163984000	2472	70163500
chr2	165456000	165500000	277	71828000
chr2	165901000	166721000	5557	72661000
chr2	167052000	169800000	18532	74776000
chr2	170008000	170219000	1588	76463500
chr2	171025000	171179000	1228	77452000
chr2	171300000	171493000	1825	77746500
chr2	18001000	19070000	8531	75114500
chr2	180441000	180590000	1043	86865500
chr2	181097000	181242000	989	87519500
chr2	184228000	184529000	1866	90728500
chr2	185565000	186649000	5756	92457000
chr2	186954000	187157000	1282	93405500
chr2	187846000	188228000	2352	94387000
chr2	193658000	193723000	321	100040500
chr2	193913000	194179000	1523	100396000
chr2	194901000	194952000	264	101276500
chr2	195227000	195264000	207	101595500
chr2	19574000	19665000	713	74030500
chr2	19793000	19809000	171	73849000
chr2	199330000	199492000	1054	105761000
chr2	199761000	199875000	804	106168000
chr2	2026000	2616000	6178	91329000
chr2	21117000	21145000	276	72519000
chr2	21304000	21520000	1698	72238000
chr22	18643000	18888000	1075	3715500
chr2	22137000	23102000	8547	71030500
chr22	21468000	21752000	626	6560000
chr2	221778000	221798000	166	128138000
chr22	22338000	23497000	22267	7867500
chr22	23664000	23927000	3185	8745500
chr22	25607000	25735000	1976	10621000
chr22	25850000	26850000	20924	11300000
chr22	27077000	27775000	12589	12376000
chr22	32371000	32867000	9370	17569000
chr22	33210000	35657000	68717	19383500
chr22	43816000	44211000	8785	28963500
chr22	47406000	50124000	56931	33715000
chr2	2737000	2845000	979	90859000
chr2	29503000	30311000	16123	63743000
chr2	3016000	3030000	156	90627000
chr2	30549000	30641000	792	63055000
chr2	30937000	32054000	20823	62154500
chr2	33838000	36492000	41743	58485000
chr2	3807000	6224000	20179	88634500
chr2	39794000	39880000	1632	53813000
chr2	40012000	40412000	6166	53438000
chr2	40794000	42026000	20290	52240000
chr2	44916000	45147000	1657	48618500
chr2	45272000	45623000	4637	48202500
chr2	47766000	47920000	1674	45807000
chr2	48148000	48513000	4742	45319500
chr2	48758000	50084000	18161	44229000
chr2	50352000	53443000	38724	41752500
chr2	56313000	58156000	25295	36415500
chr2	58468000	60925000	35289	33953500
chr2	6508000	6804000	2679	86994000
chr2	68537000	69139000	4903	24812000
chr2	6915000	8266000	11972	86059500
chr2	75130000	85009000	145189	13580500
chr2	87966000	88863000	7677	5235500
chr3	101929000	105397000	41494	12763000
chr3	107489000	111383000	62770	18536000
chr3	113680000	114093000	4922	22986500
chr3	114876000	119492000	54984	26284000
chr3	121556000	122069000	7344	30912500
chr3	129859000	130377000	8636	39218000
chr3	130747000	132128000	20243	40537500
chr3	132444000	133138000	10059	41891000
chr3	134239000	135775000	19989	44107000
chr3	136779000	137716000	12912	46347500
chr3	138709000	139000000	2968	47954500
chr3	139116000	140918000	25962	49117000
chr3	142804000	145744000	33864	53374000
chr3	146060000	148636000	30063	56448000
chr3	150677000	150810000	1897	59843500
chr3	152290000	152745000	5567	61617500
chr3	152950000	155410000	30196	63280000
chr3	155779000	156165000	5019	65072000
chr3	157376000	157426000	676	66501000
chr3	157560000	157769000	3033	66764500
chr3	158566000	159313000	9350	68039500
chr3	159884000	159902000	206	68993000
chr3	161154000	167324000	58810	73339000
chr3	167964000	168545000	7452	77354500
chr3	172739000	174035000	15146	82487000
chr3	175603000	176095000	5607	84949000
chr3	178470000	178526000	627	87598000
chr3	179664000	180286000	8720	89075000
chr3	180432000	180479000	641	89555500
chr3	180856000	180868000	147	89962000
chr3	181084000	181196000	1503	90240000
chr3	181844000	181891000	710	90967500
chr3	182168000	182191000	347	91279500
chr3	18466000	19908000	11811	71713000
chr3	20275000	21648000	10667	69938500
chr3	21816000	22038000	1738	68973000
chr3	22402000	22884000	3927	68257000
chr3	24931000	24945000	76	65962000
chr3	25085000	25443000	2946	65636000
chr3	25980000	27112000	9296	64354000
chr3	28018000	28170000	1316	62806000
chr3	28417000	29285000	7290	62049000
chr3	29419000	29561000	1246	61410000
chr3	29876000	29936000	519	60994000
chr3	33923000	36690000	24956	55593500
chr3	3457000	4008000	6241	87167500
chr3	37489000	37809000	3379	53251000
chr3	38568000	39077000	5011	52077500
chr3	39347000	40463000	10215	50995000
chr3	41390000	41698000	2097	49356000
chr3	42306000	42481000	851	48506500
chr3	43817000	44330000	4844	46826500
chr3	5534000	5775000	2450	85245500
chr3	58545000	63831000	51131	29712000
chr3	6019000	6431000	4179	84675000
chr3	620000	648000	280	90266000
chr3	64004000	65792000	14527	26002000
chr3	66126000	69048000	25121	23313000
chr3	6773000	8358000	16232	83334500
chr3	73132000	78731000	62666	14968500
chr3	87124000	90504000	30629	2086000
chr3	93504000	98939000	61516	5321500
chr4	100040000	100446000	3390	49793000
chr4	101108000	101128000	161	50668000
chr4	101368000	101702000	2383	51085000
chr4	104127000	105976000	14899	54601500
chr4	107288000	108537000	10071	57462500
chr4	109074000	109448000	3708	58811000
chr4	111634000	112474000	6753	61604000
chr4	113939000	114225000	2358	63632000
chr4	115104000	115285000	1331	64744500
chr4	115611000	119345000	25060	67028000
chr4	120724000	122533000	14198	71178500
chr4	126798000	127510000	5074	76704000
chr4	130280000	134035000	21984	81707500
chr4	134705000	134761000	405	84283000
chr4	135638000	137192000	9329	85965000
chr4	137364000	137567000	1309	87015500
chr4	144867000	144917000	255	94442000
chr4	145182000	145209000	212	94745500
chr4	145743000	145858000	912	95350500
chr4	149556000	149593000	341	99124500
chr4	149770000	149942000	1318	99406000
chr4	156044000	156218000	1334	105681000
chr4	16028000	17502000	14156	33685000
chr4	163223000	163246000	161	112784500
chr4	18028000	22391000	46566	30240500
chr4	26439000	30717000	34918	21872000
chr4	42103000	48062000	48680	5367500
chr4	58026000	66283000	62919	11704500
chr4	68589000	71529000	20851	19609000
chr4	71898000	73162000	11654	22080000
chr4	73342000	73918000	3721	23180000
chr4	75670000	76407000	5233	25588500
chr4	78871000	79445000	5035	28708000
chr4	79862000	83200000	26279	31081000
chr4	84570000	85593000	10463	34631500
chr4	85898000	86332000	3964	35665000
chr4	8715000	13568000	43716	39308500
chr4	90852000	91817000	7183	40884500
chr4	96073000	99160000	22541	47166500
chr4	99368000	99756000	3491	49112000
chr5	102912000	106577000	38051	56344500
chr5	107011000	107454000	5948	58832500
chr5	10767000	13973000	159279	36030000
chr5	107743000	107950000	2432	59446500
chr5	108833000	109017000	2001	60525000
chr5	109219000	110393000	14062	61406000
chr5	110528000	110715000	2177	62221500
chr5	111159000	111465000	4445	62912000
chr5	112957000	114430000	17261	65293500
chr5	114999000	115137000	1262	66668000
chr5	115455000	118228000	28264	68441500
chr5	118885000	121285000	24264	71685000
chr5	121467000	121708000	2975	73187500
chr5	126445000	126633000	2392	78139000
chr5	128207000	130404000	24861	80905500
chr5	135625000	136562000	13696	87693500
chr5	144030000	144241000	2507	95735500
chr5	15022000	16658000	52299	32560000
chr5	152138000	152433000	3301	103885500
chr5	154833000	154905000	956	106469000
chr5	155531000	155543000	170	107137000
chr5	1674000	5273000	156698	44926500
chr5	17475000	21590000	111336	28867500
chr5	21706000	24639000	76053	25227500
chr5	31567000	32003000	9124	16615000
chr5	34753000	36128000	52644	12959500
chr5	40840000	42937000	85827	6511500
chr5	43573000	46405000	71867	3411000
chr5	49407000	52076000	53622	2341500
chr5	5390000	6596000	48916	42407000
chr5	59135000	60211000	17950	11273000
chr5	60973000	61589000	9794	12881000
chr5	61913000	64024000	35524	14568500
chr5	65497000	66106000	10276	17401500
chr5	66505000	67575000	17638	18640000
chr5	67748000	68306000	6851	19627000
chr5	70970000	71399000	3373	22784500
chr5	73185000	73966000	9935	25175500
chr5	74079000	74524000	6684	25901500
chr5	75016000	75999000	14733	27107500
chr5	78998000	79450000	3161	30824000
chr5	80124000	81013000	10611	32168500
chr5	84028000	85084000	9595	36156000
chr5	85392000	86175000	8622	37383500
chr5	86277000	86537000	2371	38007000
chr5	86709000	89685000	34688	39797000
chr5	89833000	90065000	3117	41549000
chr5	90831000	91021000	2166	42526000
chr5	91409000	91454000	558	43031500
chr5	94306000	94725000	6056	46115500
chr5	96535000	98100000	19320	48917500
chr5	98403000	101958000	36435	51780500
chr6	100039000	100552000	4467	39295500
chr6	101467000	105700000	47073	42583500
chr6	109833000	110363000	6826	49098000
chr6	110574000	110709000	1498	49641500
chr6	112721000	113087000	3589	51904000
chr6	114354000	116418000	27942	54386000
chr6	116613000	116838000	3493	55725500
chr6	117054000	117656000	8329	56355000
chr6	118034000	119152000	16281	57593000
chr6	119291000	119440000	2036	58365500
chr6	120037000	121733000	15531	59885000
chr6	122222000	124766000	18680	62494000
chr6	124892000	125164000	2350	64028000
chr6	126441000	127571000	8894	66006000
chr6	127793000	128135000	2619	66964000
chr6	130111000	131181000	9466	69646000
chr6	131442000	132577000	10063	71009500
chr6	132689000	132757000	768	71723000
chr6	141960000	142279000	2641	81119500
chr6	145371000	145942000	4646	84656500
chr6	146322000	146524000	1746	85423000
chr6	146814000	146839000	252	85826500
chr6	153667000	153685000	163	92676000
chr6	153846000	154092000	2154	92969000
chr6	154211000	154366000	1561	93288500
chr6	155878000	155895000	163	94886500
chr6	156330000	156343000	103	95336500
chr6	162443000	162551000	1213	101497000
chr6	162759000	162816000	475	101787500
chr6	163335000	163527000	2129	102431000
chr6	164788000	164962000	2283	103875000
chr6	165250000	165264000	190	104257000
chr6	169390000	169426000	455	108408000
chr6	18537000	19707000	25234	41878000
chr6	19809000	20089000	5689	41051000
chr6	20304000	20364000	1208	40666000
chr6	22295000	24354000	39930	37675500
chr6	28994000	29897000	18868	31554500
chr6	38140000	41372000	53254	21244000
chr6	44435000	45337000	8204	16114000
chr6	45678000	47083000	13647	14619500
chr6	47226000	52138000	62557	11318000
chr6	57204000	58779000	20466	3008500
chr6	5721000	5808000	3433	55235500
chr6	61880000	64057000	32209	1968500
chr6	64461000	72081000	88117	7271000
chr6	72202000	74093000	25962	12147500
chr6	76537000	79661000	32988	17099000
chr6	79790000	82339000	31729	20064500
chr6	83205000	83766000	2961	22485500
chr6	83994000	85411000	6672	23702500
chr6	86392000	87849000	13390	26120500
chr6	8644000	8669000	736	52343500
chr6	87986000	88167000	885	27076500
chr6	88536000	89499000	7465	28017500
chr6	90088000	90320000	1026	29204000
chr7	102824000	102834000	189	42979000
chr7	103056000	104494000	22180	43925000
chr7	106490000	106685000	2762	46737500
chr7	107772000	108103000	4138	48087500
chr7	108226000	110530000	26810	49528000
chr7	112161000	113666000	16829	53063500
chr7	11244000	11444000	2181	48506000
chr7	115023000	115174000	1920	55248500
chr7	115381000	115715000	3838	55698000
chr7	117534000	117695000	2152	57764500
chr7	117873000	120354000	27367	59263500
chr7	121209000	123120000	22714	62314500
chr7	123534000	123675000	1773	63754500
chr7	124640000	125475000	10179	65207500
chr7	125592000	127162000	20743	66527000
chr7	131463000	132422000	13611	72092500
chr7	132827000	132863000	556	72995000
chr7	13318000	15050000	21097	45666000
chr7	133631000	133962000	6359	73946500
chr7	135982000	137279000	41202	76780500
chr7	137380000	137499000	4394	77589500
chr7	140781000	141334000	16311	81207500
chr7	141495000	142048000	16452	81921500
chr7	142223000	142274000	1432	82398500
chr7	142377000	142884000	13707	82780500
chr7	143611000	143878000	5886	83894500
chr7	144013000	144400000	5825	84356500
chr7	144543000	148171000	66349	86507000
chr7	149652000	149946000	4189	89949000
chr7	150148000	150466000	7515	90457000
chr7	15189000	16599000	19386	43956000
chr7	152589000	154673000	41988	93781000
chr7	155980000	156429000	8440	96354500
chr7	157538000	158180000	8212	98009000
chr7	19171000	19714000	6910	40407500
chr7	20716000	22536000	24237	38224000
chr7	25230000	25768000	8603	34351000
chr7	25933000	26163000	2382	33802000
chr7	26410000	26827000	4155	33231500
chr7	28239000	30047000	21596	30707000
chr7	2982000	4597000	34718	56060500
chr7	30758000	32527000	21571	28207500
chr7	33170000	33797000	8960	26366500
chr7	33950000	35838000	22090	24956000
chr7	36492000	38217000	18191	22495500
chr7	38380000	39605000	19949	20857500
chr7	45187000	46167000	6301	14173000
chr7	48144000	51240000	38542	10158000
chr7	51437000	54826000	52291	6718500
chr7	61054000	65325000	40756	3339500
chr7	66796000	72277000	79442	9686500
chr7	7015000	7094000	1349	52795500
chr7	7315000	7503000	3088	52441000
chr7	76272000	76571000	2331	16571500
chr7	76753000	77136000	4990	17094500
chr7	77566000	79685000	28940	18775500
chr7	81401000	83769000	27353	22735000
chr7	8284000	10968000	37862	50224000
chr7	84426000	87881000	39223	26303500
chr7	87989000	91566000	48501	29927500
chr7	92485000	93459000	12336	33122000
chr7	95341000	95769000	4813	35705000
chr7	95951000	97545000	22737	36898000
chr8	104205000	104232000	494	58618500
chr8	104538000	106793000	36066	60065500
chr8	10698000	11473000	4936	34514500
chr8	107165000	107589000	6311	61777000
chr8	108606000	109194000	9453	63300000
chr8	109306000	110206000	12864	64156000
chr8	110727000	115455000	63353	67491000
chr8	118145000	118293000	2128	72619000
chr8	129780000	129797000	508	84188500
chr8	129917000	130599000	19529	84658000
chr8	131746000	132894000	30977	86720000
chr8	133030000	133779000	21410	87804500
chr8	13436000	17012000	34387	30376000
chr8	134715000	135768000	19890	89641500
chr8	135888000	137513000	45610	91100500
chr8	137684000	137924000	2626	92204000
chr8	138349000	140223000	56124	93686000
chr8	140450000	140630000	3900	94940000
chr8	1990000	6263000	52228	41473500
chr8	20097000	21742000	15723	24680500
chr8	23445000	24988000	13626	21383500
chr8	25375000	25943000	5577	19941000
chr8	26526000	27125000	6049	18774500
chr8	31047000	33244000	23206	13454500
chr8	33383000	36682000	33781	10567500
chr8	38961000	39752000	9026	6243500
chr8	42897000	43838000	6805	2232500
chr8	46839000	48164000	23333	1901500
chr8	49852000	53525000	36620	6088500
chr8	55377000	56654000	22039	10415500
chr8	59579000	61427000	28543	14903000
chr8	61795000	62459000	9689	16527000
chr8	62711000	66509000	64572	19010000
chr8	66966000	67325000	3619	21545500
chr8	68268000	71043000	29035	24055500
chr8	71575000	74164000	42087	27269500
chr8	82242000	82422000	1689	36732000
chr8	82704000	87294000	62905	39399000
chr8	87575000	89563000	26404	42969000
chr8	9034000	9403000	3863	36381500
chr8	90629000	90716000	1018	45072500
chr8	91019000	91597000	7753	45708000
chr8	91723000	93893000	33441	47208000
chr8	94330000	94704000	4780	48917000
chr8	95013000	95345000	4835	49579000
chr8	96302000	97201000	16995	51151500
chr8	9640000	10429000	8929	35565500
chr9	102072000	102526000	6767	53299000
chr9	103367000	107512000	55277	56439500
chr9	108344000	109992000	25563	60168000
chr9	113552000	114055000	7180	64803500
chr9	115675000	115866000	2596	66770500
chr9	117851000	118329000	8699	69090000
chr9	119461000	120933000	25542	71197000
chr9	121221000	123135000	31246	73178000
chr9	125279000	125526000	5297	76402500
chr9	12890000	13087000	2813	36011500
chr9	13287000	14003000	10457	35355000
chr9	14420000	15126000	11707	34227000
chr9	186000	352000	3459	48731000
chr9	19481000	20337000	13709	29091000
chr9	20994000	21306000	4039	27850000
chr9	2137000	2545000	7192	46659000
chr9	22279000	26850000	57748	24435500
chr9	27574000	28766000	21397	20830000
chr9	2844000	4644000	28817	45256000
chr9	28929000	32373000	49678	18349000
chr9	32681000	32953000	3497	16183000
chr9	7052000	12722000	86203	39113000
chr9	71855000	72550000	10330	23202500
chr9	73249000	74203000	14374	24726000
chr9	75230000	79790000	66515	28510000
chr9	775000	2012000	25854	47606500
chr9	79931000	80394000	4808	31162500
chr9	91212000	93662000	27305	43437000
chr9	94225000	94439000	2297	45332000
chrX	103006000	103353000	1633	42629500
chrX	103454000	106104000	18137	44229000
chrX	108002000	108609000	4955	47755500
chrX	109708000	110917000	9054	49762500
chrX	111021000	113478000	17199	51699500
chrX	113582000	114151000	4519	53316500
chrX	11600000	12711000	15717	48394500
chrX	116200000	116246000	330	55673000
chrX	119963000	121791000	13298	60327000
chrX	123388000	128566000	39109	65427000
chrX	130270000	130332000	725	69751000
chrX	131896000	132759000	8546	71777500
chrX	132982000	133293000	3110	72587500
chrX	136184000	138620000	21971	76852000
chrX	139238000	139978000	6420	79058000
chrX	141310000	141467000	645	80838500
chrX	14143000	14848000	13552	46054500
chrX	142772000	146931000	33108	84301500
chrX	147081000	148508000	13913	87244500
chrX	14957000	15247000	4548	45448000
chrX	15904000	16550000	14326	44323000
chrX	20299000	21768000	24986	39516500
chrX	22207000	23643000	30355	37625000
chrX	25054000	30619000	98468	32713500
chrX	32067000	37159000	64323	25937000
chrX	3857000	8691000	95671	54276000
chrX	49356000	52911000	33625	9416500
chrX	61682000	64808000	25095	2695000
chrX	64959000	67402000	15146	5630500
chrX	67939000	69498000	7723	8168500
chrX	71941000	73100000	8502	11970500
chrX	73233000	73413000	870	12773000
chrX	73530000	76782000	21152	14606000
chrX	77396000	100063000	155819	28179500

## Sheet: Fig.6a
Source data for Fig. 6a:	Histone modification level in NADs.
	H3K9me3	H3K79me2	H3K4me3	H3K27ac	H4K20me1	H3K27me3	H3K36me3	H3K4me2	H3K4me1
10-18973000-21147000	6.88417	1.90637	1.70195	1.50789	2.50131	3.73018	2.56726	2.52684	2.12441
10-35852000-39154000	9.58464	8.2809	5.18985	4.46789	8.88608	6.35133	6.06424	7.50699	4.90928
10-42355000-46819000	16.8226	29.6247	18.1128	16.9586	30.1344	20.9402	23.2557	27.1265	19.6334
10-49287000-50695000	5.02814	3.61216	2.66562	2.02626	4.2131	8.88033	3.90164	3.38016	2.49632
10-52403000-54072000	4.80272	2.62168	2.74008	3.04972	3.19425	5.44595	3.58782	3.62068	2.88696
10-54247000-59933000	7.43723	2.20641	2.20749	1.83579	2.6876	3.70719	3.60298	3.28626	2.56344
10-65498000-69540000	8.00443	2.22501	2.11552	1.86413	2.89558	4.97716	3.37463	3.11363	2.35646
10-77030000-79261000	5.882	2.87217	3.2407	3.02212	4.05499	7.2055	3.63546	3.99395	3.3854
10-7887000-11504000	7.66136	2.27122	1.80277	1.45336	2.75134	3.99858	2.55166	2.42932	1.74563
10-82016000-85000000	8.94281	2.77588	2.48621	2.29351	3.11583	4.0735	3.41923	3.18315	2.57715
10-85600000-88144000	8.63364	3.0724	2.72567	2.98865	3.6588	5.29635	3.6349	3.57067	2.85907
1-100756000-109095000	9.42214	3.19592	2.78262	3.00428	2.94011	4.00819	4.13575	3.74072	2.95665
1-110665000-113045000	5.79908	6.5527	5.48628	5.88149	4.96766	9.66826	6.10507	6.48503	4.51745
1-114500000-114967000	6.91134	3.22184	3.23356	2.34235	4.74529	11.9666	6.48931	4.32773	3.02124
1-115076000-116500000	6.24368	6.32545	5.04676	6.46821	4.63129	7.52559	6.22893	6.283	5.69532
11-20190000-27189000	7.70691	2.93305	2.73706	2.66789	3.49285	5.35177	4.72743	4.14118	3.55714
11-36532000-43900000	7.12452	2.72814	2.29421	1.98402	2.8892	3.88817	3.65927	3.0991	2.37333
11-44900000-45791000	5.58334	3.82788	4.2713	3.93495	5.89017	13.9862	4.67733	5.29179	3.99963
11-48153000-51593000	12.9077	6.29483	5.73148	4.48831	7.32096	7.54139	8.16588	7.15995	5.06963
1-152020000-153458000	6.38389	2.76653	2.89002	4.23866	4.32488	9.71895	3.64022	4.17349	3.84811
11-54695000-57069000	10.7014	2.61221	2.37385	2.02926	3.24338	4.13621	3.45382	3.17618	2.44037
1-157029000-160148000	6.03944	4.32863	3.86226	6.06318	4.27197	8.18044	4.57836	5.03182	4.52824
11-57569000-59310000	5.42979	4.16729	3.72637	5.21301	3.58135	6.30454	4.40603	4.6027	3.26626
11-59438000-60593000	6.25159	3.51563	3.47203	3.57729	4.2322	8.49246	4.35791	4.62549	4.00043
11-78296000-80000000	6.39079	2.86299	2.69791	2.18173	4.39802	7.51804	3.72294	3.83731	2.70492
11-80600000-82547000	8.94272	2.56236	2.337	1.95419	3.40229	5.17879	4.16437	3.55815	2.73881
11-88225000-92735000	7.75557	2.77334	2.45558	2.18254	3.21683	4.91158	4.06503	3.51527	2.73316
12-10774000-11883000	6.79191	7.30408	4.12368	5.01034	4.0152	6.33913	6.124	4.85271	3.20829
12-15972000-19301000	9.71138	3.06883	2.6118	2.6645	3.05422	5.14648	3.75922	3.41959	2.55215
12-1915000-2896000	5.87553	2.69738	2.7383	2.08902	4.3881	12.1377	3.06126	3.21874	2.33351
12-20841000-25315000	6.54837	3.00442	2.72747	2.60467	3.21915	6.24728	4.14502	3.4944	2.55283
12-27943000-29687000	6.79805	3.66901	2.97466	4.06479	3.29389	4.66309	5.17945	4.1072	3.62846
12-3234000-6150000	5.38466	2.92975	2.89357	2.60144	4.02586	9.43219	3.56151	3.42459	2.30405
12-32900000-34856000	14.0862	3.80267	3.90887	4.17596	4.08102	5.29098	4.49195	4.78005	3.52764
12-37856000-38700000	14.4603	4.39378	4.20953	3.19696	5.09529	5.91826	5.87426	5.59362	3.68463
12-39300000-45588000	9.34699	3.91881	3.33922	2.90796	3.82597	6.18067	5.40106	4.66727	3.62771
12-58350000-62651000	6.09212	2.50577	2.43472	2.74392	2.94687	3.91559	4.033	3.66101	3.34731
12-72321000-75885000	9.29346	2.40198	2.25154	2.22908	2.67835	3.74758	3.42219	3.21248	2.41023
12-8259000-8808000	5.01122	2.21426	2.82169	3.04819	3.11184	6.86684	3.18435	3.55096	2.97145
13-19020000-20223000	8.63382	2.99436	2.66096	2.18733	2.68964	4.65685	2.84321	2.77049	1.9272
13-22088000-23900000	4.44769	2.32661	1.96426	1.62523	2.93143	6.77724	2.52942	2.46737	1.78417
13-26000000-27499000	4.22478	3.60667	2.46869	2.23751	3.14978	7.31364	2.87473	2.8437	1.99202
13-28875000-30013000	4.1364	2.75817	2.73936	3.49209	3.03942	6.99789	2.82355	3.61379	2.99316
13-31636000-32471000	4.90444	3.01251	2.97316	2.81383	3.04979	6.3613	3.3047	3.33912	2.33699
13-35500000-40604000	4.53742	2.7756	2.70869	2.69202	2.68591	4.6607	3.37259	3.2479	2.55066
13-53278000-60382000	8.10086	2.05358	1.86899	1.5284	2.57119	3.60085	2.98914	2.54195	1.89062
13-60755000-63700000	7.00864	2.50426	2.19118	2.028	2.64918	4.04433	3.64411	3.05304	2.19259
13-64300000-66500000	5.73592	2.14162	1.94861	1.79734	2.49226	2.82141	3.72118	2.90661	2.40043
13-67800000-73274000	6.90356	2.67328	2.01291	1.96909	2.65911	4.07592	3.53284	3.20116	2.38281
14-19000000-21503000	8.85366	4.59075	5.45749	6.0116	3.83142	6.30708	4.77842	5.76302	3.47901
14-21983000-23186000	4.04899	2.90687	3.33766	3.53204	3.53744	8.29891	3.58814	4.44395	3.71164
14-23799000-24488000	4.42445	3.26319	4.92547	3.92457	3.81377	8.01716	3.83143	4.89346	3.26147
14-24912000-31051000	5.69037	2.82675	2.20966	2.06943	2.95243	4.48162	3.54633	3.2878	2.72269
14-31155000-31350000	5.98559	2.43032	2.13464	1.93943	3.00374	4.72928	6.01262	3.23607	2.58569
14-33040000-34369000	3.72842	2.41769	2.18668	1.76079	3.62203	9.08551	3.31617	3.36547	2.6518
14-36345000-37410000	4.13489	2.84007	2.89818	2.26936	3.46918	6.45793	3.80192	4.01364	3.48306
14-39902000-45383000	5.30598	2.10188	2.00925	1.88973	2.57149	3.35782	3.46665	2.91585	2.31713
14-45729000-50034000	6.56957	2.15342	1.92944	1.58146	2.71183	3.83528	3.19377	2.76159	2.11538
14-51350000-52455000	3.76798	3.68353	4.04021	4.33498	3.46827	4.19724	5.15375	5.22195	4.55456
14-52600000-53092000	5.21358	2.8194	3.53366	2.87635	3.10206	3.19714	5.01376	4.77537	4.21721
14-53558000-54853000	4.82213	3.33262	2.98476	2.81637	3.37662	4.36913	3.82531	4.31717	3.88403
14-56172000-58644000	4.40244	3.38372	3.00054	3.81358	3.61241	6.89645	3.99627	4.03994	3.83778
14-59971000-61066000	4.37402	5.30708	3.86599	4.47105	3.43347	6.56929	4.56126	4.59053	3.27899
14-62325000-63815000	4.73833	2.88362	2.69694	2.62062	3.2465	4.51924	4.57943	4.0372	3.75179
14-65855000-67612000	5.1196	4.14724	3.01245	2.38259	3.46668	5.61773	4.8379	3.52897	2.55866
14-72131000-73350000	4.52486	2.59735	2.45738	2.09416	3.8453	8.51748	3.8548	3.39185	2.87033
14-82016000-88845000	6.22255	2.28623	2.18061	2.00518	2.90822	3.66658	3.68515	3.37337	2.92499
1-49000-666000	4.39483	2.73967	2.57501	2.67656	3.50904	7.88997	3.53913	3.78504	4.20246
15-20001000-22824000	17.0641	3.43868	3.84011	5.32669	4.25517	7.94988	5.37468	4.96669	3.91452
15-23115000-29989000	12.2585	3.50738	2.66423	2.13329	3.14523	5.10423	3.87493	3.10916	2.08955
15-30169000-30905000	4.39725	2.64086	3.22751	2.75918	3.17803	6.13021	3.70076	4.21924	4.00977
15-31043000-31449000	6.09452	3.18628	4.11581	3.81029	3.58091	4.31008	6.30969	4.77986	3.431
15-31788000-34309000	4.70221	3.19637	3.04482	3.20583	3.64265	7.21553	3.96788	4.08642	3.47794
15-35317000-39363000	5.2806	3.30682	2.88461	2.87277	3.38516	5.5955	4.29183	3.84599	3.23329
15-39713000-39864000	4.89397	2.46803	2.43878	2.05628	4.00863	5.04628	3.56315	3.51265	3.21481
15-44198000-44539000	3.5833	3.13047	3.37026	2.50233	3.96096	5.39516	4.77347	4.96097	4.69075
15-45084000-45676000	5.78052	4.41323	5.79499	6.48431	4.36943	7.1742	5.55503	6.68235	4.60007
15-45974000-47971000	7.3561	2.8252	2.74511	2.60838	3.71227	5.60474	4.54928	4.26513	3.41667
15-48225000-48604000	4.33526	2.89798	3.05008	3.32012	3.93908	5.54779	5.02562	5.08587	4.90789
15-53039000-55471000	8.61877	2.5805	2.40867	1.87749	3.56744	5.96775	3.82696	3.46553	2.33338
15-56545000-56928000	5.21459	3.01233	3.9846	2.77143	3.4217	4.56087	5.43605	5.02144	3.31025
15-58028000-58459000	5.40047	2.8412	2.81914	2.1257	4.75826	13.7147	4.1879	4.03349	2.87522
15-60850000-62133000	4.09276	2.85938	2.82274	2.08196	4.8457	12.6102	3.8697	3.93293	2.68935
16-12171000-14013000	4.48556	2.58371	2.37615	2.09841	3.85471	6.41187	3.15409	3.10208	2.33995
16-16427000-18765000	4.40584	2.68161	2.5665	1.88818	3.68141	7.61294	3.32053	3.06471	2.10397
16-19580000-21300000	4.01047	3.55496	3.70433	4.12398	3.90263	6.913	4.16022	4.14146	3.05773
16-22541000-23418000	4.83681	4.80291	3.05668	2.29785	4.64373	9.552	4.28299	3.94461	2.80384
16-25193000-27211000	4.73437	2.62421	2.56188	2.33886	3.65057	6.32525	3.03584	3.35776	2.45614
16-31505000-35285000	13.0075	5.90506	4.80795	3.92849	6.01362	5.93866	5.54945	5.80387	3.82829
16-47008000-48288000	5.3604	4.70376	3.67209	3.44723	3.68877	5.32767	6.14503	4.25544	2.95212
16-48659000-50088000	5.14056	2.50459	2.56415	1.87476	3.82726	7.9197	2.79392	3.04895	1.98249
16-50378000-53097000	9.877	2.93003	2.69402	2.46713	3.54551	5.72031	3.35577	3.58838	2.89325
16-5149000-8870000	5.17696	2.54071	2.34297	1.87254	3.63566	6.51373	3.03289	2.99412	1.95449
16-58790000-66379000	8.46321	2.23086	2.05656	1.67162	2.88987	3.93946	3.11498	2.85103	2.16841
16-75703000-80558000	5.59179	2.52315	2.47142	2.10444	3.55659	6.74817	3.15848	3.28533	2.40166
16-81888000-83907000	4.82124	2.8523	2.87052	4.01154	3.93194	7.71139	3.45555	3.92632	3.72875
16-9232000-10607000	5.39522	2.45789	2.27722	1.85879	3.74421	7.38225	2.89527	3.06553	2.34965
17-20990000-22262000	17.8733	10.3721	10.3156	10.12	9.10394	9.16279	9.27156	10.6186	7.89321
17-25262000-26572000	5.6004	6.80144	4.92935	6.67825	4.67114	5.3866	5.59547	6.64818	7.09744
17-30749000-33893000	6.15846	3.53225	3.52491	3.90912	3.9679	7.1605	3.83827	4.09061	2.93557
17-49364000-54663000	9.49455	2.584	2.60433	2.64033	3.16189	4.82379	3.64	3.56201	3.09991
17-9815000-15784000	5.40762	3.5158	3.06867	3.07962	3.62622	6.54295	4.04057	3.79262	2.87546
18-13140000-15410000	8.69707	4.62911	2.91042	3.02655	3.30176	5.92046	3.71018	3.40417	2.53613
18-24380000-25400000	4.70783	2.17314	2.00144	1.62904	3.09048	5.06875	3.08233	2.91264	2.08408
18-26000000-28545000	6.27705	2.1113	1.9727	1.6838	2.57054	3.27172	3.43658	2.9485	2.38823
18-29721000-32162000	6.19782	2.73447	2.26246	2.26115	3.06943	4.98561	3.32095	3.24656	2.57681
18-33862000-34352000	3.35555	2.35597	2.50261	2.02937	3.67649	8.54654	2.95761	3.60233	2.82141
18-34490000-36980000	6.75766	2.31495	2.20637	5.52025	3.17982	4.85148	3.20757	3.06087	3.01236
18-37383000-42092000	5.43528	2.38773	2.05	2.04199	2.76745	3.56461	3.70282	3.17104	2.89684
18-48778000-51658000	6.44788	2.20743	1.94953	1.62774	2.84724	4.03474	2.88598	2.73073	2.05515
18-52665000-54272000	5.7669	2.27935	2.09403	1.77592	3.21756	6.30989	3.00011	3.14394	2.66481
18-57677000-59707000	3.77032	2.2131	2.03231	1.84228	3.09916	5.65296	3.06108	3.05431	2.59547
18-61671000-64874000	6.71356	2.332	2.0145	2.22749	2.67774	3.75487	3.54017	3.29898	2.64659
18-65946000-67649000	4.90318	2.61162	2.3225	2.02767	2.78952	3.62233	3.85995	3.30036	2.49208
18-68159000-70884000	6.36837	2.14808	2.00371	1.71784	2.67366	3.68621	3.1721	2.95325	2.27152
18-71082000-72254000	3.77678	3.18802	3.22913	3.59078	3.38845	5.92962	3.59519	4.13101	3.54636
18-72726000-74502000	4.06032	3.15587	2.95028	2.81118	3.48379	7.43145	3.1043	3.66657	2.56279
18-74939000-76793000	4.23126	2.34199	2.22686	1.67299	3.70624	9.38841	2.63203	2.76844	1.90505
1-90502000-91968000	6.83685	6.57166	3.11161	3.83567	3.71612	7.06952	4.20431	3.95886	3.0407
19-19667000-24629000	15.9263	3.39848	3.16338	3.08676	2.66294	2.76975	3.61467	3.24282	2.31845
19-27731000-33069000	9.89254	8.13965	6.18282	6.55667	7.28758	8.60328	7.35915	7.55498	5.65321
19-34974000-35480000	7.44036	3.87533	5.41557	6.0069	3.35253	5.76956	3.96682	5.35399	2.86075
19-36709000-38615000	18.4889	4.84193	5.70982	4.75577	2.92444	3.03054	5.55776	5.07969	2.44435
19-51330000-54313000	15.199	4.02883	5.15927	5.52291	3.11382	5.24646	4.2994	4.70198	2.67242
19-54763000-55535000	5.84825	3.36721	3.39391	4.71471	3.48293	7.92678	2.80002	3.53965	2.31616
19-56213000-57750000	10.723	4.58019	3.50352	3.88539	3.63337	5.88157	3.5732	3.96095	2.59384
19-57947000-58738000	15.745	6.06571	6.03755	5.20411	2.96214	2.88843	5.25453	5.04068	2.53182
20-11932000-17470000	5.28192	2.4553	2.17726	2.26511	2.75071	3.85693	3.23473	3.0372	2.90855
20-18571000-21104000	5.95235	3.61056	2.71335	2.61723	3.11512	4.21109	3.53701	3.36059	2.886
20-21372000-25174000	5.57615	2.89142	2.52254	2.89773	2.90927	4.65189	2.51367	3.0458	2.67959
20-25390000-26319000	5.06779	4.62905	5.09159	4.5551	4.92025	5.88141	5.72681	5.68172	3.84161
20-29419000-30101000	12.0656	7.42186	5.54895	4.03281	8.47226	9.98848	7.91073	8.27521	5.11699
20-37677000-39594000	7.73613	2.95772	3.02379	2.88495	4.28648	7.16401	3.83501	4.11981	3.55877
20-40209000-42072000	9.68516	3.96346	2.95019	2.14731	4.06477	6.33572	3.68802	3.6485	2.31402
20-52976000-54931000	8.86547	2.65233	2.51517	1.93738	3.65863	5.82287	3.8112	3.53763	2.53192
20-57871000-60470000	5.0795	2.90954	3.04759	2.29216	4.81065	12.0728	3.43488	3.64209	2.35351
20-7162000-8830000	4.82672	1.99447	1.78118	1.71202	2.40982	2.94401	2.54974	2.42754	1.90317
20-9376000-9945000	3.79396	1.93308	1.69681	1.42199	2.63899	4.34582	2.30515	2.35016	1.85164
2-100108000-101333000	4.61963	2.59776	2.93494	2.80931	3.84956	9.18692	3.34611	3.6855	3.05517
2-102462000-105908000	8.01798	2.77074	2.68742	2.91672	3.32921	5.13302	3.96085	3.53358	2.88753
2-106145000-109059000	8.93699	2.46142	2.20718	1.77777	2.98057	4.50971	2.90658	2.80012	2.04675
2-113649000-120060000	9.36893	2.65146	2.66362	3.05428	2.6896	3.25883	3.07252	3.11297	2.65137
21-14338000-16341000	11.3809	2.98981	3.01342	2.79841	3.06491	3.99379	3.83132	3.80852	2.96791
21-16855000-16972000	5.44652	2.42159	2.26353	1.93963	3.28524	3.79196	3.95053	3.5653	2.71512
21-18049000-18756000	5.39474	2.2296	1.99327	1.84629	2.9109	5.18925	3.68048	3.18288	2.93087
21-18986000-27305000	8.94314	2.41698	2.32544	2.35644	2.62532	3.38158	3.6628	3.32948	2.51526
2-122534000-127800000	8.71206	1.85095	1.68855	1.41817	2.41404	3.14845	2.28268	2.18352	1.60596
21-27504000-28118000	5.51005	6.61291	3.65069	3.17622	3.5954	6.93577	3.80662	4.21742	3.35801
21-28878000-30250000	6.32083	2.32096	2.24697	2.62556	2.909	3.50813	3.85037	3.67011	3.4458
21-30869000-32990000	7.9412	2.39407	2.09763	1.87838	3.20964	6.03189	3.34421	2.96336	2.21238
21-33121000-33630000	4.51407	2.46516	2.29373	1.76191	3.9195	10.0663	2.80773	2.96105	2.26477
21-35360000-35705000	6.57543	6.92994	3.23366	2.31013	3.8753	6.23504	5.05654	4.03311	3.03156
21-40856000-42477000	4.91448	2.40109	2.25506	1.7114	3.34383	5.45343	2.86936	2.80687	1.89926
21-42678000-42831000	4.42152	2.73053	3.57691	3.78312	3.41272	7.04838	3.65106	4.65135	4.13047
21-10200000-11188000	17.3757	13.0054	8.70792	6.31758	12.7177	12.3577	10.8202	12.3075	7.08365
22-16050000-18054000	10.9134	4.31749	3.33687	3.23928	3.893	5.28152	3.61888	4.15384	2.70603
22-25850000-26850000	4.29182	2.31663	1.95897	2.15645	3.36112	7.14383	2.35396	2.59624	2.27112
22-33210000-35657000	6.67943	2.12551	1.99858	1.71894	2.78606	4.55554	2.29031	2.49635	1.93401
22-47406000-50124000	5.87049	2.18079	1.8952	1.64968	3.29315	7.5712	2.15245	2.28403	1.79693
2-75130000-85009000	9.14768	2.51481	2.28731	2.14891	2.92778	3.90191	3.75605	3.3725	2.75203
2-87966000-88863000	4.62011	2.47786	2.97033	3.27745	3.26145	6.91436	3.83662	3.79519	3.14102
2-88993000-92326000	20.1931	15.1758	10.6317	11.9563	16.151	14.9698	13.7067	15.7773	11.0806
2-95326000-96708000	7.6486	3.26146	4.2423	3.18458	3.73437	7.93632	4.37669	4.33038	2.90569
3-101929000-104500000	6.10766	2.11158	2.0236	2.34176	2.58944	2.87545	3.68081	3.31592	3.00625
3-105100000-105397000	4.87233	3.07718	2.07223	2.61061	2.78542	2.79915	5.0247	3.34485	3.22582
3-107489000-111383000	5.63885	2.62519	2.46033	2.45858	2.99299	4.53967	3.85683	3.47906	3.12216
3-114876000-119492000	5.89717	2.57752	2.64279	3.04468	3.08594	4.72668	3.82366	3.61388	3.01949
3-136779000-137716000	5.24119	2.15556	2.03261	1.62285	3.21429	5.72005	2.8693	2.77829	1.92997
3-58545000-63831000	6.00738	2.07717	1.89876	1.65258	2.76612	3.91437	2.48571	2.60206	1.96617
3-64004000-65792000	5.55311	2.19794	1.89842	1.61545	2.68493	3.77519	2.37309	2.4165	1.81856
3-66126000-69048000	4.2463	2.64474	1.98982	1.84476	2.82003	3.9088	3.20305	2.58039	2.04129
3-73132000-78731000	6.74885	2.24041	2.24587	2.61338	2.78731	3.58802	2.90005	2.87468	2.15759
4-11000-470000	14.5832	4.26675	3.75326	3.05173	3.29267	3.62479	4.45595	3.70213	2.39274
4-190469000-190680000	8.66222	4.19711	5.10839	3.25712	5.15158	8.43815	6.25794	6.3724	3.62405
4-26439000-30717000	4.71077	2.14332	2.01907	1.63621	2.35169	3.02393	2.88089	2.73313	2.20901
4-31369000-33600000	4.46737	1.83253	1.66268	1.50668	2.14885	2.26832	2.94365	2.47843	2.13755
4-34900000-37584000	5.53108	2.13509	1.77351	1.67541	2.45821	3.44584	2.93447	2.5792	2.32693
4-42103000-47000000	5.39296	2.05426	1.95041	1.72042	2.33067	3.21524	2.58638	2.60146	2.0694
4-47600000-48062000	4.40191	3.15652	3.62346	2.61931	2.72332	2.77724	4.95434	3.68202	2.63268
4-48871000-49660000	12.5314	32.1474	20.6608	14.3779	38.2119	26.0249	24.871	32.0889	19.6788
4-52661000-54100000	5.84364	3.5507	2.91178	2.5773	3.01935	3.46119	3.82889	3.26103	2.50807
4-54700000-56203000	4.31726	2.46621	2.24648	2.55541	2.83323	4.71947	2.59611	3.05175	2.6127
4-58026000-66283000	5.14674	1.73492	1.57596	1.36347	2.10526	2.45424	2.43536	2.18755	1.6959
4-68589000-71529000	5.98454	2.46447	1.91453	1.97992	2.2976	2.84524	2.81521	2.72799	2.43114
4-71898000-73162000	5.73524	1.80097	1.56549	1.48008	2.3691	3.50302	2.35438	2.26611	1.91248
4-79862000-83200000	6.65444	1.93065	1.83925	1.87092	2.53923	3.79651	2.56444	2.65306	2.30929
4-8715000-13568000	7.28129	2.50378	2.13599	2.87879	2.70462	3.88804	2.71233	2.75294	2.62115
5-53000000-53200000	5.76027	2.22389	2.23218	1.86347	3.23247	3.63569	3.47319	3.08409	2.50277
5-53800000-54454000	4.93428	3.05949	3.05316	3.02391	3.75862	6.97536	3.70791	4.57613	4.56105
5-61913000-64024000	9.14003	2.18036	2.06555	1.71777	3.01215	5.01803	3.27414	2.93678	2.21277
5-66505000-67575000	5.22303	2.29407	2.33895	1.84455	3.30791	6.31828	3.09921	3.17025	2.32983
6-101467000-105700000	7.58615	2.15482	2.13846	1.94283	2.63547	2.99634	3.8189	3.11137	2.66389
6-32446000-32600000	5.10129	2.2706	1.79617	1.64984	3.0995	9.0224	2.72194	3.08887	2.17025
6-38140000-41372000	6.24888	3.38573	2.96547	3.26731	3.88139	7.48519	3.63944	3.73603	2.99632
6-44435000-45337000	6.01216	2.66049	2.43417	1.98697	3.33127	5.1966	4.14113	3.49016	2.96888
6-45678000-47083000	4.59905	2.63206	2.97789	3.46044	3.66263	6.53644	3.71198	4.51314	4.75534
6-47226000-48100000	4.70919	6.60258	3.79216	3.06428	3.72699	3.95253	5.30384	4.85362	3.99122
6-49100000-52138000	9.61043	2.49118	2.35999	2.61597	3.02868	4.55034	3.6571	3.40241	2.73888
6-57204000-58779000	23.2777	10.8513	10.1326	8.34229	11.4627	10.6014	13.5257	11.3684	9.14241
6-61880000-64057000	10.5321	2.43951	2.1707	1.7877	2.89673	4.0169	3.41633	3.02123	2.14962
6-64461000-65100000	5.82712	2.01355	1.85274	3.32233	2.34307	2.27152	3.01816	3.17258	3.55638
6-65700000-72081000	7.03386	2.60387	2.24846	2.00688	2.64918	3.79374	3.43764	2.99584	2.32645
6-72202000-74093000	4.70365	2.51528	2.37875	2.19281	3.11091	5.40028	3.31289	3.29554	2.64426
6-76537000-79661000	6.90917	2.09873	2.12458	1.94865	2.68116	3.74013	3.57193	3.14445	2.61853
6-86392000-87849000	6.89562	2.17729	2.15557	1.69833	2.75456	4.2797	2.90072	3.05441	2.44818
6-90598000-92600000	4.1257	2.75302	2.47022	2.28281	3.26709	5.5286	3.74756	3.47149	2.89297
6-93600000-99740000	5.87916	2.58719	2.46862	2.26025	2.85128	4.15481	4.0033	3.51695	2.57741
7-33950000-35838000	6.16876	3.75862	3.38615	4.25429	3.4827	6.00552	4.33552	4.8021	4.58438
7-36492000-38217000	4.96661	2.92067	2.65953	2.77227	3.5815	6.73404	3.57975	3.8363	3.72316
7-38380000-39605000	3.87851	2.50769	2.42381	1.8561	3.76773	7.90704	3.81016	3.21679	2.26042
7-48144000-51240000	8.25154	4.4382	2.71756	2.94843	3.85797	5.43077	4.36514	3.61826	3.32472
7-51437000-54826000	5.57572	2.38119	2.15308	1.68673	3.13693	5.75647	3.16167	3.00957	2.18953
7-55331000-58054000	17.4076	4.56954	4.04482	3.63553	4.125	4.51176	4.62203	4.47873	3.08567
7-61054000-65325000	20.1841	7.7354	6.07457	5.37695	7.87595	6.77976	7.3474	7.69069	5.44924
7-66796000-68500000	8.56788	2.27671	2.10397	1.62705	3.00332	3.99193	2.6347	2.61368	1.69519
7-69400000-72277000	8.5479	2.34349	2.1821	1.70799	3.0784	4.44161	3.16834	2.78365	1.96521
7-77566000-79685000	4.88978	2.20543	1.97394	1.6996	3.16212	6.75286	3.3944	3.0661	2.48123
7-81401000-83769000	6.333	2.55042	2.31876	2.15633	2.94527	5.39039	4.31534	3.45502	3.14344
7-84426000-87881000	8.06249	3.77986	3.14996	3.01455	3.05269	4.61165	4.58993	4.04375	3.23987
7-87989000-91566000	6.89763	2.9398	2.87805	2.44182	3.1758	4.59418	3.99286	3.80958	2.90643
8-13436000-17012000	6.20066	2.45227	2.07429	2.10141	2.77742	4.40499	3.50706	3.22094	2.78359
8-1990000-6263000	3.95601	2.33916	2.22992	1.81711	3.23732	5.67173	3.04438	2.96124	2.12481
8-26526000-27125000	3.95915	2.30925	2.21519	1.81449	3.61853	9.6209	3.14522	3.14778	2.39142
8-31047000-33244000	4.6228	2.36889	2.31232	2.02426	3.16769	4.81903	3.47197	3.61376	3.34641
8-33383000-36682000	7.89227	2.20541	2.11157	1.6928	2.87301	3.84627	3.00542	2.82884	2.06386
8-38961000-39752000	4.57925	2.0792	1.96434	1.59413	2.7846	5.87109	3.46825	2.8444	2.33111
8-42897000-43838000	15.7167	8.86369	6.5594	7.12363	8.27229	9.15886	14.8749	10.1719	6.96286
8-46839000-48164000	20.2687	4.98304	3.8701	3.28498	5.69214	5.42681	4.98614	5.21332	3.42466
8-49852000-52700000	7.61358	2.2457	2.19309	2.45969	2.87656	3.57405	3.66005	3.46014	3.03152
8-53753000-54718000	6.62449	2.8489	2.35195	2.07565	3.42701	5.86421	4.1031	3.41123	2.85564
8-55377000-56654000	5.51036	2.2655	2.21436	1.94074	3.40195	6.58151	3.07634	3.0873	2.35757
8-59579000-61427000	5.63706	2.37655	2.40731	2.48066	3.06004	4.4817	3.7196	3.80096	3.54993
8-61795000-62459000	5.03181	2.40152	2.43634	1.991	3.79953	8.201	4.10519	3.50341	2.90975
8-62711000-66509000	8.21299	3.46459	2.39425	2.30301	3.16664	4.82677	3.43996	3.29607	2.63233
8-6641000-8023000	4.27752	2.18269	2.52287	2.14453	3.3896	8.13668	2.79072	3.2398	3.12989
8-68268000-69500000	5.21768	2.23073	2.00818	1.61001	3.21154	6.43953	3.00961	3.00753	2.17502
8-70100000-71043000	5.75324	2.3992	2.54062	2.45564	3.30854	5.76938	3.74427	3.66824	3.28051
8-71575000-74164000	7.5373	2.42941	2.38743	2.15797	3.26347	5.88829	3.36709	3.41319	2.95376
8-75269000-77300000	6.45735	2.12509	2.06356	1.73243	2.66367	3.56042	3.54835	3.23887	2.44267
8-78100000-80559000	7.10436	2.29591	2.41497	2.24534	2.78317	3.61712	3.96152	3.73998	3.30428
8-82704000-87294000	11.2013	2.46543	2.60224	2.2032	2.98556	4.42717	3.44908	3.32055	2.52822
9-22279000-26850000	5.99779	2.21678	2.17595	2.29561	2.77848	4.06859	3.41933	3.14296	2.6308
9-27574000-28766000	5.77988	2.40353	2.17469	1.7332	3.26136	6.82836	3.59936	3.3636	2.59711
9-28929000-32373000	6.0256	2.76407	2.36153	2.00349	2.83729	4.22104	3.94082	3.47283	2.75432
9-38077000-47312000	7.28996	2.11894	2.52534	2.24809	2.65191	4.70395	2.97519	2.86585	2.14154
9-65470000-71167000	9.33459	4.17269	4.87812	5.0863	4.6191	6.56173	5.78793	5.63506	4.23844
9-7052000-12722000	9.61372	2.23046	1.99993	1.65067	2.72265	3.55718	3.3714	2.80459	1.99927
9-75230000-79790000	5.50704	2.98234	2.82726	3.33797	3.27281	5.67877	3.76176	3.93903	3.45427
9-80650000-81300000	5.49175	3.59249	3.99279	2.89639	3.65083	5.00645	5.0103	4.24434	2.68192
9-81900000-86258000	8.40216	2.62155	2.47273	2.30027	2.95726	3.63297	3.43215	3.25332	2.55317
X-100485000-102492000	5.2267	3.32182	3.38315	3.67908	2.72225	4.45013	3.26158	3.33246	2.19452
X-142772000-146931000	7.31192	1.81882	1.63719	1.38646	2.21773	2.449	2.37227	2.26025	1.77191
X-25054000-30619000	9.44197	2.13459	1.9686	1.78128	2.74494	3.82916	3.2045	2.79393	2.09415
X-3857000-8691000	9.82428	3.23793	2.41008	2.56637	3.24257	4.41215	3.72967	3.29476	2.56666
X-41639000-43416000	6.43718	3.2269	2.60763	2.19648	3.3663	5.09985	3.66834	3.74619	3.22251
X-49356000-52911000	6.22256	2.23711	2.25089	2.00337	3.36931	6.79722	3.05849	2.99766	2.24772
X-54666000-58582000	11.1492	4.09394	4.00383	4.81443	3.81381	4.95387	4.5402	4.65352	3.25294
X-61682000-64808000	12.6078	4.83761	4.0575	3.27092	4.84787	4.30233	4.77831	4.76126	2.98913
X-64959000-67402000	7.71239	2.19018	1.99584	1.76129	2.85365	3.43035	3.24217	2.7721	2.18759
X-68500000-69498000	5.85591	2.75379	2.90472	3.11672	3.45933	5.85692	3.52771	3.38971	2.35434
X-71941000-73100000	6.19831	2.9156	2.4739	2.00015	3.20587	6.26332	3.45439	3.25384	2.33742
X-73530000-76782000	6.79561	3.70847	2.76635	3.77298	2.91181	3.94259	3.61312	3.23581	2.37443
X-77396000-87900000	6.92004	2.61896	2.26867	1.95258	2.58162	3.21325	3.47504	2.91882	2.10861
X-88600000-100063000	7.07972	2.34609	2.11709	1.99831	2.65833	3.31478	3.67845	2.99628	2.47819

## Sheet: Fig.7b
Source data for Fig. 7b:	Cis and trans interaction fold change level (ActD/Ctrl) in 23 chromosomes.
Cis	Trans
0.980194	1.15533
0.985541	1.17286
0.978827	1.1709
0.974095	1.14812
0.897917	1.08594
0.973082	1.18211
1.00308	1.1811
1.09167	1.22533
1.12586	1.1809
0.942903	1.13087
1.22817	1.23348
0.938893	1.12575
1.07021	1.16974
0.984513	1.14939
1.20376	1.1691
0.929156	1.09953
0.88983	1.08027
0.918427	1.12974
0.933579	1.11483
0.949539	1.14728
0.923099	1.12328
0.979072	1.11982
0.892339	1.24805

## Sheet: Fig.7d
Source data for Fig. 7d:	Cis A-A and B-B interaction fold change level (ActD/Ctrl) in 23 chromosomes.
cis_AA	cis_BB
0.879043	1.06239
0.824426	0.949799
0.85286	0.848911
0.74367	0.956769
0.632373	0.779637
0.74367	0.926182
0.718676	0.840193
0.759235	0.97333
0.88434	0.758847
0.804831	0.822817
0.779351	0.679424
0.814809	0.938977
0.798786	0.944343
0.741076	0.795381
1.05592	0.972285
0.772644	0.954015
0.773955	0.885322
0.863728	1.08023
0.786952	0.933966
0.841347	0.910616
0.718851	0.953423
0.781525	0.950101
0.870107	0.933612

## Sheet: Fig.S1b
Source data for Fig. S1b:	Western blot results of nucleolar proteins in HeLa cells.

## Sheet: Fig.S4f
Source data for Fig. S4f:	Distance between nucleolus and Locus1-4 in HeLa cells.
Distance	Group	Locus
5.7276	Locus1&2	Locus1
3.59777	Locus1&2	Locus1
6.35478	Locus1&2	Locus1
1.9799	Locus1&2	Locus1
5.13332	Locus1&2	Locus1
2.52138	Locus1&2	Locus1
1.82681	Locus1&2	Locus1
5.41388	Locus1&2	Locus1
5.58103	Locus1&2	Locus1
2.27778	Locus1&2	Locus1
5.42668	Locus1&2	Locus1
5.75018	Locus1&2	Locus1
0.558046	Locus1&2	Locus1
5.53631	Locus1&2	Locus1
0.0113207	Locus1&2	Locus1
0.277044	Locus1&2	Locus1
0.914251	Locus1&2	Locus1
2.63057	Locus1&2	Locus1
5.62042	Locus1&2	Locus1
1.59048	Locus1&2	Locus1
2.87868	Locus1&2	Locus1
3.43983	Locus1&2	Locus1
2.40749	Locus1&2	Locus1
5.8935	Locus1&2	Locus1
4.4398	Locus1&2	Locus1
2.77289	Locus1&2	Locus1
3.01142	Locus1&2	Locus1
0.0129264	Locus1&2	Locus1
0.921967	Locus1&2	Locus1
2.25496	Locus1&2	Locus1
2.89899	Locus1&2	Locus1
2.1647	Locus1&2	Locus1
3.37527	Locus1&2	Locus1
2.23791	Locus1&2	Locus1
1.75518	Locus1&2	Locus1
1.82317	Locus1&2	Locus1
0.906557	Locus1&2	Locus1
4.16503	Locus1&2	Locus1
2.66963	Locus1&2	Locus1
1.49937	Locus1&2	Locus1
1.10551	Locus1&2	Locus1
1.30335	Locus1&2	Locus1
1.96882	Locus1&2	Locus1
0.947752	Locus1&2	Locus1
1.57581	Locus1&2	Locus1
1.75962	Locus1&2	Locus1
2.35551	Locus1&2	Locus1
1.5173	Locus1&2	Locus1
2.14924	Locus1&2	Locus1
0.241199	Locus1&2	Locus1
6.01011	Locus1&2	Locus1
4.55399	Locus1&2	Locus1
4.18794	Locus1&2	Locus1
1.87322	Locus1&2	Locus1
2.5315	Locus1&2	Locus1
4.72542	Locus1&2	Locus1
5.18478	Locus1&2	Locus1
3.92242	Locus1&2	Locus1
3.48687	Locus1&2	Locus1
1.79956	Locus1&2	Locus1
3.78461	Locus1&2	Locus1
4.67187	Locus1&2	Locus1
0.513576	Locus1&2	Locus1
2.37506	Locus1&2	Locus1
1.83722	Locus1&2	Locus1
2.47814	Locus1&2	Locus1
1.11583	Locus1&2	Locus1
1.43603	Locus1&2	Locus1
2.52134	Locus1&2	Locus1
3.12654	Locus1&2	Locus1
0.815676	Locus1&2	Locus1
2.80553	Locus1&2	Locus1
2.38837	Locus1&2	Locus1
3.99165	Locus1&2	Locus1
3.54929	Locus1&2	Locus1
2.74227	Locus1&2	Locus1
0.569801	Locus1&2	Locus1
6.24083	Locus1&2	Locus1
1.50778	Locus1&2	Locus1
3.86983	Locus1&2	Locus1
3.1883	Locus1&2	Locus1
2.54447	Locus1&2	Locus1
3.08092	Locus1&2	Locus1
2.52788	Locus1&2	Locus1
3.02842	Locus1&2	Locus1
1.17271	Locus1&2	Locus1
1.06957	Locus1&2	Locus1
6.12062	Locus1&2	Locus1
3.66786	Locus1&2	Locus1
3.70561	Locus1&2	Locus1
0.429118	Locus1&2	Locus1
4.53015	Locus1&2	Locus1
0.834786	Locus1&2	Locus1
1.57535	Locus1&2	Locus1
1.87043	Locus1&2	Locus1
2.27927	Locus1&2	Locus1
5.60415	Locus1&2	Locus1
3.80779	Locus1&2	Locus1
0.159012	Locus1&2	Locus1
3.71804	Locus1&2	Locus1
3.57539	Locus1&2	Locus1
3.87549	Locus1&2	Locus1
5.67659	Locus1&2	Locus1
5.97383	Locus1&2	Locus1
3.24328	Locus1&2	Locus1
1.86468	Locus1&2	Locus1
2.06922	Locus1&2	Locus1
4.68349	Locus1&2	Locus1
0.274979	Locus1&2	Locus1
3.47663	Locus1&2	Locus1
2.69898	Locus1&2	Locus1
5.8292	Locus1&2	Locus1
5.56192	Locus1&2	Locus1
3.39822	Locus1&2	Locus1
4.80445	Locus1&2	Locus1
2.44728	Locus1&2	Locus1
1.95008	Locus1&2	Locus1
1.85742	Locus1&2	Locus1
3.59874	Locus1&2	Locus1
1.37407	Locus1&2	Locus1
6.12075	Locus1&2	Locus1
5.88516	Locus1&2	Locus1
2.98883	Locus1&2	Locus1
0.870969	Locus1&2	Locus1
2.04532	Locus1&2	Locus1
2.38212	Locus1&2	Locus1
0.0503185	Locus1&2	Locus1
0.655861	Locus1&2	Locus1
4.72792	Locus1&2	Locus1
1.32351	Locus1&2	Locus1
2.04377	Locus1&2	Locus1
3.05832	Locus1&2	Locus1
2.51154	Locus1&2	Locus1
3.37544	Locus1&2	Locus1
4.69625	Locus1&2	Locus1
3.35852	Locus1&2	Locus1
2.27812	Locus1&2	Locus1
5.07499	Locus1&2	Locus1
3.18466	Locus1&2	Locus1
5.43119	Locus1&2	Locus1
4.64407	Locus1&2	Locus1
2.96302	Locus1&2	Locus1
4.31885	Locus1&2	Locus1
4.17423	Locus1&2	Locus1
3.45552	Locus1&2	Locus1
3.55137	Locus1&2	Locus1
3.08476	Locus1&2	Locus1
4.64607	Locus1&2	Locus1
4.5145	Locus1&2	Locus1
2.62985	Locus1&2	Locus1
2.24419	Locus1&2	Locus1
2.38993	Locus1&2	Locus1
3.48613	Locus1&2	Locus1
4.56813	Locus1&2	Locus1
2.68892	Locus1&2	Locus1
2.6043	Locus1&2	Locus1
2.92615	Locus1&2	Locus1
2.95709	Locus1&2	Locus1
0.239074	Locus1&2	Locus1
2.51509	Locus1&2	Locus1
2.06144	Locus1&2	Locus1
2.84833	Locus1&2	Locus1
2.37245	Locus1&2	Locus1
0.631468	Locus1&2	Locus1
2.99549	Locus1&2	Locus1
0.870482	Locus1&2	Locus1
4.23734	Locus1&2	Locus1
3.08818	Locus1&2	Locus1
3.96067	Locus1&2	Locus1
2.94721	Locus1&2	Locus1
4.05827	Locus1&2	Locus1
2.10793	Locus1&2	Locus1
4.24713	Locus1&2	Locus1
3.48026	Locus1&2	Locus1
5.23246	Locus1&2	Locus1
4.71978	Locus1&2	Locus1
1.99001	Locus1&2	Locus1
5.0983	Locus1&2	Locus1
3.30037	Locus1&2	Locus1
2.71683	Locus1&2	Locus1
3.43706	Locus1&2	Locus1
5.31996	Locus1&2	Locus1
2.6633	Locus1&2	Locus1
2.29677	Locus1&2	Locus1
2.48712	Locus1&2	Locus1
2.52633	Locus1&2	Locus1
2.72645	Locus1&2	Locus1
2.64064	Locus1&2	Locus1
1.45953	Locus1&2	Locus1
0.0545194	Locus1&2	Locus1
0.797186	Locus1&2	Locus1
2.19276	Locus1&2	Locus1
1.42309	Locus1&2	Locus1
6.62134	Locus1&2	Locus1
0.176831	Locus1&2	Locus1
2.8898	Locus1&2	Locus1
3.97815	Locus1&2	Locus1
0.557541	Locus1&2	Locus1
3.53533	Locus1&2	Locus1
2.25103	Locus1&2	Locus1
1.13594	Locus1&2	Locus1
6.15593	Locus1&2	Locus1
5.37862	Locus1&2	Locus1
3.20071	Locus1&2	Locus1
3.73108	Locus1&2	Locus1
3.55564	Locus1&2	Locus1
1.82255	Locus1&2	Locus1
3.47483	Locus1&2	Locus1
2.95299	Locus1&2	Locus1
3.26562	Locus1&2	Locus1
3.01503	Locus1&2	Locus1
2.42196	Locus1&2	Locus1
3.44167	Locus1&2	Locus1
3.14326	Locus1&2	Locus1
3.28117	Locus1&2	Locus1
4.8015	Locus1&2	Locus1
1.67442	Locus1&2	Locus1
3.46648	Locus1&2	Locus1
3.06969	Locus1&2	Locus1
4.5743	Locus1&2	Locus1
3.15473	Locus1&2	Locus1
2.67604	Locus1&2	Locus1
3.20389	Locus1&2	Locus1
1.78714	Locus1&2	Locus1
2.4927	Locus1&2	Locus1
2.60469	Locus1&2	Locus1
0.691675	Locus1&2	Locus1
4.50598	Locus1&2	Locus1
3.06946	Locus1&2	Locus1
4.84271	Locus1&2	Locus1
1.9021	Locus1&2	Locus1
3.53326	Locus1&2	Locus1
1.99059	Locus1&2	Locus1
0.260869	Locus1&2	Locus1
2.98405	Locus1&2	Locus1
4.42415	Locus1&2	Locus1
4.81068	Locus1&2	Locus1
2.27727	Locus1&2	Locus1
3.66762	Locus1&2	Locus1
1.31718	Locus1&2	Locus1
1.9458	Locus1&2	Locus1
1.83719	Locus1&2	Locus1
1.97664	Locus1&2	Locus1
2.86097	Locus1&2	Locus1
3.32723	Locus1&2	Locus1
0.358462	Locus1&2	Locus1
2.65957	Locus1&2	Locus1
1.77357	Locus1&2	Locus1
1.73996	Locus1&2	Locus1
2.75661	Locus1&2	Locus1
2.13371	Locus1&2	Locus1
2.48603	Locus1&2	Locus1
2.16883	Locus1&2	Locus1
1.66106	Locus1&2	Locus1
2.36414	Locus1&2	Locus1
1.70668	Locus1&2	Locus1
1.55309	Locus1&2	Locus1
1.0885	Locus1&2	Locus1
1.03128	Locus1&2	Locus1
2.41397	Locus1&2	Locus1
0.446881	Locus1&2	Locus1
4.4059	Locus1&2	Locus1
3.8151	Locus1&2	Locus1
2.7377	Locus1&2	Locus1
4.27133	Locus1&2	Locus1
3.21609	Locus1&2	Locus1
5.3509	Locus1&2	Locus1
3.48633	Locus1&2	Locus1
2.84525	Locus1&2	Locus1
5.38579	Locus1&2	Locus1
1.58415	Locus1&2	Locus1
1.72918	Locus1&2	Locus1
4.47665	Locus1&2	Locus1
2.36702	Locus1&2	Locus1
4.72628	Locus1&2	Locus1
2.69209	Locus1&2	Locus1
1.57727	Locus1&2	Locus1
1.31557	Locus1&2	Locus1
2.6518	Locus1&2	Locus1
1.82933	Locus1&2	Locus1
1.59961	Locus1&2	Locus1
5.79868	Locus1&2	Locus1
4.66637	Locus1&2	Locus1
3.0372	Locus1&2	Locus1
6.25753	Locus1&2	Locus1
1.38029	Locus1&2	Locus1
2.38597	Locus1&2	Locus1
0.0456863	Locus1&2	Locus1
2.66691	Locus1&2	Locus1
3.45421	Locus1&2	Locus1
1.66158	Locus1&2	Locus1
4.50668	Locus1&2	Locus1
1.51033	Locus1&2	Locus1
2.74375	Locus1&2	Locus1
1.89923	Locus1&2	Locus1
2.96549	Locus1&2	Locus1
0.630182	Locus1&2	Locus1
0.765817	Locus1&2	Locus1
0.863334	Locus1&2	Locus1
5.54797	Locus1&2	Locus1
0.0665478	Locus1&2	Locus1
2.20359	Locus1&2	Locus1
4.77343	Locus1&2	Locus1
2.4788	Locus1&2	Locus1
4.86179	Locus1&2	Locus1
2.81086	Locus1&2	Locus1
3.84585	Locus1&2	Locus1
2.5287	Locus1&2	Locus1
2.23268	Locus1&2	Locus1
2.57901	Locus1&2	Locus1
2.07799	Locus1&2	Locus1
2.38383	Locus1&2	Locus1
1.12874	Locus1&2	Locus1
1.59289	Locus1&2	Locus1
4.4265	Locus1&2	Locus1
0.841114	Locus1&2	Locus1
0.0547232	Locus1&2	Locus1
2.41979	Locus1&2	Locus1
5.59882	Locus1&2	Locus1
3.76945	Locus1&2	Locus1
3.73216	Locus1&2	Locus1
4.59756	Locus1&2	Locus1
0.930632	Locus1&2	Locus1
2.65322	Locus1&2	Locus1
2.72229	Locus1&2	Locus1
1.46158	Locus1&2	Locus1
1.62772	Locus1&2	Locus1
1.93764	Locus1&2	Locus1
0.751265	Locus1&2	Locus1
5.46384	Locus1&2	Locus1
1.78871	Locus1&2	Locus1
1.71067	Locus1&2	Locus1
2.5918	Locus1&2	Locus1
2.43184	Locus1&2	Locus1
3.48175	Locus1&2	Locus1
3.76645	Locus1&2	Locus1
2.75129	Locus1&2	Locus1
3.37698	Locus1&2	Locus1
3.06941	Locus1&2	Locus1
2.21066	Locus1&2	Locus1
3.41953	Locus1&2	Locus1
2.58739	Locus1&2	Locus1
4.49545	Locus1&2	Locus1
1.54773	Locus1&2	Locus1
2.30034	Locus1&2	Locus1
3.25611	Locus1&2	Locus1
4.23926	Locus1&2	Locus1
3.00046	Locus1&2	Locus1
3.53591	Locus1&2	Locus1
0.614854	Locus1&2	Locus1
0.241926	Locus1&2	Locus1
5.09509	Locus1&2	Locus1
4.7136	Locus1&2	Locus1
4.17808	Locus1&2	Locus1
4.58829	Locus1&2	Locus1
5.14806	Locus1&2	Locus1
2.8354	Locus1&2	Locus1
5.9698	Locus1&2	Locus1
5.28997	Locus1&2	Locus1
4.94279	Locus1&2	Locus1
3.43002	Locus1&2	Locus1
1.559	Locus1&2	Locus1
2.00604	Locus1&2	Locus1
3.0896	Locus1&2	Locus1
4.66528	Locus1&2	Locus1
3.13367	Locus1&2	Locus1
5.62817	Locus1&2	Locus1
5.32137	Locus1&2	Locus1
2.65298	Locus1&2	Locus1
1.43681	Locus1&2	Locus1
2.53004	Locus1&2	Locus1
0.680618	Locus1&2	Locus1
5.20402	Locus1&2	Locus1
5.31755	Locus1&2	Locus1
1.16444	Locus1&2	Locus1
3.80426	Locus1&2	Locus1
0.150905	Locus1&2	Locus1
1.44156	Locus1&2	Locus1
1.20708	Locus1&2	Locus1
2.32008	Locus1&2	Locus1
4.12538	Locus1&2	Locus1
2.63532	Locus1&2	Locus1
0.298975	Locus1&2	Locus1
3.93892	Locus1&2	Locus1
4.2927	Locus1&2	Locus1
3.86923	Locus1&2	Locus1
5.05965	Locus1&2	Locus1
2.60003	Locus1&2	Locus1
4.71339	Locus1&2	Locus1
3.84854	Locus1&2	Locus1
4.18419	Locus1&2	Locus1
3.3249	Locus1&2	Locus1
3.24957	Locus1&2	Locus1
3.40554	Locus1&2	Locus1
2.9954	Locus1&2	Locus1
4.13669	Locus1&2	Locus1
4.71572	Locus1&2	Locus1
1.47761	Locus1&2	Locus1
2.8913	Locus1&2	Locus1
0.590862	Locus1&2	Locus1
2.98702	Locus1&2	Locus1
1.67746	Locus1&2	Locus1
1.55915	Locus1&2	Locus1
2.14393	Locus1&2	Locus1
4.03144	Locus1&2	Locus1
4.90949	Locus1&2	Locus1
3.39777	Locus1&2	Locus1
2.84206	Locus1&2	Locus1
1.38997	Locus1&2	Locus1
4.82138	Locus1&2	Locus1
4.54831	Locus1&2	Locus1
0.0586144	Locus1&2	Locus1
3.21347	Locus1&2	Locus1
3.77405	Locus1&2	Locus1
3.36576	Locus1&2	Locus1
3.6962	Locus1&2	Locus1
3.86698	Locus1&2	Locus1
2.9941	Locus1&2	Locus1
1.82182	Locus1&2	Locus1
1.96307	Locus1&2	Locus1
5.49569	Locus1&2	Locus1
3.86594	Locus1&2	Locus1
3.34966	Locus1&2	Locus1
0.575137	Locus1&2	Locus1
5.70255	Locus1&2	Locus1
5.9233	Locus1&2	Locus1
2.57669	Locus1&2	Locus1
1.69487	Locus1&2	Locus1
4.00189	Locus1&2	Locus1
1.18149	Locus1&2	Locus1
0.659576	Locus1&2	Locus1
4.12275	Locus1&2	Locus1
1.57449	Locus1&2	Locus1
1.27076	Locus1&2	Locus1
1.83753	Locus1&2	Locus1
2.6591	Locus1&2	Locus1
6.23249	Locus1&2	Locus1
3.96148	Locus1&2	Locus1
2.34174	Locus1&2	Locus1
1.64831	Locus1&2	Locus1
3.27008	Locus1&2	Locus1
3.0546	Locus1&2	Locus1
2.73701	Locus1&2	Locus1
1.11407	Locus1&2	Locus1
3.43904	Locus1&2	Locus1
5.11538	Locus1&2	Locus1
3.80361	Locus1&2	Locus1
2.72313	Locus1&2	Locus1
5.40708	Locus1&2	Locus1
5.36576	Locus1&2	Locus1
2.63111	Locus1&2	Locus1
2.35898	Locus1&2	Locus1
0.206372	Locus1&2	Locus1
1.7846	Locus1&2	Locus1
3.42722	Locus1&2	Locus1
4.24957	Locus1&2	Locus1
4.32103	Locus1&2	Locus1
6.59153	Locus1&2	Locus1
4.55181	Locus1&2	Locus1
2.92166	Locus1&2	Locus1
4.52668	Locus1&2	Locus1
0.845083	Locus1&2	Locus1
3.77285	Locus1&2	Locus1
2.23438	Locus1&2	Locus1
0.0371484	Locus1&2	Locus1
0.877143	Locus1&2	Locus1
1.59768	Locus1&2	Locus1
4.03173	Locus1&2	Locus1
2.73919	Locus1&2	Locus1
2.09395	Locus1&2	Locus1
4.72117	Locus1&2	Locus1
2.25738	Locus1&2	Locus1
2.49774	Locus1&2	Locus1
1.6743	Locus1&2	Locus1
2.28661	Locus1&2	Locus1
0.429775	Locus1&2	Locus1
2.02953	Locus1&2	Locus1
6.07009	Locus1&2	Locus1
2.79215	Locus1&2	Locus1
3.94463	Locus1&2	Locus1
3.12925	Locus1&2	Locus1
0.0631326	Locus1&2	Locus1
4.76743	Locus1&2	Locus1
3.68685	Locus1&2	Locus1
3.46837	Locus1&2	Locus1
1.29701	Locus1&2	Locus1
2.19224	Locus1&2	Locus1
1.88066	Locus1&2	Locus1
1.77993	Locus1&2	Locus1
4.80589	Locus1&2	Locus1
4.96309	Locus1&2	Locus1
4.0983	Locus1&2	Locus1
2.34399	Locus1&2	Locus1
3.85867	Locus1&2	Locus1
1.59018	Locus1&2	Locus1
3.78275	Locus1&2	Locus1
1.56479	Locus1&2	Locus1
3.74148	Locus1&2	Locus1
3.06691	Locus1&2	Locus1
0.893092	Locus1&2	Locus1
1.26675	Locus1&2	Locus1
0.71901	Locus1&2	Locus1
1.83718	Locus1&2	Locus1
3.18557	Locus1&2	Locus1
2.12224	Locus1&2	Locus1
1.7679	Locus1&2	Locus1
0.774851	Locus1&2	Locus1
2.09935	Locus1&2	Locus1
0.0214184	Locus1&2	Locus1
0.0773433	Locus1&2	Locus1
0.0505179	Locus1&2	Locus1
0.639185	Locus1&2	Locus1
3.58682	Locus1&2	Locus1
0.438643	Locus1&2	Locus1
2.0759	Locus1&2	Locus1
0.058659	Locus1&2	Locus1
1.76571	Locus1&2	Locus1
1.47936	Locus1&2	Locus1
1.50724	Locus1&2	Locus1
1.26064	Locus1&2	Locus1
0.0550887	Locus1&2	Locus1
1.39511	Locus1&2	Locus1
2.79564	Locus1&2	Locus1
1.47756	Locus1&2	Locus1
0.0384868	Locus1&2	Locus1
1.57398	Locus1&2	Locus1
3.92279	Locus1&2	Locus1
1.94094	Locus1&2	Locus1
4.11589	Locus1&2	Locus1
6.02914	Locus1&2	Locus1
1.36589	Locus1&2	Locus1
5.45136	Locus1&2	Locus1
0.346945	Locus1&2	Locus1
1.41796	Locus1&2	Locus1
3.43699	Locus1&2	Locus1
2.58109	Locus1&2	Locus1
2.25172	Locus1&2	Locus1
2.70899	Locus1&2	Locus1
6.09664	Locus1&2	Locus1
2.18157	Locus1&2	Locus1
3.76705	Locus1&2	Locus1
4.83702	Locus1&2	Locus1
3.17792	Locus1&2	Locus1
5.16577	Locus1&2	Locus1
2.23513	Locus1&2	Locus1
2.25701	Locus1&2	Locus1
2.43144	Locus1&2	Locus1
3.15176	Locus1&2	Locus1
2.39923	Locus1&2	Locus1
1.60455	Locus1&2	Locus1
0.633213	Locus1&2	Locus1
2.50907	Locus1&2	Locus1
1.14511	Locus1&2	Locus1
1.97641	Locus1&2	Locus1
3.28348	Locus1&2	Locus1
3.77385	Locus1&2	Locus1
2.06298	Locus1&2	Locus1
3.50266	Locus1&2	Locus1
0.0542349	Locus1&2	Locus1
6.19214	Locus1&2	Locus1
0.17598	Locus1&2	Locus1
0.642482	Locus1&2	Locus1
3.72049	Locus1&2	Locus1
2.42432	Locus1&2	Locus1
6.01415	Locus1&2	Locus1
0.0673223	Locus1&2	Locus1
1.39198	Locus1&2	Locus1
2.69181	Locus1&2	Locus1
6.28388	Locus1&2	Locus1
3.04917	Locus1&2	Locus1
4.03436	Locus1&2	Locus1
0.859868	Locus1&2	Locus1
4.19261	Locus1&2	Locus1
1.68207	Locus1&2	Locus1
0.988305	Locus1&2	Locus1
0.0447141	Locus1&2	Locus1
4.00892	Locus1&2	Locus1
1.31356	Locus1&2	Locus1
2.70202	Locus1&2	Locus1
1.44825	Locus1&2	Locus1
2.18089	Locus1&2	Locus1
1.90443	Locus1&2	Locus1
2.74055	Locus1&2	Locus1
4.24479	Locus1&2	Locus1
2.36254	Locus1&2	Locus1
2.64255	Locus1&2	Locus1
3.03912	Locus1&2	Locus1
2.41239	Locus1&2	Locus1
2.46765	Locus1&2	Locus1
3.00693	Locus1&2	Locus1
2.07598	Locus1&2	Locus1
0.190979	Locus1&2	Locus1
0.619502	Locus1&2	Locus1
1.11536	Locus1&2	Locus1
1.19972	Locus1&2	Locus1
2.12021	Locus1&2	Locus1
0.990603	Locus1&2	Locus1
0.974209	Locus1&2	Locus1
4.73199	Locus1&2	Locus1
6.16881	Locus1&2	Locus1
3.95757	Locus1&2	Locus1
6.1211	Locus1&2	Locus1
4.15947	Locus1&2	Locus1
3.37086	Locus1&2	Locus1
3.88916	Locus1&2	Locus1
1.36897	Locus1&2	Locus1
0.373432	Locus1&2	Locus1
1.58836	Locus1&2	Locus1
0.0524507	Locus1&2	Locus1
3.82397	Locus1&2	Locus1
2.89235	Locus1&2	Locus1
2.68877	Locus1&2	Locus1
0.554796	Locus1&2	Locus1
4.00908	Locus1&2	Locus1
3.81794	Locus1&2	Locus1
2.43752	Locus1&2	Locus1
1.77059	Locus1&2	Locus1
0.939969	Locus1&2	Locus1
3.09816	Locus1&2	Locus1
6.29202	Locus1&2	Locus1
2.76356	Locus1&2	Locus1
3.38668	Locus1&2	Locus1
4.35074	Locus1&2	Locus1
4.51564	Locus1&2	Locus1
6.03455	Locus1&2	Locus1
1.17025	Locus1&2	Locus1
4.67454	Locus1&2	Locus1
1.61733	Locus1&2	Locus1
1.48333	Locus1&2	Locus1
1.11139	Locus1&2	Locus1
1.94075	Locus1&2	Locus1
4.66197	Locus1&2	Locus1
0.0486661	Locus1&2	Locus1
1.21736	Locus1&2	Locus1
3.30474	Locus1&2	Locus1
2.22264	Locus1&2	Locus1
1.94991	Locus1&2	Locus1
2.59567	Locus1&2	Locus1
2.66033	Locus1&2	Locus1
1.77511	Locus1&2	Locus1
2.8854	Locus1&2	Locus1
2.16933	Locus1&2	Locus1
1.92498	Locus1&2	Locus1
4.97307	Locus1&2	Locus1
2.72043	Locus1&2	Locus1
3.96325	Locus1&2	Locus1
5.72202	Locus1&2	Locus1
4.7869	Locus1&2	Locus1
1.90802	Locus1&2	Locus1
1.78521	Locus1&2	Locus1
1.98982	Locus1&2	Locus1
2.85549	Locus1&2	Locus1
0.382108	Locus1&2	Locus1
1.53829	Locus1&2	Locus1
1.818	Locus1&2	Locus1
1.77757	Locus1&2	Locus1
6.37412	Locus1&2	Locus1
2.02068	Locus1&2	Locus1
3.00199	Locus1&2	Locus1
2.33987	Locus1&2	Locus1
3.08996	Locus1&2	Locus1
1.83849	Locus1&2	Locus1
3.13286	Locus1&2	Locus1
3.82471	Locus1&2	Locus1
1.81713	Locus1&2	Locus1
1.44624	Locus1&2	Locus1
1.69795	Locus1&2	Locus1
4.71557	Locus1&2	Locus1
3.18057	Locus1&2	Locus1
0.441289	Locus1&2	Locus1
2.41206	Locus1&2	Locus1
4.23632	Locus1&2	Locus1
0.68409	Locus1&2	Locus1
2.57538	Locus1&2	Locus1
1.52216	Locus1&2	Locus1
1.15545	Locus1&2	Locus1
2.8909	Locus1&2	Locus1
2.04075	Locus1&2	Locus1
1.85559	Locus1&2	Locus1
3.2118	Locus1&2	Locus1
3.28212	Locus1&2	Locus1
5.01063	Locus1&2	Locus1
0.652916	Locus1&2	Locus1
4.47254	Locus1&2	Locus1
2.60591	Locus1&2	Locus1
3.14076	Locus1&2	Locus1
2.15688	Locus1&2	Locus1
1.89014	Locus1&2	Locus1
5.59131	Locus1&2	Locus1
0.157065	Locus1&2	Locus1
2.9469	Locus1&2	Locus1
1.96527	Locus1&2	Locus1
1.78357	Locus1&2	Locus1
2.41995	Locus1&2	Locus1
5.3397	Locus1&2	Locus1
2.76628	Locus1&2	Locus1
4.82845	Locus1&2	Locus1
5.59485	Locus1&2	Locus1
0.241121	Locus1&2	Locus1
1.56679	Locus1&2	Locus1
0.768923	Locus1&2	Locus1
0.518365	Locus1&2	Locus1
4.893	Locus1&2	Locus1
1.95398	Locus1&2	Locus1
2.97182	Locus1&2	Locus1
2.1953	Locus1&2	Locus1
3.03385	Locus1&2	Locus1
2.86192	Locus1&2	Locus1
2.52334	Locus1&2	Locus1
0.879323	Locus1&2	Locus1
1.42398	Locus1&2	Locus1
1.55962	Locus1&2	Locus1
1.29435	Locus1&2	Locus1
6.43022	Locus1&2	Locus1
2.04792	Locus1&2	Locus1
0.884964	Locus1&2	Locus1
4.04741	Locus1&2	Locus1
3.09768	Locus1&2	Locus1
1.26934	Locus1&2	Locus1
1.56329	Locus1&2	Locus1
3.07631	Locus1&2	Locus1
6.77091	Locus1&2	Locus1
3.36158	Locus1&2	Locus1
2.97168	Locus1&2	Locus1
4.44795	Locus1&2	Locus1
3.69217	Locus1&2	Locus1
3.5701	Locus1&2	Locus1
3.21769	Locus1&2	Locus1
2.03338	Locus1&2	Locus1
2.60177	Locus1&2	Locus1
4.21761	Locus1&2	Locus1
5.07059	Locus1&2	Locus1
4.59109	Locus1&2	Locus1
2.86331	Locus1&2	Locus1
4.89171	Locus1&2	Locus1
6.58001	Locus1&2	Locus1
2.28752	Locus1&2	Locus1
5.72441	Locus1&2	Locus1
0.461756	Locus1&2	Locus1
4.55255	Locus1&2	Locus1
1.56329	Locus1&2	Locus1
3.07631	Locus1&2	Locus1
6.77091	Locus1&2	Locus1
3.36158	Locus1&2	Locus1
2.97168	Locus1&2	Locus1
4.44795	Locus1&2	Locus1
3.69217	Locus1&2	Locus1
3.5701	Locus1&2	Locus1
3.21769	Locus1&2	Locus1
2.03338	Locus1&2	Locus1
2.60177	Locus1&2	Locus1
4.21761	Locus1&2	Locus1
5.07059	Locus1&2	Locus1
4.59109	Locus1&2	Locus1
2.86331	Locus1&2	Locus1
4.89171	Locus1&2	Locus1
6.58001	Locus1&2	Locus1
2.28752	Locus1&2	Locus1
5.72441	Locus1&2	Locus1
0.461756	Locus1&2	Locus1
4.55255	Locus1&2	Locus1
3.99279	Locus1&2	Locus1
3.92245	Locus1&2	Locus1
5.40415	Locus1&2	Locus1
3.67596	Locus1&2	Locus1
2.37089	Locus1&2	Locus1
2.49125	Locus1&2	Locus1
1.80269	Locus1&2	Locus1
2.93364	Locus1&2	Locus1
0.0387417	Locus1&2	Locus1
1.11049	Locus1&2	Locus1
2.38605	Locus1&2	Locus1
3.53069	Locus1&2	Locus1
2.53776	Locus1&2	Locus1
3.14753	Locus1&2	Locus1
2.8592	Locus1&2	Locus1
0.07	Locus1&2	Locus1
2.62072	Locus1&2	Locus1
5.33457	Locus1&2	Locus1
1.2605	Locus1&2	Locus1
4.17358	Locus1&2	Locus1
2.48896	Locus1&2	Locus1
2.19858	Locus1&2	Locus1
2.436	Locus1&2	Locus1
5.51729	Locus1&2	Locus1
1.2585	Locus1&2	Locus1
1.14436	Locus1&2	Locus1
3.59829	Locus1&2	Locus1
2.31241	Locus1&2	Locus1
2.93963	Locus1&2	Locus1
1.56891	Locus1&2	Locus1
0.0936335	Locus1&2	Locus1
1.91869	Locus1&2	Locus1
2.03762	Locus1&2	Locus1
4.59169	Locus1&2	Locus1
3.42942	Locus1&2	Locus1
2.75866	Locus1&2	Locus1
2.78499	Locus1&2	Locus1
2.95922	Locus1&2	Locus1
4.90502	Locus1&2	Locus1
4.13059	Locus1&2	Locus1
4.02856	Locus1&2	Locus1
2.676	Locus1&2	Locus1
6.52206	Locus1&2	Locus1
0.953749	Locus1&2	Locus1
5.71856	Locus1&2	Locus1
1.36818	Locus1&2	Locus1
0.154457	Locus1&2	Locus1
2.56234	Locus1&2	Locus1
1.26983	Locus1&2	Locus1
0.646408	Locus1&2	Locus1
1.67661	Locus1&2	Locus1
1.35986	Locus1&2	Locus1
0.932318	Locus1&2	Locus1
1.27918	Locus1&2	Locus2
3.22736	Locus1&2	Locus2
0.0315062	Locus1&2	Locus2
0.0552417	Locus1&2	Locus2
2.13253	Locus1&2	Locus2
0.0598456	Locus1&2	Locus2
0.245895	Locus1&2	Locus2
3.61284	Locus1&2	Locus2
0.241597	Locus1&2	Locus2
1.82051	Locus1&2	Locus2
2.86426	Locus1&2	Locus2
2.75023	Locus1&2	Locus2
0.165822	Locus1&2	Locus2
2.51425	Locus1&2	Locus2
1.55366	Locus1&2	Locus2
1.34202	Locus1&2	Locus2
2.77797	Locus1&2	Locus2
0.983152	Locus1&2	Locus2
0.155888	Locus1&2	Locus2
0.648813	Locus1&2	Locus2
2.66841	Locus1&2	Locus2
0.407057	Locus1&2	Locus2
0.0705561	Locus1&2	Locus2
0.115316	Locus1&2	Locus2
0.121261	Locus1&2	Locus2
0.394154	Locus1&2	Locus2
1.27651	Locus1&2	Locus2
6.1428	Locus1&2	Locus2
0.326081	Locus1&2	Locus2
0.0720494	Locus1&2	Locus2
0.484579	Locus1&2	Locus2
0.154653	Locus1&2	Locus2
0.0515647	Locus1&2	Locus2
1.22016	Locus1&2	Locus2
2.35072	Locus1&2	Locus2
0.107516	Locus1&2	Locus2
1.17163	Locus1&2	Locus2
0.0657748	Locus1&2	Locus2
0.956579	Locus1&2	Locus2
1.649	Locus1&2	Locus2
0.0382479	Locus1&2	Locus2
0.430154	Locus1&2	Locus2
0.0428745	Locus1&2	Locus2
0.0383357	Locus1&2	Locus2
0.343784	Locus1&2	Locus2
0.029851	Locus1&2	Locus2
0.0706724	Locus1&2	Locus2
1.24587	Locus1&2	Locus2
0.305551	Locus1&2	Locus2
1.05835	Locus1&2	Locus2
1.48786	Locus1&2	Locus2
0.168962	Locus1&2	Locus2
0.520774	Locus1&2	Locus2
2.87318	Locus1&2	Locus2
0.860403	Locus1&2	Locus2
0.0391406	Locus1&2	Locus2
0.697502	Locus1&2	Locus2
0.769887	Locus1&2	Locus2
0.106841	Locus1&2	Locus2
6.55802	Locus1&2	Locus2
3.81139	Locus1&2	Locus2
0.135841	Locus1&2	Locus2
0.0320618	Locus1&2	Locus2
1.75008	Locus1&2	Locus2
1.45211	Locus1&2	Locus2
0.401145	Locus1&2	Locus2
0.313817	Locus1&2	Locus2
0.486893	Locus1&2	Locus2
3.7231	Locus1&2	Locus2
0.182268	Locus1&2	Locus2
0.0543975	Locus1&2	Locus2
3.57749	Locus1&2	Locus2
1.47644	Locus1&2	Locus2
1.09286	Locus1&2	Locus2
0.0655211	Locus1&2	Locus2
0.0685044	Locus1&2	Locus2
0.2521	Locus1&2	Locus2
0.228081	Locus1&2	Locus2
0.0367905	Locus1&2	Locus2
5.40892	Locus1&2	Locus2
0.46375	Locus1&2	Locus2
4.052	Locus1&2	Locus2
0.415585	Locus1&2	Locus2
0.177809	Locus1&2	Locus2
0.471499	Locus1&2	Locus2
3.89995	Locus1&2	Locus2
0.964155	Locus1&2	Locus2
0.49079	Locus1&2	Locus2
1.27477	Locus1&2	Locus2
0.0515634	Locus1&2	Locus2
0.832671	Locus1&2	Locus2
1.28433	Locus1&2	Locus2
0.279312	Locus1&2	Locus2
0.0596026	Locus1&2	Locus2
0.0596739	Locus1&2	Locus2
1.16892	Locus1&2	Locus2
0.0339852	Locus1&2	Locus2
2.15259	Locus1&2	Locus2
5.2611	Locus1&2	Locus2
0.0405961	Locus1&2	Locus2
4.35872	Locus1&2	Locus2
0.46196	Locus1&2	Locus2
0.934152	Locus1&2	Locus2
1.2154	Locus1&2	Locus2
2.59644	Locus1&2	Locus2
1.87926	Locus1&2	Locus2
0.964396	Locus1&2	Locus2
0.250771	Locus1&2	Locus2
3.31565	Locus1&2	Locus2
1.98462	Locus1&2	Locus2
5.28342	Locus1&2	Locus2
4.02744	Locus1&2	Locus2
0.754011	Locus1&2	Locus2
1.46776	Locus1&2	Locus2
0.0661986	Locus1&2	Locus2
0.0541724	Locus1&2	Locus2
0.494492	Locus1&2	Locus2
0.840228	Locus1&2	Locus2
0.373634	Locus1&2	Locus2
0.090363	Locus1&2	Locus2
0.285062	Locus1&2	Locus2
3.49214	Locus1&2	Locus2
0.469531	Locus1&2	Locus2
0.0401462	Locus1&2	Locus2
4.33614	Locus1&2	Locus2
4.4901	Locus1&2	Locus2
3.21741	Locus1&2	Locus2
4.15512	Locus1&2	Locus2
1.41841	Locus1&2	Locus2
0.02906	Locus1&2	Locus2
0.655856	Locus1&2	Locus2
3.96602	Locus1&2	Locus2
0.143871	Locus1&2	Locus2
0.66772	Locus1&2	Locus2
1.88708	Locus1&2	Locus2
0.05228	Locus1&2	Locus2
0.359806	Locus1&2	Locus2
1.34275	Locus1&2	Locus2
0.0470583	Locus1&2	Locus2
1.61534	Locus1&2	Locus2
0.11174	Locus1&2	Locus2
1.349	Locus1&2	Locus2
0.994566	Locus1&2	Locus2
1.64046	Locus1&2	Locus2
2.75008	Locus1&2	Locus2
0.755676	Locus1&2	Locus2
1.17339	Locus1&2	Locus2
3.50825	Locus1&2	Locus2
0.613732	Locus1&2	Locus2
0.0469699	Locus1&2	Locus2
0.633261	Locus1&2	Locus2
1.68509	Locus1&2	Locus2
0.0339124	Locus1&2	Locus2
3.76091	Locus1&2	Locus2
3.91363	Locus1&2	Locus2
0.0360315	Locus1&2	Locus2
0.55788	Locus1&2	Locus2
1.55767	Locus1&2	Locus2
0.0573289	Locus1&2	Locus2
2.77741	Locus1&2	Locus2
0.440394	Locus1&2	Locus2
0.135221	Locus1&2	Locus2
0.377864	Locus1&2	Locus2
2.26	Locus1&2	Locus2
0.147551	Locus1&2	Locus2
0.649435	Locus1&2	Locus2
6.41385	Locus1&2	Locus2
5.37477	Locus1&2	Locus2
0.0321882	Locus1&2	Locus2
0.507709	Locus1&2	Locus2
2.76532	Locus1&2	Locus2
0.532247	Locus1&2	Locus2
0.318027	Locus1&2	Locus2
2.23492	Locus1&2	Locus2
0.660159	Locus1&2	Locus2
1.98197	Locus1&2	Locus2
0.0588404	Locus1&2	Locus2
1.12965	Locus1&2	Locus2
0.57691	Locus1&2	Locus2
4.16453	Locus1&2	Locus2
1.46505	Locus1&2	Locus2
1.54002	Locus1&2	Locus2
3.92878	Locus1&2	Locus2
2.29564	Locus1&2	Locus2
0.824817	Locus1&2	Locus2
0.358697	Locus1&2	Locus2
2.44791	Locus1&2	Locus2
0.0451947	Locus1&2	Locus2
2.72291	Locus1&2	Locus2
0.760319	Locus1&2	Locus2
0.0439217	Locus1&2	Locus2
1.03187	Locus1&2	Locus2
0.501894	Locus1&2	Locus2
2.96591	Locus1&2	Locus2
0.0430879	Locus1&2	Locus2
0.0488133	Locus1&2	Locus2
2.79522	Locus1&2	Locus2
2.96244	Locus1&2	Locus2
1.53681	Locus1&2	Locus2
1.67053	Locus1&2	Locus2
5.84848	Locus1&2	Locus2
3.4488	Locus1&2	Locus2
3.30564	Locus1&2	Locus2
3.23869	Locus1&2	Locus2
0.494397	Locus1&2	Locus2
2.37976	Locus1&2	Locus2
0.742899	Locus1&2	Locus2
0.040515	Locus1&2	Locus2
4.81292	Locus1&2	Locus2
4.76815	Locus1&2	Locus2
1.77539	Locus1&2	Locus2
0.173494	Locus1&2	Locus2
3.0838	Locus1&2	Locus2
4.81854	Locus1&2	Locus2
5.51913	Locus1&2	Locus2
5.54147	Locus1&2	Locus2
0.168693	Locus1&2	Locus2
0.0790311	Locus1&2	Locus2
0.204953	Locus1&2	Locus2
4.13587	Locus1&2	Locus2
0.451933	Locus1&2	Locus2
0.232495	Locus1&2	Locus2
0.496962	Locus1&2	Locus2
0.633989	Locus1&2	Locus2
2.66958	Locus1&2	Locus2
6.47238	Locus1&2	Locus2
3.14126	Locus1&2	Locus2
0.411867	Locus1&2	Locus2
0.0550474	Locus1&2	Locus2
0.32757	Locus1&2	Locus2
2.26471	Locus1&2	Locus2
4.08138	Locus1&2	Locus2
0.0484596	Locus1&2	Locus2
0.805754	Locus1&2	Locus2
0.188043	Locus1&2	Locus2
0.948202	Locus1&2	Locus2
5.1556	Locus1&2	Locus2
3.80817	Locus1&2	Locus2
2.66608	Locus1&2	Locus2
2.47626	Locus1&2	Locus2
3.16772	Locus1&2	Locus2
1.75647	Locus1&2	Locus2
0.0920156	Locus1&2	Locus2
0.0603086	Locus1&2	Locus2
0.0807654	Locus1&2	Locus2
1.08472	Locus1&2	Locus2
0.0262275	Locus1&2	Locus2
3.49756	Locus1&2	Locus2
0.072613	Locus1&2	Locus2
3.09599	Locus1&2	Locus2
3.32024	Locus1&2	Locus2
1.82	Locus1&2	Locus2
4.31036	Locus1&2	Locus2
0.30537	Locus1&2	Locus2
0.19432	Locus1&2	Locus2
0.929892	Locus1&2	Locus2
0.328378	Locus1&2	Locus2
3.33311	Locus1&2	Locus2
4.59295	Locus1&2	Locus2
0.678258	Locus1&2	Locus2
1.02884	Locus1&2	Locus2
2.81414	Locus1&2	Locus2
2.08957	Locus1&2	Locus2
0.157017	Locus1&2	Locus2
1.45127	Locus1&2	Locus2
0.134163	Locus1&2	Locus2
1.62368	Locus1&2	Locus2
1.52061	Locus1&2	Locus2
3.71892	Locus1&2	Locus2
0.607161	Locus1&2	Locus2
0.33631	Locus1&2	Locus2
2.0055	Locus1&2	Locus2
6.42797	Locus1&2	Locus2
0.410363	Locus1&2	Locus2
5.1557	Locus1&2	Locus2
1.74207	Locus1&2	Locus2
1.13305	Locus1&2	Locus2
1.3617	Locus1&2	Locus2
1.01882	Locus1&2	Locus2
0.521804	Locus1&2	Locus2
0.0376639	Locus1&2	Locus2
2.9871	Locus1&2	Locus2
1.3987	Locus1&2	Locus2
0.252704	Locus1&2	Locus2
2.93753	Locus1&2	Locus2
2.06884	Locus1&2	Locus2
0.0326602	Locus1&2	Locus2
0.242682	Locus1&2	Locus2
4.17775	Locus1&2	Locus2
0.0571924	Locus1&2	Locus2
0.393724	Locus1&2	Locus2
0.428662	Locus1&2	Locus2
0.688058	Locus1&2	Locus2
1.61035	Locus1&2	Locus2
0.060396	Locus1&2	Locus2
2.69982	Locus1&2	Locus2
0.542481	Locus1&2	Locus2
0.936573	Locus1&2	Locus2
0.0579688	Locus1&2	Locus2
1.26419	Locus1&2	Locus2
1.71521	Locus1&2	Locus2
1.23743	Locus1&2	Locus2
0.0549537	Locus1&2	Locus2
0.0548908	Locus1&2	Locus2
4.25014	Locus1&2	Locus2
0.0237165	Locus1&2	Locus2
2.13516	Locus1&2	Locus2
0.9128	Locus1&2	Locus2
0.0503049	Locus1&2	Locus2
0.433186	Locus1&2	Locus2
5.00066	Locus1&2	Locus2
1.7838	Locus1&2	Locus2
0.0748747	Locus1&2	Locus2
0.414013	Locus1&2	Locus2
0.0647735	Locus1&2	Locus2
0.631095	Locus1&2	Locus2
0.0557218	Locus1&2	Locus2
0.632446	Locus1&2	Locus2
2.04786	Locus1&2	Locus2
1.01911	Locus1&2	Locus2
0.664704	Locus1&2	Locus2
1.03637	Locus1&2	Locus2
0.0694449	Locus1&2	Locus2
2.19248	Locus1&2	Locus2
0.0320744	Locus1&2	Locus2
1.10312	Locus1&2	Locus2
0.073758	Locus1&2	Locus2
0.0369554	Locus1&2	Locus2
0.422726	Locus1&2	Locus2
0.301562	Locus1&2	Locus2
0.14723	Locus1&2	Locus2
0.0935808	Locus1&2	Locus2
3.34211	Locus1&2	Locus2
0.124627	Locus1&2	Locus2
0.887366	Locus1&2	Locus2
6.67381	Locus1&2	Locus2
0.928077	Locus1&2	Locus2
6.44599	Locus1&2	Locus2
0.119291	Locus1&2	Locus2
0.706782	Locus1&2	Locus2
0.0479426	Locus1&2	Locus2
3.74022	Locus1&2	Locus2
0.0848017	Locus1&2	Locus2
0.0571648	Locus1&2	Locus2
0.0452876	Locus1&2	Locus2
0.0379917	Locus1&2	Locus2
0.0508388	Locus1&2	Locus2
0.780029	Locus1&2	Locus2
5.82091	Locus1&2	Locus2
3.15518	Locus1&2	Locus2
0.256085	Locus1&2	Locus2
0.0972623	Locus1&2	Locus2
0.0318854	Locus1&2	Locus2
0.623074	Locus1&2	Locus2
2.92684	Locus1&2	Locus2
4.14601	Locus1&2	Locus2
0.0433649	Locus1&2	Locus2
0.281497	Locus1&2	Locus2
0.0683479	Locus1&2	Locus2
1.75482	Locus1&2	Locus2
0.0725028	Locus1&2	Locus2
0.843037	Locus1&2	Locus2
1.75247	Locus1&2	Locus2
2.4936	Locus1&2	Locus2
0.26613	Locus1&2	Locus2
5.42127	Locus1&2	Locus2
0.445553	Locus1&2	Locus2
3.54823	Locus1&2	Locus2
0.459839	Locus1&2	Locus2
3.67899	Locus1&2	Locus2
1.19788	Locus1&2	Locus2
0.0614883	Locus1&2	Locus2
1.92746	Locus1&2	Locus2
0.895952	Locus1&2	Locus2
0.398508	Locus1&2	Locus2
4.82674	Locus1&2	Locus2
0.323399	Locus1&2	Locus2
1.27693	Locus1&2	Locus2
0.346197	Locus1&2	Locus2
2.54392	Locus1&2	Locus2
1.88362	Locus1&2	Locus2
0.0525816	Locus1&2	Locus2
0.129044	Locus1&2	Locus2
4.17487	Locus1&2	Locus2
4.67973	Locus1&2	Locus2
0.0699248	Locus1&2	Locus2
2.31313	Locus1&2	Locus2
0.0462391	Locus1&2	Locus2
0.0573781	Locus1&2	Locus2
3.2081	Locus1&2	Locus2
2.93584	Locus1&2	Locus2
3.77886	Locus1&2	Locus2
0.556919	Locus1&2	Locus2
1.32838	Locus1&2	Locus2
0.0974886	Locus1&2	Locus2
0.133445	Locus1&2	Locus2
0.0904257	Locus1&2	Locus2
0.200914	Locus1&2	Locus2
3.20166	Locus1&2	Locus2
2.91123	Locus1&2	Locus2
1.08821	Locus1&2	Locus2
0.555361	Locus1&2	Locus2
3.33618	Locus1&2	Locus2
0.0558195	Locus1&2	Locus2
1.03196	Locus1&2	Locus2
1.25555	Locus1&2	Locus2
0.400799	Locus1&2	Locus2
0.201463	Locus1&2	Locus2
0.134711	Locus1&2	Locus2
0.449076	Locus1&2	Locus2
0.305608	Locus1&2	Locus2
1.18717	Locus1&2	Locus2
1.89796	Locus1&2	Locus2
2.94483	Locus1&2	Locus2
0.0280682	Locus1&2	Locus2
0.0317975	Locus1&2	Locus2
0.527511	Locus1&2	Locus2
1.21649	Locus1&2	Locus2
1.07472	Locus1&2	Locus2
0.0728493	Locus1&2	Locus2
5.07178	Locus1&2	Locus2
1.55142	Locus1&2	Locus2
0.096264	Locus1&2	Locus2
0.321901	Locus1&2	Locus2
1.71234	Locus1&2	Locus2
1.69677	Locus1&2	Locus2
0.701703	Locus1&2	Locus2
0.0215385	Locus1&2	Locus2
0.281094	Locus1&2	Locus2
0.376133	Locus1&2	Locus2
0.322894	Locus1&2	Locus2
0.0644764	Locus1&2	Locus2
0.345989	Locus1&2	Locus2
0.830023	Locus1&2	Locus2
3.15497	Locus1&2	Locus2
0.0571176	Locus1&2	Locus2
0.817544	Locus1&2	Locus2
5.50722	Locus1&2	Locus2
0.443865	Locus1&2	Locus2
0.962275	Locus1&2	Locus2
3.79616	Locus1&2	Locus2
0.0602563	Locus1&2	Locus2
0.336845	Locus1&2	Locus2
1.34444	Locus1&2	Locus2
5.03898	Locus1&2	Locus2
3.57712	Locus1&2	Locus2
0.0512836	Locus1&2	Locus2
0.418963	Locus1&2	Locus2
5.13038	Locus1&2	Locus2
0.265887	Locus1&2	Locus2
1.04489	Locus1&2	Locus2
1.12102	Locus1&2	Locus2
0.483402	Locus1&2	Locus2
6.26706	Locus1&2	Locus2
0.325916	Locus1&2	Locus2
0.296942	Locus1&2	Locus2
0.418963	Locus1&2	Locus2
5.13038	Locus1&2	Locus2
0.265887	Locus1&2	Locus2
1.04489	Locus1&2	Locus2
1.12102	Locus1&2	Locus2
0.483402	Locus1&2	Locus2
6.26706	Locus1&2	Locus2
0.325916	Locus1&2	Locus2
0.296942	Locus1&2	Locus2
2.14754	Locus1&2	Locus2
2.49672	Locus1&2	Locus2
5.84789	Locus1&2	Locus2
6.26241	Locus1&2	Locus2
6.13668	Locus1&2	Locus2
0.276113	Locus1&2	Locus2
2.05725	Locus1&2	Locus2
1.1891	Locus1&2	Locus2
4.39708	Locus1&2	Locus2
0.0928564	Locus1&2	Locus2
0.0993984	Locus1&2	Locus2
4.02625	Locus1&2	Locus2
6.37781	Locus1&2	Locus2
2.62261	Locus1&2	Locus2
0.0504745	Locus1&2	Locus2
2.05673	Locus1&2	Locus2
5.68532	Locus1&2	Locus2
5.33903	Locus1&2	Locus2
0.138009	Locus1&2	Locus2
2.47958	Locus1&2	Locus2
0.197172	Locus1&2	Locus2
4.53701	Locus1&2	Locus2
2.46936	Locus1&2	Locus2
4.57657	Locus1&3	Locus1
2.13387	Locus1&3	Locus1
4.25959	Locus1&3	Locus1
4.42197	Locus1&3	Locus1
3.09944	Locus1&3	Locus1
2.77836	Locus1&3	Locus1
2.27756	Locus1&3	Locus1
2.02335	Locus1&3	Locus1
2.90276	Locus1&3	Locus1
0.709785	Locus1&3	Locus1
4.27732	Locus1&3	Locus1
4.27612	Locus1&3	Locus1
0.738911	Locus1&3	Locus1
3.89123	Locus1&3	Locus1
2.50397	Locus1&3	Locus1
0.778944	Locus1&3	Locus1
3.54441	Locus1&3	Locus1
2.86925	Locus1&3	Locus1
5.65727	Locus1&3	Locus1
2.12578	Locus1&3	Locus1
1.60858	Locus1&3	Locus1
5.14492	Locus1&3	Locus1
6.48127	Locus1&3	Locus1
5.84376	Locus1&3	Locus1
3.04114	Locus1&3	Locus1
0.682221	Locus1&3	Locus1
4.34121	Locus1&3	Locus1
3.46215	Locus1&3	Locus1
4.26189	Locus1&3	Locus1
2.34853	Locus1&3	Locus1
2.35725	Locus1&3	Locus1
1.16749	Locus1&3	Locus1
1.86983	Locus1&3	Locus1
1.11895	Locus1&3	Locus1
0.956735	Locus1&3	Locus1
2.58212	Locus1&3	Locus1
2.1713	Locus1&3	Locus1
2.19042	Locus1&3	Locus1
4.36062	Locus1&3	Locus1
0.939526	Locus1&3	Locus1
3.49042	Locus1&3	Locus1
3.383	Locus1&3	Locus1
2.43184	Locus1&3	Locus1
3.65808	Locus1&3	Locus1
6.69458	Locus1&3	Locus1
3.25059	Locus1&3	Locus1
2.88037	Locus1&3	Locus1
0.487491	Locus1&3	Locus1
2.21796	Locus1&3	Locus1
3.38031	Locus1&3	Locus1
1.63296	Locus1&3	Locus1
1.26446	Locus1&3	Locus1
4.49077	Locus1&3	Locus1
1.89326	Locus1&3	Locus1
5.08764	Locus1&3	Locus1
2.73362	Locus1&3	Locus1
2.4101	Locus1&3	Locus1
1.67764	Locus1&3	Locus1
2.09253	Locus1&3	Locus1
4.63876	Locus1&3	Locus1
4.07517	Locus1&3	Locus1
4.14276	Locus1&3	Locus1
0.0356336	Locus1&3	Locus1
3.32763	Locus1&3	Locus1
1.69535	Locus1&3	Locus1
2.86652	Locus1&3	Locus1
0.81618	Locus1&3	Locus1
1.03878	Locus1&3	Locus1
1.18131	Locus1&3	Locus1
2.65496	Locus1&3	Locus1
0.536194	Locus1&3	Locus1
0.687523	Locus1&3	Locus1
2.39582	Locus1&3	Locus1
0.175717	Locus1&3	Locus1
2.80211	Locus1&3	Locus1
2.09723	Locus1&3	Locus1
1.97749	Locus1&3	Locus1
3.89613	Locus1&3	Locus1
2.28251	Locus1&3	Locus1
2.36946	Locus1&3	Locus1
3.97135	Locus1&3	Locus1
3.41656	Locus1&3	Locus1
2.06837	Locus1&3	Locus1
3.48984	Locus1&3	Locus1
0.575483	Locus1&3	Locus1
3.74757	Locus1&3	Locus1
1.58992	Locus1&3	Locus1
4.36003	Locus1&3	Locus1
2.22992	Locus1&3	Locus1
2.25786	Locus1&3	Locus1
2.26244	Locus1&3	Locus1
2.74868	Locus1&3	Locus1
3.36148	Locus1&3	Locus1
4.62926	Locus1&3	Locus1
0.101109	Locus1&3	Locus1
0.0511318	Locus1&3	Locus1
4.48273	Locus1&3	Locus1
1.70882	Locus1&3	Locus1
3.3832	Locus1&3	Locus1
5.15918	Locus1&3	Locus1
1.12967	Locus1&3	Locus1
3.39084	Locus1&3	Locus1
4.80375	Locus1&3	Locus1
5.16942	Locus1&3	Locus1
2.79227	Locus1&3	Locus1
3.39889	Locus1&3	Locus1
2.96169	Locus1&3	Locus1
4.81121	Locus1&3	Locus1
5.01083	Locus1&3	Locus1
3.81764	Locus1&3	Locus1
4.2798	Locus1&3	Locus1
3.70958	Locus1&3	Locus1
4.49062	Locus1&3	Locus1
4.25846	Locus1&3	Locus1
4.47351	Locus1&3	Locus1
0.884555	Locus1&3	Locus1
2.66837	Locus1&3	Locus1
2.70901	Locus1&3	Locus1
1.53857	Locus1&3	Locus1
3.06177	Locus1&3	Locus1
2.44819	Locus1&3	Locus1
3.46242	Locus1&3	Locus1
1.25484	Locus1&3	Locus1
1.87543	Locus1&3	Locus1
1.84319	Locus1&3	Locus1
1.68641	Locus1&3	Locus1
4.32974	Locus1&3	Locus1
2.0684	Locus1&3	Locus1
0.0515692	Locus1&3	Locus1
1.74091	Locus1&3	Locus1
3.60398	Locus1&3	Locus1
0.0521198	Locus1&3	Locus1
0.961456	Locus1&3	Locus1
1.99666	Locus1&3	Locus1
3.26794	Locus1&3	Locus1
3.08269	Locus1&3	Locus1
0.673259	Locus1&3	Locus1
2.3345	Locus1&3	Locus1
0.979023	Locus1&3	Locus1
2.45656	Locus1&3	Locus1
1.30276	Locus1&3	Locus1
1.06473	Locus1&3	Locus1
3.08987	Locus1&3	Locus1
1.32612	Locus1&3	Locus1
3.27704	Locus1&3	Locus1
2.00232	Locus1&3	Locus1
3.56228	Locus1&3	Locus1
3.18417	Locus1&3	Locus1
0.547964	Locus1&3	Locus1
2.67059	Locus1&3	Locus1
1.25061	Locus1&3	Locus1
0.686243	Locus1&3	Locus1
0.873647	Locus1&3	Locus1
3.64311	Locus1&3	Locus1
4.74868	Locus1&3	Locus1
4.59537	Locus1&3	Locus1
6.44898	Locus1&3	Locus1
3.99628	Locus1&3	Locus1
3.82284	Locus1&3	Locus1
2.54019	Locus1&3	Locus1
3.2778	Locus1&3	Locus1
4.77439	Locus1&3	Locus1
5.27411	Locus1&3	Locus1
2.80565	Locus1&3	Locus1
1.60844	Locus1&3	Locus1
1.82286	Locus1&3	Locus1
2.87182	Locus1&3	Locus1
0.934988	Locus1&3	Locus1
0.881162	Locus1&3	Locus1
2.89384	Locus1&3	Locus1
0.436255	Locus1&3	Locus1
1.68555	Locus1&3	Locus1
1.92431	Locus1&3	Locus1
2.10025	Locus1&3	Locus1
3.28111	Locus1&3	Locus1
2.7836	Locus1&3	Locus1
3.42478	Locus1&3	Locus1
5.99703	Locus1&3	Locus1
0.408365	Locus1&3	Locus1
5.44111	Locus1&3	Locus1
4.33201	Locus1&3	Locus1
0.583708	Locus1&3	Locus1
2.38954	Locus1&3	Locus1
3.88697	Locus1&3	Locus1
5.43703	Locus1&3	Locus1
5.3429	Locus1&3	Locus1
4.20411	Locus1&3	Locus1
1.41108	Locus1&3	Locus1
2.51617	Locus1&3	Locus1
1.93939	Locus1&3	Locus1
4.17943	Locus1&3	Locus1
2.05395	Locus1&3	Locus1
4.06506	Locus1&3	Locus1
4.44571	Locus1&3	Locus1
2.76717	Locus1&3	Locus1
3.58318	Locus1&3	Locus1
0.154951	Locus1&3	Locus1
3.02641	Locus1&3	Locus1
2.00045	Locus1&3	Locus1
3.63991	Locus1&3	Locus1
5.02758	Locus1&3	Locus1
2.77124	Locus1&3	Locus1
0.781658	Locus1&3	Locus1
1.55923	Locus1&3	Locus1
0.525329	Locus1&3	Locus1
2.45049	Locus1&3	Locus1
4.01135	Locus1&3	Locus1
0.80054	Locus1&3	Locus1
4.29045	Locus1&3	Locus1
3.6462	Locus1&3	Locus1
5.79164	Locus1&3	Locus1
2.29876	Locus1&3	Locus1
1.55521	Locus1&3	Locus1
5.91466	Locus1&3	Locus1
4.18272	Locus1&3	Locus1
4.52841	Locus1&3	Locus1
1.53336	Locus1&3	Locus1
1.23488	Locus1&3	Locus1
4.11883	Locus1&3	Locus1
2.6575	Locus1&3	Locus1
2.07372	Locus1&3	Locus1
0.384091	Locus1&3	Locus1
2.58284	Locus1&3	Locus1
2.7476	Locus1&3	Locus1
1.12751	Locus1&3	Locus1
3.24258	Locus1&3	Locus1
2.94692	Locus1&3	Locus1
4.84192	Locus1&3	Locus1
4.26527	Locus1&3	Locus1
0.387508	Locus1&3	Locus1
2.44272	Locus1&3	Locus1
5.71715	Locus1&3	Locus1
0.691519	Locus1&3	Locus1
2.30195	Locus1&3	Locus1
0.0365677	Locus1&3	Locus1
2.60859	Locus1&3	Locus1
0.37675	Locus1&3	Locus1
4.4594	Locus1&3	Locus1
2.57102	Locus1&3	Locus1
4.63343	Locus1&3	Locus1
0.499279	Locus1&3	Locus1
4.57788	Locus1&3	Locus1
4.95828	Locus1&3	Locus1
4.07703	Locus1&3	Locus1
3.43321	Locus1&3	Locus1
1.54338	Locus1&3	Locus1
4.03224	Locus1&3	Locus1
3.47406	Locus1&3	Locus1
1.03089	Locus1&3	Locus1
4.36332	Locus1&3	Locus1
3.73773	Locus1&3	Locus1
2.51286	Locus1&3	Locus1
4.19604	Locus1&3	Locus1
5.37642	Locus1&3	Locus1
1.6886	Locus1&3	Locus1
3.13083	Locus1&3	Locus1
3.91197	Locus1&3	Locus1
4.56254	Locus1&3	Locus1
1.41792	Locus1&3	Locus1
2.5141	Locus1&3	Locus1
5.36698	Locus1&3	Locus1
4.48096	Locus1&3	Locus1
3.59934	Locus1&3	Locus1
3.37976	Locus1&3	Locus1
4.41029	Locus1&3	Locus1
0.729143	Locus1&3	Locus1
4.89868	Locus1&3	Locus1
1.33234	Locus1&3	Locus1
1.59679	Locus1&3	Locus1
5.24542	Locus1&3	Locus1
3.67604	Locus1&3	Locus1
4.22957	Locus1&3	Locus1
2.9583	Locus1&3	Locus1
2.89323	Locus1&3	Locus1
2.66063	Locus1&3	Locus1
3.62512	Locus1&3	Locus1
2.03783	Locus1&3	Locus1
0.899818	Locus1&3	Locus1
1.504	Locus1&3	Locus1
2.32419	Locus1&3	Locus1
1.30766	Locus1&3	Locus1
2.12835	Locus1&3	Locus1
2.0293	Locus1&3	Locus1
2.83136	Locus1&3	Locus1
2.6682	Locus1&3	Locus1
3.11183	Locus1&3	Locus1
4.48244	Locus1&3	Locus1
3.81097	Locus1&3	Locus1
4.26606	Locus1&3	Locus1
3.20734	Locus1&3	Locus1
2.37156	Locus1&3	Locus1
2.57523	Locus1&3	Locus1
4.31913	Locus1&3	Locus1
0.0499364	Locus1&3	Locus1
5.62173	Locus1&3	Locus1
1.23258	Locus1&3	Locus1
1.15724	Locus1&3	Locus1
0.0515829	Locus1&3	Locus1
0.920317	Locus1&3	Locus1
4.97045	Locus1&3	Locus1
2.35278	Locus1&3	Locus1
4.66709	Locus1&3	Locus1
4.78855	Locus1&3	Locus1
3.17896	Locus1&3	Locus1
3.10559	Locus1&3	Locus1
2.08712	Locus1&3	Locus1
2.2719	Locus1&3	Locus1
2.7519	Locus1&3	Locus1
0.627592	Locus1&3	Locus1
1.58639	Locus1&3	Locus1
2.82909	Locus1&3	Locus1
3.46427	Locus1&3	Locus1
0.0247323	Locus1&3	Locus1
4.88488	Locus1&3	Locus1
4.56925	Locus1&3	Locus1
3.04281	Locus1&3	Locus1
1.70308	Locus1&3	Locus1
1.36751	Locus1&3	Locus1
0.943125	Locus1&3	Locus1
4.01486	Locus1&3	Locus1
3.50134	Locus1&3	Locus1
2.27341	Locus1&3	Locus1
5.32799	Locus1&3	Locus1
1.19699	Locus1&3	Locus1
0.0536368	Locus1&3	Locus1
0.00807392	Locus1&3	Locus1
1.45924	Locus1&3	Locus1
3.14545	Locus1&3	Locus1
3.39776	Locus1&3	Locus1
3.1625	Locus1&3	Locus1
3.45389	Locus1&3	Locus1
2.71068	Locus1&3	Locus1
4.11543	Locus1&3	Locus1
5.88177	Locus1&3	Locus1
1.63306	Locus1&3	Locus1
1.46837	Locus1&3	Locus1
3.43235	Locus1&3	Locus1
4.47467	Locus1&3	Locus1
1.27548	Locus1&3	Locus1
4.08691	Locus1&3	Locus1
1.95059	Locus1&3	Locus1
3.24531	Locus1&3	Locus1
0.879134	Locus1&3	Locus1
3.33596	Locus1&3	Locus1
1.39824	Locus1&3	Locus1
2.97016	Locus1&3	Locus1
6.44978	Locus1&3	Locus1
3.66554	Locus1&3	Locus1
1.48381	Locus1&3	Locus1
3.1553	Locus1&3	Locus1
1.8541	Locus1&3	Locus1
1.93521	Locus1&3	Locus1
2.78992	Locus1&3	Locus1
2.81143	Locus1&3	Locus1
3.03838	Locus1&3	Locus1
2.07954	Locus1&3	Locus1
0.491512	Locus1&3	Locus1
1.18793	Locus1&3	Locus1
1.4508	Locus1&3	Locus1
4.35288	Locus1&3	Locus1
4.02302	Locus1&3	Locus1
2.05973	Locus1&3	Locus1
3.67282	Locus1&3	Locus1
3.20301	Locus1&3	Locus1
1.75985	Locus1&3	Locus1
4.2412	Locus1&3	Locus1
1.43247	Locus1&3	Locus1
0.0433194	Locus1&3	Locus1
1.25832	Locus1&3	Locus1
2.72849	Locus1&3	Locus1
4.16477	Locus1&3	Locus1
2.57809	Locus1&3	Locus1
4.91525	Locus1&3	Locus1
0.602442	Locus1&3	Locus1
1.61886	Locus1&3	Locus1
2.10004	Locus1&3	Locus1
1.12923	Locus1&3	Locus1
3.73577	Locus1&3	Locus1
0.0651273	Locus1&3	Locus1
1.8547	Locus1&3	Locus1
2.48059	Locus1&3	Locus1
1.64231	Locus1&3	Locus1
2.66884	Locus1&3	Locus1
3.98669	Locus1&3	Locus1
5.06489	Locus1&3	Locus1
4.18854	Locus1&3	Locus1
5.57021	Locus1&3	Locus1
4.87112	Locus1&3	Locus1
2.29054	Locus1&3	Locus1
3.31578	Locus1&3	Locus1
3.34247	Locus1&3	Locus1
2.12712	Locus1&3	Locus1
3.81149	Locus1&3	Locus1
4.40298	Locus1&3	Locus1
1.70168	Locus1&3	Locus1
1.90319	Locus1&3	Locus1
4.12303	Locus1&3	Locus1
2.69287	Locus1&3	Locus1
1.63474	Locus1&3	Locus1
5.98436	Locus1&3	Locus1
3.84312	Locus1&3	Locus1
0.064914	Locus1&3	Locus1
1.90584	Locus1&3	Locus1
5.3629	Locus1&3	Locus1
5.11313	Locus1&3	Locus1
5.54204	Locus1&3	Locus1
1.74966	Locus1&3	Locus1
5.62681	Locus1&3	Locus1
2.83183	Locus1&3	Locus1
3.37214	Locus1&3	Locus1
1.43369	Locus1&3	Locus1
2.99926	Locus1&3	Locus1
2.78345	Locus1&3	Locus1
2.2789	Locus1&3	Locus1
3.39738	Locus1&3	Locus1
2.981	Locus1&3	Locus1
3.36472	Locus1&3	Locus1
5.53911	Locus1&3	Locus1
2.143	Locus1&3	Locus1
0.0260019	Locus1&3	Locus1
0.256318	Locus1&3	Locus1
5.09473	Locus1&3	Locus1
0.0664929	Locus1&3	Locus1
0.0660234	Locus1&3	Locus1
4.14645	Locus1&3	Locus1
4.22652	Locus1&3	Locus1
0.0545275	Locus1&3	Locus1
4.8729	Locus1&3	Locus1
1.83463	Locus1&3	Locus1
5.46281	Locus1&3	Locus1
6.43527	Locus1&3	Locus1
1.36825	Locus1&3	Locus1
1.21404	Locus1&3	Locus1
2.98519	Locus1&3	Locus1
3.23765	Locus1&3	Locus1
6.24323	Locus1&3	Locus1
3.11614	Locus1&3	Locus1
5.49352	Locus1&3	Locus1
1.5796	Locus1&3	Locus1
4.68076	Locus1&3	Locus1
4.27222	Locus1&3	Locus1
3.15985	Locus1&3	Locus1
5.28433	Locus1&3	Locus1
4.58161	Locus1&3	Locus1
1.85946	Locus1&3	Locus1
2.84186	Locus1&3	Locus1
3.90071	Locus1&3	Locus1
0.0610296	Locus1&3	Locus1
0.0396782	Locus1&3	Locus1
4.46207	Locus1&3	Locus3
0.834285	Locus1&3	Locus3
0.875926	Locus1&3	Locus3
0.991456	Locus1&3	Locus3
0.310653	Locus1&3	Locus3
1.73553	Locus1&3	Locus3
0.100343	Locus1&3	Locus3
2.19469	Locus1&3	Locus3
2.46045	Locus1&3	Locus3
0.845048	Locus1&3	Locus3
1.31054	Locus1&3	Locus3
0.952119	Locus1&3	Locus3
1.45108	Locus1&3	Locus3
0.922056	Locus1&3	Locus3
3.6349	Locus1&3	Locus3
0.858397	Locus1&3	Locus3
6.21746	Locus1&3	Locus3
2.45245	Locus1&3	Locus3
0.0174604	Locus1&3	Locus3
3.1551	Locus1&3	Locus3
0.112526	Locus1&3	Locus3
0.246313	Locus1&3	Locus3
0.541716	Locus1&3	Locus3
2.55967	Locus1&3	Locus3
6.38845	Locus1&3	Locus3
3.97271	Locus1&3	Locus3
1.8464	Locus1&3	Locus3
0.353715	Locus1&3	Locus3
5.15472	Locus1&3	Locus3
1.37365	Locus1&3	Locus3
0.418076	Locus1&3	Locus3
2.32632	Locus1&3	Locus3
0.852658	Locus1&3	Locus3
4.73027	Locus1&3	Locus3
2.77386	Locus1&3	Locus3
2.62152	Locus1&3	Locus3
1.2045	Locus1&3	Locus3
0.877257	Locus1&3	Locus3
1.50538	Locus1&3	Locus3
0.0228138	Locus1&3	Locus3
0.443104	Locus1&3	Locus3
0.365422	Locus1&3	Locus3
0.0772468	Locus1&3	Locus3
2.09389	Locus1&3	Locus3
3.27904	Locus1&3	Locus3
2.2478	Locus1&3	Locus3
2.99087	Locus1&3	Locus3
0.343647	Locus1&3	Locus3
2.35861	Locus1&3	Locus3
3.52031	Locus1&3	Locus3
5.23693	Locus1&3	Locus3
3.16804	Locus1&3	Locus3
0.338909	Locus1&3	Locus3
0.774348	Locus1&3	Locus3
2.60525	Locus1&3	Locus3
3.63911	Locus1&3	Locus3
0.611871	Locus1&3	Locus3
0.113429	Locus1&3	Locus3
0.068539	Locus1&3	Locus3
1.8782	Locus1&3	Locus3
3.55927	Locus1&3	Locus3
2.5821	Locus1&3	Locus3
0.735658	Locus1&3	Locus3
2.86701	Locus1&3	Locus3
1.40674	Locus1&3	Locus3
1.82553	Locus1&3	Locus3
1.64475	Locus1&3	Locus3
4.78662	Locus1&3	Locus3
0.223664	Locus1&3	Locus3
2.18307	Locus1&3	Locus3
1.15737	Locus1&3	Locus3
0.552397	Locus1&3	Locus3
3.0536	Locus1&3	Locus3
0.0648122	Locus1&3	Locus3
1.3182	Locus1&3	Locus3
2.60159	Locus1&3	Locus3
4.09293	Locus1&3	Locus3
0.0969532	Locus1&3	Locus3
1.75269	Locus1&3	Locus3
2.58943	Locus1&3	Locus3
1.67999	Locus1&3	Locus3
2.54876	Locus1&3	Locus3
3.93376	Locus1&3	Locus3
3.46903	Locus1&3	Locus3
4.0026	Locus1&3	Locus3
4.35479	Locus1&3	Locus3
3.29962	Locus1&3	Locus3
3.29387	Locus1&3	Locus3
0.315115	Locus1&3	Locus3
4.9116	Locus1&3	Locus3
0.20364	Locus1&3	Locus3
0.133904	Locus1&3	Locus3
2.39373	Locus1&3	Locus3
1.46936	Locus1&3	Locus3
0.547388	Locus1&3	Locus3
0.894931	Locus1&3	Locus3
1.23045	Locus1&3	Locus3
0.741337	Locus1&3	Locus3
1.38264	Locus1&3	Locus3
2.0297	Locus1&3	Locus3
2.12154	Locus1&3	Locus3
2.15764	Locus1&3	Locus3
4.08993	Locus1&3	Locus3
3.58841	Locus1&3	Locus3
2.55422	Locus1&3	Locus3
0.147331	Locus1&3	Locus3
6.01691	Locus1&3	Locus3
1.34322	Locus1&3	Locus3
0.347268	Locus1&3	Locus3
2.7219	Locus1&3	Locus3
0.0546131	Locus1&3	Locus3
1.07256	Locus1&3	Locus3
0.0531333	Locus1&3	Locus3
0.0474903	Locus1&3	Locus3
1.65635	Locus1&3	Locus3
1.26056	Locus1&3	Locus3
0.0750213	Locus1&3	Locus3
0.0492875	Locus1&3	Locus3
3.37432	Locus1&3	Locus3
0.0545092	Locus1&3	Locus3
0.0666345	Locus1&3	Locus3
3.72553	Locus1&3	Locus3
0.373972	Locus1&3	Locus3
1.94097	Locus1&3	Locus3
0.564518	Locus1&3	Locus3
0.0724892	Locus1&3	Locus3
0.437409	Locus1&3	Locus3
0.0503647	Locus1&3	Locus3
0.167692	Locus1&3	Locus3
1.42059	Locus1&3	Locus3
3.49212	Locus1&3	Locus3
4.88758	Locus1&3	Locus3
0.0740291	Locus1&3	Locus3
0.0500685	Locus1&3	Locus3
2.90329	Locus1&3	Locus3
1.77343	Locus1&3	Locus3
0.214796	Locus1&3	Locus3
0.832008	Locus1&3	Locus3
3.50396	Locus1&3	Locus3
1.54758	Locus1&3	Locus3
0.262073	Locus1&3	Locus3
0.0825694	Locus1&3	Locus3
3.61137	Locus1&3	Locus3
0.426867	Locus1&3	Locus3
1.50445	Locus1&3	Locus3
3.10177	Locus1&3	Locus3
0.0507239	Locus1&3	Locus3
2.6456	Locus1&3	Locus3
0.965637	Locus1&3	Locus3
0.0556519	Locus1&3	Locus3
0.982594	Locus1&3	Locus3
4.95197	Locus1&3	Locus3
0.385502	Locus1&3	Locus3
0.0594708	Locus1&3	Locus3
0.650094	Locus1&3	Locus3
2.29828	Locus1&3	Locus3
0.457449	Locus1&3	Locus3
0.0428571	Locus1&3	Locus3
0.0689282	Locus1&3	Locus3
0.176749	Locus1&3	Locus3
2.93062	Locus1&3	Locus3
2.9036	Locus1&3	Locus3
0.449673	Locus1&3	Locus3
0.0602071	Locus1&3	Locus3
0.668352	Locus1&3	Locus3
0.0690307	Locus1&3	Locus3
2.66292	Locus1&3	Locus3
1.8758	Locus1&3	Locus3
3.36793	Locus1&3	Locus3
5.17476	Locus1&3	Locus3
1.2226	Locus1&3	Locus3
0.063579	Locus1&3	Locus3
0.0428405	Locus1&3	Locus3
2.98532	Locus1&3	Locus3
3.72914	Locus1&3	Locus3
0.615569	Locus1&3	Locus3
0.534376	Locus1&3	Locus3
0.0330767	Locus1&3	Locus3
2.89895	Locus1&3	Locus3
2.2801	Locus1&3	Locus3
3.39391	Locus1&3	Locus3
4.27961	Locus1&3	Locus3
6.49829	Locus1&3	Locus3
2.13213	Locus1&3	Locus3
0.0499848	Locus1&3	Locus3
2.81971	Locus1&3	Locus3
3.9327	Locus1&3	Locus3
3.1872	Locus1&3	Locus3
0.407837	Locus1&3	Locus3
3.74318	Locus1&3	Locus3
1.15233	Locus1&3	Locus3
0.0577059	Locus1&3	Locus3
0.0346419	Locus1&3	Locus3
0.30638	Locus1&3	Locus3
0.0437083	Locus1&3	Locus3
2.25948	Locus1&3	Locus3
1.26252	Locus1&3	Locus3
4.30762	Locus1&3	Locus3
5.77349	Locus1&3	Locus3
1.33445	Locus1&3	Locus3
1.13297	Locus1&3	Locus3
3.08937	Locus1&3	Locus3
3.08152	Locus1&3	Locus3
0.0660825	Locus1&3	Locus3
2.16109	Locus1&3	Locus3
1.45848	Locus1&3	Locus3
3.38974	Locus1&3	Locus3
0.00987737	Locus1&3	Locus3
5.18729	Locus1&3	Locus3
2.62347	Locus1&3	Locus3
0.0373503	Locus1&3	Locus3
0.0284672	Locus1&3	Locus3
5.90556	Locus1&3	Locus3
3.29138	Locus1&3	Locus3
2.12331	Locus1&3	Locus3
3.86779	Locus1&3	Locus3
0.0648435	Locus1&3	Locus3
0.0630996	Locus1&3	Locus3
4.07318	Locus1&3	Locus3
6.48244	Locus1&3	Locus3
0.694702	Locus1&3	Locus3
3.71838	Locus1&3	Locus3
1.09933	Locus1&3	Locus3
2.47807	Locus1&3	Locus3
0.390113	Locus1&3	Locus3
0.0511494	Locus1&3	Locus3
0.899796	Locus1&3	Locus3
5.3813	Locus1&3	Locus3
3.90745	Locus1&3	Locus3
1.80972	Locus1&3	Locus3
0.367742	Locus1&3	Locus3
0.617798	Locus1&3	Locus3
3.21168	Locus1&3	Locus3
2.84776	Locus1&3	Locus3
0.0448783	Locus1&3	Locus3
0.0305788	Locus1&3	Locus3
1.67813	Locus1&3	Locus3
0.608064	Locus1&3	Locus3
0.0717215	Locus1&3	Locus3
0.410621	Locus1&3	Locus3
0.299606	Locus1&3	Locus3
1.39304	Locus1&3	Locus3
0.885503	Locus1&3	Locus3
3.39974	Locus1&3	Locus3
5.60856	Locus1&3	Locus3
0.29561	Locus1&3	Locus3
0.314146	Locus1&3	Locus3
[truncated: 322 more rows]

[truncated: 4 more sheets: Fig.S4h, Fig.S4i, Fig.S4l, Fig.S11d]
